# Supplementary material for: Vertical depletion of ophiolitic mantle reflects melt focusing and interaction in sub-spreading-center asthenosphere
Source: Nat Commun. 2022 Nov 14;13:6956. doi: 10.1038/s41467-022-34781-w (PMC9663536; doi:10.1038/s41467-022-34781-w)
Supplement: Supplementary file 4 — Supplementary Datasets 1-12 [file 41467_2022_34781_MOESM4_ESM.xlsx]

## Sheet: Supplementary Dataset 1
Supplementary Dataset 1. Sample information and petrography of the Kangjinla peridotites (South Tibet)
Zone	Sample ID	Lithology	GPS (latitude)	GPS (longitude)	Distance from the northernmost sample (m) a	Close to dunite-chromitite system	Texture	Primary mineral assemblage	Ol mode b	Opx mode b	Cpx mode b	Sp mode b	Cpx occurrence c	Sp occurrence c	Sulf content c	Serpentinization degree c	Sp Cr# d
Zone 1 (NDZ)	KJL1516-02	Harzburgite	N 29°11'39.6''	E 92°17'30.4''	0	Yes	Porphyroblastic	Ol + Opx + Sp + Cpx ± Sulf	75.8	19.87	3.38	0.95	Fine-medium anhedral grain in matrix	Medium-coarse grains, subhedral-anhedral	-	<8%	0.593578
Zone 1 (NDZ)	KJL1518-02	Harzburgite	N 29°11'37.9''	E 92°17'32.5''	52.53	Yes	Porphyroblastic	Ol + Opx + Sp + Cpx ± Sulf	83.18	14.71	1.34	0.77	Fine anhedral grain in matrix	Fine-medium grains, euhedral-subhedral	-	<8%	0.646293
Zone 1 (NDZ)	KJL1519-03	Harzburgite	N 29°11'37.5''	E 92°17'33.1''	64.89	Yes	Porphyroblastic	Ol + Opx + Sp + Cpx ± Sulf	78.1	19.01	2.24	0.65	Fine anhedral grain in matrix	Medium-coarse grains, anhedral	-	<5%	0.541039
Zone 1 (NDZ)	KJL1520-01	Harzburgite	N 29°11'36.5''	E 92°17'34.4''	95.79	Yes	Porphyroblastic	Ol + Opx + Sp + Cpx ± Sulf	89.51	7.72	1.61	1.16	Fine anhedral grain in matrix	Fine-medium grains, subhedral-anhedral	-	<1%	0.57956
Zone 1 (NDZ)	KJL1521-01	Harzburgite	N 29°11'35.3''	E 92°17'36.0''	132.87	Yes	Porphyroblastic	Ol + Opx + Sp + Cpx	88.13	9.63	1.29	0.95	Fine-medium anhedral grain in matrix	Fine-medium grains, subhedral-anhedral, rarely euhedral	-	<1%	0.599923
Zone 1 (NDZ)	KJL1528-01	Harzburgite	N 29°11'35.1''	E 92°17'38.8''	139.05	Yes	Porphyroblastic	Ol + Opx + Sp + Cpx ± Sulf	88.96	8.74	1.19	1.11	Fine anhedral grain in matrix	Fine-medium grains, subhedral-anhedral	-	<5%	0.544953
Zone 1 (NDZ)	KJL1522-04	Harzburgite	N 29°11'34.1''	E 92°17'35.8''	169.95	Yes	Porphyroblastic	Ol + Opx + Sp + Cpx	62.71	35.27	0.91	1.11	Fine anhedral grain in matrix	Medium-coarse grains, anhedral	-	<1%	0.727984
Zone 2 (NHZ)	KJL1523-02	Harzburgite	N 29°11'33.4''	E 92°17'35.5''	191.58	Yes	Porphyroblastic	Ol + Opx + Sp + Cpx	81.77	15.76	1.58	0.89	Fine anhedral grain in matrix	Fine-medium grains, euhedral-subhedral	-	<2%	0.634433
Zone 2 (NHZ)	KJL1524-01	Harzburgite	N 29°11'31.9''	E 92°17'34.3''	237.93	Yes	Porphyroblastic	Ol + Opx + Sp + Cpx ± Sulf	77.01	20.18	2.16	0.65	Fine anhedral grain in matrix	Fine-medium grains, subhedral-anhedral	-	<2%	0.586111
Zone 2 (NHZ)	KJL1525-02	Harzburgite	N 29°11'30.7''	E 92°17'33.0''	275.01	Yes	Porphyroblastic	Ol + Opx + Sp + Cpx	77.94	20.18	1.16	0.72	Fine anhedral grain in matrix	Fine-medium grains, subhedral-anhedral	-	<8%	0.491593
Zone 2 (NHZ)	KJL1526-03	Harzburgite	N 29°11'29.8''	E 92°17'31.9''	302.82	Yes	Porphyroblastic	Ol + Opx + Sp + Cpx + Sulf	73.68	21.9	3.57	0.85	Fine-medium anhedral grain in matrix	Fine-medium grains, subhedral-anhedral	+	<3%	0.443787
Zone 2 (NHZ)	KJL1527-01	Harzburgite	N 29°11'28.2''	E 92°17'31.1''	352.26	Yes	Porphyroblastic	Ol + Opx + Sp + Cpx	77.93	19.76	1.68	0.63	Fine anhedral grain in matrix	Fine-medium grains, euhedral-subhedral	-	<5%	0.602875
Zone 2 (NHZ)	KJL1527-04	Harzburgite	N 29°11'28.2''	E 92°17'31.1''	352.26	Yes	Porphyroblastic	Ol + Opx + Sp ± Sulf	76.46	23.15	0	0.39	No Cpx	Fine-medium grains, subhedral-anhedral	-	<10%	0.547483
Zone 2 (NHZ)	KJL14-06B	Harzburgite	N 29°11'32.4''	E 92°17'43.5''	223.407	Yes	Porphyroblastic	Ol + Opx + Sp + Cpx ± Sulf	73.03	21.99	4.24	0.74	Fine-medium anhedral grain in matrix	Medium-coarse grains, subhedral-anhedral	-	<1%	0.487171
Zone 2 (NHZ)	KJL1504-01	Harzburgite	N 29°11'30.3''	E 92°17'51.0''	286.752	Yes	Porphyroblastic	Ol + Opx + Sp + Cpx + Sulf	79.08	17.76	2.57	0.59	Fine anhedral grain in matrix	Medium-coarse grains, subhedral-anhedral	+	<1%	0.582781
Zone 2 (NHZ)	KJL1505-01	Harzburgite	N 29°11'28.6''	E 92°17'51.4''	340.827	Yes	Porphyroblastic	Ol + Opx + Sp + Cpx	81.29	14.83	2.98	0.9	Fine anhedral grain in matrix	Medium-coarse grains, subhedral-anhedral	-	<3%	0.525588
Zone 2 (NHZ)	KJL1506-01	Harzburgite	N 29°11'26.0''	E 92°17'51.5''	419.931	Yes	Porphyroblastic	Ol + Opx + Sp + Cpx + Sulf	82.26	13.45	3.64	0.65	Fine anhedral grain in matrix	Medium-coarse grains, subhedral-anhedral	+	<5%	0.452589
Zone 2 (NHZ)	KJL1507-01	Harzburgite	N 29°11'23.6''	E 92°17'51.6''	494.709	Yes	Porphyroblastic	Ol + Opx + Sp + Cpx	76.37	20.15	2.58	0.9	Fine anhedral grain in matrix	Fine-medium grains, subhedral-anhedral	-	<5%	0.614624
Zone 2 (NHZ)	KJL1530-01	Harzburgite	N 29°11'21.6''	E 92°17'50.4''	556.2	Yes	Porphyroblastic	Ol + Opx + Sp ± Cpx	76.3	22.97	0.05	0.68	Fine anhedral grain in matrix	Medium grains, subhedral-anhedral	-	<10%	0.478449
Zone 2 (NHZ)	KJL1508-02	Harzburgite	N 29°11'21.0''	E 92°17'51.3''	574.74	Yes	Porphyroblastic	Ol + Opx + Sp + Cpx	85.27	11.99	2.65	0.09	Fine anhedral grain in matrix	Fine-medium grains, subhedral-anhedral	-	<8%	0.516833
Zone 3 (CHZ)	16KJL11-01	Lherzolite	N 29°11'13.0''	E 92°18'11.0''	821.94	Yes	Porphyroblastic	Ol + Opx + Sp + Cpx ± Sulf	72.07	20.77	6.61	0.55	Fine-medium anhedral grain in matrix	Medium-coarse grains, subhedral-anhedral	-	<10%	0.413698
Zone 3 (CHZ)	16KJL13-02	Harzburgite	N 29°11'11.0''	E 92°18'05.0''	883.74	No	Porphyroblastic	Ol + Opx + Sp + Cpx + Sulf	68.11	26.06	4.94	0.89	Fine-medium anhedral grain in matrix	Fine-medium grains, anhedral	++	<5%	0.265443
Zone 3 (CHZ)	KJL1509-01	Harzburgite	N 29°11'10.8''	E 92°17'50.8''	889.92	No	Porphyroblastic	Ol + Opx + Sp + Cpx ± Sulf	73.35	22.82	2.75	1.08	Fine anhedral grain in matrix	Fine-medium grains, euhedral-subhedral	-	<1%	0.532982
Zone 3 (CHZ)	16KJL14-01	Harzburgite	N 29°11'09.0''	E 92°18'04.0''	945.54	No	Porphyroblastic	Ol + Opx + Sp + Cpx ± Sulf	70.57	26.09	2.25	1.09	Fine anhedral grain in matrix	Fine-medium grains, subhedral-anhedral	-	<5%	0.588092
Zone 3 (CHZ)	KJL14-01A	Harzburgite	N 29°11'08.1''	E 92°17'50.4''	973.35	No	Porphyroblastic	Ol + Opx + Sp + Cpx ± Sulf	72.1	23.59	3.44	0.87	Fine anhedral grain in matrix	Medium-coarse grains, subhedral-anhedral	-	<5%	0.506289
Zone 3 (CHZ)	KJL1510-01	Harzburgite	N 29°11'06.3''	E 92°17'49.7''	1029.9	No	Porphyroblastic	Ol + Opx + Sp + Cpx ± Sulf	78.53	17.85	2.39	1.23	Fine anhedral grain in matrix	Medium-coarse grains, subhedral-anhedral	-	<8%	0.486166
Zone 3 (CHZ)	16KJL16-01	Lherzolite	N 29°11'05.0''	E 92°18'02.0''	1069.14	No	Porphyroblastic	Ol + Opx + Sp + Cpx + Sulf	61.52	27.71	9.88	0.89	Fine-medium anhedral grain in matrix	Medium-coarse grains, subhedral-anhedral	++	<5%	0.281374
Zone 3 (CHZ)	16KJL17-02	Harzburgite	N 29°11'02.0''	E 92°17'59.0''	1161.84	No	Porphyroblastic	Ol + Opx + Sp + Cpx	78.2	18.74	2.01	1.05	Fine-medium anhedral grain in matrix	Fine-medium grains, subhedral-anhedral	-	<5%	0.52117
Zone 3 (CHZ)	KJL1511-04	Harzburgite	N 29°11'01.7''	E 92°17'48.7''	1170.8	No	Porphyroblastic	Ol + Opx + Sp + Cpx ± Sulf	71.17	24.93	3.34	0.56	Fine-medium anhedral grain in matrix	Medium-coarse grains, subhedral-anhedral	+	<8%	0.394918
Zone 3 (CHZ)	16KJL18-01	Lherzolite	N 29°11'00.0''	E 92°17'55.0''	1223.64	No	Porphyroblastic	Ol + Opx + Sp + Cpx ± Sulf	72.52	20.43	5.95	1.1	Fine-medium anhedral grain in matrix	Medium-coarse grains, subhedral-anhedral	+	<10%	0.282631
Zone 3 (CHZ)	16KJL19-01	Lherzolite	N 29°10'59.0''	E 92°17'51.0''	1254.54	No	Porphyroblastic	Ol + Opx + Sp + Cpx ± Sulf	77.79	14.64	5.71	1.86	Fine-medium anhedral grain in matrix	Medium-coarse grains, subhedral-anhedral	+	<10%	0.280151
Zone 3 (CHZ)	18KJL09-01	Py-rich Dunite	N 29°10'57.7''	E 92°17'36.2''	1295.33	Yes	Porphyroblastic	Ol + Opx + Sp ± Cpx	97.14	1.37	0.63	0.86	Fine anhedral grain in matrix	Fine-medium grains, euhedral-subhedral	-	<5%	0.864363
Zone 3 (CHZ)	16KJL20-01	Py-rich Dunite	N 29°10'56.0''	E 92°17'50.0''	1347.24	Yes	Porphyroblastic	Ol + Opx + Sp	90.75	8.17	0	1.08	No Cpx	Fine-medium grains, euhedral-subhedral	-	<2%	0.789337
Zone 4 (SLZ)	KJL1513-01	Lherzolite	N 29°10'43.2''	E 92°15'55.8''	1742.76	No	Porphyroblastic	Ol + Opx + Sp + Cpx + Sulf	n.a.	n.a.	n.a.	n.a.	Porphyroblast & fine-medium grain in matrix	Medium-coarse grains, subhedral-anhedral	++	<5%	0.223504
Zone 4 (SLZ)	KJL1513-02	Lherzolite	N 29°10'43.2''	E 92°15'55.8''	1742.76	No	Porphyroblastic	Ol + Opx + Sp + Cpx + Sulf	67.23	23.12	8.09	1.56	Porphyroblast & fine-medium grain in matrix	Medium-coarse grains, subhedral-anhedral	++	<2%	0.237249
Zone 4 (SLZ)	KJL14-05A	Lherzolite	N 29°10'43.2''	E 92°15'16.1''	1743.07	No	Porphyroblastic	Ol + Opx + Sp + Cpx + Sulf	60.39	29.13	10.21	0.27	Porphyroblast & fine-medium grain in matrix	Medium-coarse grains, subhedral-anhedral	++	<5%	0.190677
Zone 4 (SLZ)	KJL14-05C	Harzburgite	N 29°10'43.2''	E 92°15'16.1''	1743.07	Yes	Porphyroblastic	Ol + Opx + Sp	80.55	18.56	0	0.89	No Cpx	Fine-medium grains, euhedral-subhedral	-	<5%	0.687167
Zone 4 (SLZ)	KJL1515-02	Lherzolite	N 29°10'43.0''	E 92°15'22.1''	1747.7	No	Porphyroblastic	Ol + Opx + Sp + Cpx + Sulf	65.82	25.65	7.39	1.14	Fine-medium grain in matrix	Medium-coarse grains, subhedral-anhedral	++	<5%	0.270888
Zone 4 (SLZ)	KJL14-04A	Lherzolite	N 29°10'41.7''	E 92°15'53.4''	1790.65	No	Porphyroblastic	Ol + Opx + Sp + Cpx + Sulf	65.39	24.67	8.68	1.26	Porphyroblast & fine-medium grain in matrix	Fine-medium grains, subhedral-anhedral	++	<5%	0.20032
Zone 4 (SLZ)	KJL1514-01	Lherzolite	N 29°10'38.8''	E 92°15'45.3''	1879.96	No	Porphyroblastic	Ol + Opx + Sp + Cpx + Sulf	66.78	26.71	5.68	0.83	Fine-medium grain in matrix	Fine-medium grains, subhedral-anhedral	++	<2%	0.287956
Abbreviations: Ol, olivine; Py, pyroxene; Opx, orthopyroxene; Cpx, clinopyroxene; Sp, spinel; Sulf, sulfide; n.a., not analyzed.
aDistance from the northernmost sample was calculated based on the latitude difference between samples and KJL1516-02. Because the primary "mantle stratigraphy" of the Kangjinla ophiolite was nearly perpendicular and the segment is ~E-W oriented, the sampling latitude differences can be assumed as primary depth differences.
bMineral modes (mass proportions) were estimated by mass conservation calculation using whole-rock and mineral major-element compositions.
cBasic petrographic features were examined on thick sections. Serpentinization degrees were estimated by their area ratios in scanned images of thick sections. Sulfide modes were roughly point counted under microscrope: “++”, 0.05% < Sulf < 0.1%; “+”, 0.01% < Sulf < 0.05%; “-”, <0.01% or not observed.
cSpinel Cr# = molar Cr3+/(Cr3++Al3+), see Supplementary Dataset 4.

## Sheet: Supplementary Dataset 2
Supplementary Dataset 2. Whole-rock major element compositions (wt%) of the Kangjinla peridotites (South Tibet)
Sample ID	KJL1516-02	KJL1518-02	KJL1519-03	KJL1520-01	KJL1521-01	KJL1528-01	KJL1522-04	KJL1523-02	KJL1524-01	KJL1525-02	KJL1526-03	KJL1527-01	KJL1527-04	KJL14-06B	KJL1504-01	KJL1504-01 (D)	KJL1505-01	KJL1506-01	KJL1507-01	KJL1530-01	KJL1508-02	16KJL11-01	16KJL13-02	KJL1509-01	16KJL14-01	KJL14-01A	KJL1510-01	16KJL16-01	16KJL17-02	KJL1511-04	16KJL18-01	16KJL19-01	18KJL09-01	16KJL20-1	KJL1513-01	KJL1513-02	KJL14-05A	KJL14-05C	KJL1515-02	KJL14-04A	KJL1514-01		GBW07101	GBW07101	GBW07102	GBW07102
Lithology	Harzburgite	Harzburgite	Harzburgite	Harzburgite	Harzburgite	Harzburgite	Harzburgite	Harzburgite	Harzburgite	Harzburgite	Harzburgite	Harzburgite	Harzburgite	Harzburgite	Harzburgite	Harzburgite	Harzburgite	Harzburgite	Harzburgite	Harzburgite	Harzburgite	Lherzolite	Harzburgite	Harzburgite	Harzburgite	Harzburgite	Harzburgite	Lherzolite	Harzburgite	Harzburgite	Lherzolite	Lherzolite	Py-rich Dunite	Py-rich Dunite	Lherzolite	Lherzolite	Lherzolite	Harzburgite	Lherzolite	Lherzolite	Lherzolite		Measured	Recommended	Measured	Recommended
Locality	Zone 1 (NDZ)	Zone 1 (NDZ)	Zone 1 (NDZ)	Zone 1 (NDZ)	Zone 1 (NDZ)	Zone 1 (NDZ)	Zone 1 (NDZ)	Zone 2 (NHZ)	Zone 2 (NHZ)	Zone 2 (NHZ)	Zone 2 (NHZ)	Zone 2 (NHZ)	Zone 2 (NHZ)	Zone 2 (NHZ)	Zone 2 (NHZ)	Zone 2 (NHZ)	Zone 2 (NHZ)	Zone 2 (NHZ)	Zone 2 (NHZ)	Zone 2 (NHZ)	Zone 2 (NHZ)	Zone 3 (CHZ)	Zone 3 (CHZ)	Zone 3 (CHZ)	Zone 3 (CHZ)	Zone 3 (CHZ)	Zone 3 (CHZ)	Zone 3 (CHZ)	Zone 3 (CHZ)	Zone 3 (CHZ)	Zone 3 (CHZ)	Zone 3 (CHZ)	Zone 3 (CHZ)	Zone 3 (CHZ)	Zone 4 (SLZ)	Zone 4 (SLZ)	Zone 4 (SLZ)	Zone 4 (SLZ)	Zone 4 (SLZ)	Zone 4 (SLZ)	Zone 4 (SLZ)		Standard	Standard	Standard	Standard
SiO2	41.9014	41.6199	42.5271	41.6074	41.176	41.1383	45.4652	42.8462	43.3665	43.0435	44.1393	43.677	42.8515	43.1277	43.0861	42.7892	42.6963	42.2244	43.2544	41.1093	40.4923	41.2389	42.3956	42.941	43.2854	42.4265	40.0184	43.1422	41.1925	42.5629	41.087	41.6243	40.7041	40.9313	n.a.	43.1451	42.6874	41.2921	43.0822	42.4458	42.9313		34.3404	34.34	37.8883	37.75
TiO2	0.007	b.d.	b.d.	b.d.	b.d.	b.d.	b.d.	b.d.	b.d.	b.d.	0.005	b.d.	b.d.	b.d.	b.d.	b.d.	b.d.	b.d.	b.d.	b.d.	b.d.	b.d.	0.013	b.d.	b.d.	0.005	b.d.	0.016	b.d.	0.011	0.01	0.012	b.d.	b.d.	n.a.	0.03	0.035	b.d.	0.02	0.027	0.01		0.001	0.008	0	0.004
Al2O3	0.544	0.488	0.69	0.285	0.518	0.154	0.318	0.042	0.218	0.438	0.581	0.076	0.065	0.848	0.597	0.487	0.263	0.626	0.067	0.491	0.642	0.411	1.157	0.242	0.315	0.606	0.423	1.23	0.485	0.608	1.363	0.805	0	0	n.a.	1.029	1.872	0	1.035	1.619	0.892		0.525	0.67	0.17	0.21
Cr2O3	0.499	0.508	0.424	0.514	0.443	0.375	0.787	0.45	0.396	0.403	0.434	0.361	0.438	0.457	0.429	0.425	0.418	0.375	0.464	0.356	0.337	0.376	0.386	0.45	0.551	0.514	0.433	0.432	0.397	0.355	0.37	0.441	0.508	0.462	n.a.	0.414	0.436	0.436	0.44	0.405	0.398		1.709	1.57	0.428	0.41991
Fe2O3T	8.46901	8.66116	8.83161	9.41839	9.20661	9.92045	7.96694	8.7407	9.29855	8.81405	8.99174	9.15393	9.34814	8.81405	8.41116	8.35331	8.9938	9.26033	9.27996	9.11157	8.10021	8.26343	8.27893	9.40289	8.58884	8.58471	9.00826	8.08781	8.66322	9.00723	8.46901	9.45868	9.20351	9.0093	n.a.	8.93285	7.85744	9.20248	8.56198	8.62603	8.79649		6.90083	6.9	6.98347	7.04
MnO	0.0736667	0.0672917	0.0683542	0.0750833	0.065875	0.0825208	0.0757917	0.0839375	0.0842917	0.0800417	0.0825208	0.0860625	0.0874792	0.0715417	0.07225	0.0754375	0.0839375	0.0779167	0.0874792	0.0775625	0.0694167	0.0878333	0.0796875	0.0864167	0.0793333	0.0779167	0.0789792	0.0814583	0.0761458	0.0835833	0.0672917	0.0842917	0.0874792	0.0779167	n.a.	0.0924375	0.108729	0.0888958	0.0867708	0.0772083	0.0832292		0.1	0.068	0.1105	0.097
MgO	43.1416	45.4218	44.4634	47.3832	46.801	46.7366	43.103	46.305	44.902	45.0941	44.8515	45.7317	44.6307	43.1218	44.2327	43.6446	44.5366	43.6683	43.4911	42.6327	42.9188	40.501	40.7168	43.1079	42.9406	42.3634	41.9842	39.0673	42.5436	42.1703	40.6545	43.1515	48.0386	46.9436	n.a.	41.0535	38.0921	43.9941	40.8337	39.8574	40.7812		41.3129	41.03	38.2505	38.34
CaO	0.875455	0.403306	0.663636	0.466116	0.393388	0.393388	0.464463	0.51	0.64876	0.647107	0.964545	0.558678	0.68	1.11818	0.709091	0.774545	0.8	0.912397	0.735537	1.39545	0.667273	1.61182	1.51636	0.82	0.694545	0.920909	0.648182	2.41182	0.668182	0.911818	1.45909	1.45636	0.161818	0.253636	n.a.	2.06364	2.44727	0.625455	1.87182	2.04818	1.57091		0.12	0.1	1.92364	1.8
Na2O	0.04	0.035	0.041	0.024	0.045	0.015	0.036	0.049	0.053	0.046	0.039	0.032	0.048	0.014	0.039	0.05	0.04	0.05	0.063	0.035	0.056	0.082	0.06	0.068	0.054	0.041	0.022	0.097	0.047	0.053	0.291	0.05	0.015	0.029	n.a.	0.066	0.069	0.028	0.035	0.044	0.028		0.023	0.008	0.035	0.028
K2O	0.012	0.012	0.014	0.009	0.01	0.01	0.013	0.012	0.011	0.012	0.012	0.01	0.01	0.012	0.011	0.011	0.013	0.025	0.016	0.013	0.017	0.023	0.022	0.015	0.012	0.013	0.011	0.021	0.014	0.016	0.027	0.012	0.01	0.009	n.a.	0.016	0.021	0.01	0.013	0.018	0.012		0.019	0.01	0.018	0.009
P2O5	0.009	0.01	0.01	0.01	0.01	0.011	0.012	0.01	0.011	0.011	0.012	0.01	0.011	0.012	0.011	0.011	0.011	0.01	0.011	0.01	0.011	0.01	0.011	0.012	0.011	0.009	0.01	0.013	0.012	0.011	0.012	0.011	0.01	0.011	n.a.	0.011	0.03	0.012	0.012	0.01	0.01		0.014	0.004	0.014	0.003
NiO	0.295	0.302	0.292	0.318	0.314	0.33	0.258	0.308	0.309	0.305	0.294	0.311	0.299	0.279	0.296	0.295	0.3	0.297	0.293	0.29	0.294	0.275	0.271	0.295	0.275	0.277	0.29	0.258	0.288	0.282	0.267	0.29	0.339	0.325	n.a.	0.276	0.248	0.3	0.273	0.26	0.27		0.33	0.31	0.301	0.29995
LOI	3.06	2.1	1.39	0.17	0.34	0.98	2.59	1.3	2.13	1.37	0.58	0.99	2.69	1.53	1.71	1.11	2.6	2.32	3.02	4.61	6.17	8.13	3.62	1.98	3.59	3.87	6.55	3.92	4.15	3.72	4.56	3.16	1.09	0.94	n.a.	3.27	6.46	4.47	3.12	3.05	3.7		14.838	14.838	14.022	14.022
Total	98.9271	99.6285	99.415	100.28	99.3229	100.146	101.089	100.657	101.428	100.264	100.987	100.997	101.159	99.4052	99.6042	98.026	100.756	99.8463	100.782	100.132	99.775	101.01	98.5274	99.4202	100.397	99.7084	99.477	98.7776	98.5366	99.7918	98.6369	100.556	100.167	98.9917	n.a.	100.399	100.364	100.459	99.3844	98.4877	99.4831		100.233	99.856	100.144	100.023
LOI, loss on ignition; D, duplicate; b.d., below detection; n.a., not analyzed.

## Sheet: Supplementary Dataset 3
Supplementary Dataset 3. Whole-rock trace element compositions (ppm) of the Kangjinla peridotites (South Tibet)
Sample ID	KJL1516-02	KJL1518-02	KJL1519-03	KJL1520-01	KJL1521-01	KJL1528-01	KJL1522-04	KJL1523-02	KJL1524-01	KJL1525-02	KJL1525-02 (D)	KJL1526-03	KJL1527-01	KJL1527-04	KJL14-06B	KJL1504-01	KJL1505-01	KJL1506-01	KJL1506-01 (D)	KJL1507-01	KJL1530-01	KJL1508-02	16KJL11-01	16KJL13-02	KJL1509-01	16KJL14-01	KJL14-01A	KJL1510-01	KJL1510-01 (D)	16KJL16-01	16KJL17-02	KJL1511-04	16KJL18-01	16KJL19-01	18KJL09-01	16KJL20-1	KJL1513-01	KJL1513-02	KJL14-05A	KJL14-05C	KJL1515-02	KJL14-04A	KJL1514-01		Blank	AGV-2	AGV-2	BHVO-2	BHVO-2
Lithology	Harzburgite	Harzburgite	Harzburgite	Harzburgite	Harzburgite	Harzburgite	Harzburgite	Harzburgite	Harzburgite	Harzburgite	Harzburgite	Harzburgite	Harzburgite	Harzburgite	Harzburgite	Harzburgite	Harzburgite	Harzburgite	Harzburgite	Harzburgite	Harzburgite	Harzburgite	Lherzolite	Harzburgite	Harzburgite	Harzburgite	Harzburgite	Harzburgite	Harzburgite	Lherzolite	Harzburgite	Harzburgite	Lherzolite	Lherzolite	Py-rich Dunite	Py-rich Dunite	Lherzolite	Lherzolite	Lherzolite	Harzburgite	Lherzolite	Lherzolite	Lherzolite		Measured	Measured	Recommended	Measured	Recommended
Locality	Zone 1 (NDZ)	Zone 1 (NDZ)	Zone 1 (NDZ)	Zone 1 (NDZ)	Zone 1 (NDZ)	Zone 1 (NDZ)	Zone 1 (NDZ)	Zone 2 (NHZ)	Zone 2 (NHZ)	Zone 2 (NHZ)	Zone 2 (NHZ)	Zone 2 (NHZ)	Zone 2 (NHZ)	Zone 2 (NHZ)	Zone 2 (NHZ)	Zone 2 (NHZ)	Zone 2 (NHZ)	Zone 2 (NHZ)	Zone 2 (NHZ)	Zone 2 (NHZ)	Zone 2 (NHZ)	Zone 2 (NHZ)	Zone 3 (CHZ)	Zone 3 (CHZ)	Zone 3 (CHZ)	Zone 3 (CHZ)	Zone 3 (CHZ)	Zone 3 (CHZ)	Zone 3 (CHZ)	Zone 3 (CHZ)	Zone 3 (CHZ)	Zone 3 (CHZ)	Zone 3 (CHZ)	Zone 3 (CHZ)	Zone 3 (CHZ)	Zone 3 (CHZ)	Zone 4 (SLZ)	Zone 4 (SLZ)	Zone 4 (SLZ)	Zone 4 (SLZ)	Zone 4 (SLZ)	Zone 4 (SLZ)	Zone 4 (SLZ)			Standard	Standard	Standard	Standard
Li	3.80404	3.78964	3.54383	1.57318	2.64333	1.57925	3.51759	2.67149	4.38941	3.22645	3.11451	2.5303	2.98115	3.0381	1.98174	2.07156	3.44891	4.05852	4.05084	4.2079	4.76312	5.2121	7.46444	4.28558	2.9603	4.51378	3.73998	2.31498	2.3255	5.40045	4.66166	3.81224	4.33682	2.95386	1.2014	1.19109	n.a.	2.72894	2.2029	1.90932	1.90316	2.98736	2.25269		0.186466	10.2228	11	4.65177	4.8
Be	0.00155195	0.00177554	0.00155586	b.d.	b.d.	0.00768522	0.00159128	0.00154042	b.d.	0.00169975	0.00160484	0.0032011	0.00156604	0.00333005	0.00157951	b.d.	b.d.	b.d.	0.00525491	b.d.	b.d.	b.d.	b.d.	b.d.	0.00662781	0.0015754	b.d.	b.d.	0.00173886	0	0.00342464	0.00159625	b.d.	b.d.	0.0133168	b.d.	n.a.	0.00157528	0.0249961	0.00148439	0.00154308	b.d.	b.d.		0.00128973	2.05263	2.3	0.961117	1
Sc	10.5873	9.42703	10.832	7.53285	7.85755	7.05123	7.97193	8.71539	9.32062	10.142	9.85877	11.2371	9.05941	9.61408	12.2927	10.9049	10.9409	10.7967	11.2667	10.8924	11.9815	8.94611	12.0049	12.0921	11.6797	8.66769	11.3414	9.38533	9.39716	17.0461	8.91005	9.86109	11.8401	12.0361	4.4641	5.49431	n.a.	12.814	14.8184	8.12714	13.1526	13.4057	12.8802		0.0149398	12.6335	13	31.7341	32
Ti	79.4295	19.3503	32.4603	20.8786	29.7729	23.528	41.9784	27.9178	35.0655	37.6532	37.1987	66.8614	36.5512	41.6648	41.5604	35.6272	36.1931	43.2787	45.7986	22.4848	29.9337	42.5183	58.6728	111.718	28.4425	55.859	55.9601	39.9661	40.6338	143.98	56.4285	104.378	117.448	89.7751	15.0706	16.45	n.a.	150.737	209.107	34.268	127.708	162.041	99.3761		0.247262	6096.25	6300	16356.2	16300
V	39.5971	36.055	39.8443	26.8696	30.6385	26.2002	32.4569	26.9835	32.2921	35.6069	34.4257	41.73	29.6966	34.5093	47.9368	38.4496	35.1477	41.5727	43.9424	35.9959	46.2436	30.8157	44.2464	52.8776	45.9314	34.1836	42.7412	33.6012	34.5144	69.0991	31.1536	38.9388	49.6262	49.4115	14.4038	18.3373	n.a.	54.6526	65.9754	26.0995	55.3726	59.5353	55.2704		0.162766	111.363	120	319.704	317
Cr	3343.59	3665.46	2947.6	3275.57	3094.06	2548.21	5245.84	3007.37	2736.57	2875.34	2670.27	3005.53	2532.89	3138.8	3208.92	3069.83	2881.99	2622.32	2520.84	3113.21	2455.7	2178.99	2557.05	2713.81	3189.19	3701.13	3614.22	2959.54	3014.07	3434.76	2872.39	2426.03	2666.06	3039.4	3611.77	3269.67	n.a.	2868.71	2997.26	2925.91	2990.86	2713.05	2737.99		0.10555	14.4782	16	282.536	280
Mn	965.491	1012.8	966.544	908.02	975.985	967.806	956.413	944.669	979.881	975.626	942.707	990.698	971.028	1016.87	1028.98	992.983	971.468	984.473	1019.22	1012.65	1010.55	952.36	1029.81	958.557	1024.11	956.088	1040.31	973.832	965.437	1109.66	1003.89	982.885	996.786	1050.84	973.305	984.023	n.a.	1001.77	1031.36	1056.26	980.318	970.224	978.454		0.170495	742.204	770	1304.93	1290
Co	126.34	131.797	115.421	116.833	132.479	130.94	110.545	130.52	125.103	123.124	118.984	146.662	123.883	136.234	115.907	122.673	120.216	119.493	125.74	118.645	119.997	118.742	110.909	109.48	124.185	115.458	122.527	118.066	119.483	119.28	120.116	116.369	113.896	129.706	133.099	133.342	n.a.	114.638	133.664	123.253	106.721	128.442	112.704		0.00825913	15.2617	16	44.4187	45
Ni	2355.09	2683.77	2453.22	2462.08	2748.05	2730.33	2107.95	2475.63	2566.9	2573.43	2507.82	2443.32	2616.47	2568.3	2386.38	2580.55	2495.6	2447.12	2584.63	2446.05	2536.14	2413.43	2342.94	2252.94	2512.01	2297.19	2364.25	2484.85	2469.49	2432.31	2483.04	2351.66	2280.88	2500.71	2878.27	2836.89	n.a.	2255.04	1994.37	2489.48	2156.66	2186.7	2210.33		0.0408731	17.3022	20	119.216	119
Cu	36.7213	15.7804	17.3828	4.15729	10.4802	6.18301	2.81235	2.78039	7.11501	6.74341	6.80795	8.72282	3.8512	13.3145	17.5399	21.3371	5.62251	9.42026	17.2551	2.0875	22.4378	7.21437	15.399	23.8168	15.2558	5.37532	15.9941	7.3717	6.92324	31.481	3.98078	5.56877	18.9794	30.4784	8.69805	5.29421	n.a.	25.3259	27.2631	28.555	21.7628	16.2565	23.5322		0.0506087	49.0792	53	128.767	127
Zn	45.2707	50.9887	46.002	44.8698	48.5749	47.4802	43.5211	40.5162	44.7376	44.788	43.1689	44.8198	42.8287	46.8098	46.3897	42.713	45.7638	50.2228	44.6663	43.8966	51.1112	41.478	39.8942	47.0366	49.3463	44.154	47.4582	46.6537	46.6469	52.3772	46.0341	48.0709	52.9688	49.9324	45.3827	58.1132	n.a.	45.7977	48.8028	45.1788	44.6772	44.1478	42.4441		0.287056	86.2128	86	103.496	103
Ga	0.667843	0.567502	0.717014	0.51291	0.531285	0.506658	0.588212	0.439273	0.605379	0.682703	0.662824	0.87957	0.546348	0.710511	0.941455	0.685415	0.640669	0.799563	0.816039	0.591913	0.736379	0.599155	0.921627	1.29892	0.761403	0.687044	0.915142	0.734153	0.759594	1.58547	0.731371	1.14594	1.36498	1.36943	0.177103	0.226762	n.a.	1.64901	1.94106	0.451198	1.39087	1.6775	1.23085		0.00238661	20.505	20	21.9877	21.7
Rb	0.104029	0.181175	0.138237	0.0412145	0.0538155	0.0451115	0.0703799	0.0671331	0.0791899	0.0651525	0.0479528	0.0526705	0.0543079	0.0645816	0.151593	0.0874006	0.122898	0.227998	0.217867	0.105311	0.0917787	0.19191	0.375396	0.301369	0.107837	0.104711	0.192655	0.0734587	0.0666332	0.41045	0.132618	0.225231	0.509679	0.204276	0.0499456	0.0582649	n.a.	0.13872	0.195026	0.0455911	0.0415388	0.138688	0.0699333		0.00995966	66.774	66.3	9.30631	9.11
Sr	0.0810798	0.442318	0.0880542	0.0476511	0.340055	0.0445442	0.234141	0.0829092	0.101595	1.28193	0.627542	0.0708816	0.106097	0.159876	0.158667	0.185127	0.235081	0.520072	0.406745	0.493897	0.154657	0.140559	1.36725	0.304902	0.214387	0.329793	0.145655	0.0797247	0.0585947	0.521377	0.587876	0.529993	0.197064	0.33206	0.132102	0.347521	n.a.	0.148081	0.557674	0.453339	0.098787	0.0973519	0.14015		0.00822708	649.026	661	401.449	396
Y	0.0683212	0.0212088	0.0610012	0.0485621	0.0490774	0.0559044	0.0552704	0.0569116	0.0740062	0.103503	0.0919988	0.18917	0.105708	0.124559	0.138621	0.103689	0.11086	0.197914	0.19603	0.0492318	0.160934	0.105494	0.23763	0.558143	0.0847305	0.165746	0.181272	0.147047	0.148137	0.821664	0.233744	0.297487	0.532385	0.557048	0.0178592	0.0434179	n.a.	0.916397	1.32892	0.0484384	0.723232	1.00431	0.540676		0.000767991	19.618	20	26.6527	26
Zr	0.096295	0.0131058	0.00871822	0.0099467	0.0408914	0.0103773	0.0196202	0.23534	0.158214	0.030832	0.0327018	0.0205487	0.0415403	0.0203255	0.00918238	0.0407997	0.269429	0.0337125	0.0140332	0.0349563	0.0103974	0.058339	0.280885	0.0234919	0.03145	0.0390166	0.0819486	0.024792	0.020376	0.035152	0.0389933	0.295574	0.0296825	0.0277564	0.0566604	0.0706445	n.a.	0.09337	0.201415	0.0226251	0.0432613	0.119894	0.0214162		0.048243	225.865	230	170.602	172
Nb	2.31511	0.173244	0.00420377	0.0107701	0.0908785	0.018739	0.0185449	0.0788966	0.0229477	0.0160947	0.109568	0.310893	0.0133806	0.0396008	0.0140189	0.0198137	0.0196426	0.015443	0.0131789	0.0162268	0.014517	0.0164927	0.00307427	0.0135386	0.0273674	0.0479586	0.0221609	0.0106954	0.00851028	0.0167104	0.0123695	0.00732857	0.0111218	0.0201896	0.00734076	0.0202771	n.a.	0.0221397	0.0487643	0.0177519	0.0105727	0.134538	0.027807		0.000823325	13.8459	14.5	18.4242	18.1
Cs	0.113035	0.0306031	0.168973	0.0106425	0.0387125	0.0101048	0.0229356	0.0167251	0.0685251	0.0393531	0.0543433	0.0153742	0.0242253	0.0247769	0.0357924	0.0128636	0.0277775	0.0389781	0.0387746	0.00792383	0.0297391	0.0862246	0.325359	0.0964374	0.0166787	0.0380011	0.383753	0.0236574	0.0199981	0.329093	0.072445	0.239709	0.622095	0.222372	0.00715973	0.00545371	n.a.	0.115864	0.12475	0.0132765	0.0126097	0.133079	0.0639475		0.00131149	1.10111	1.16	0.0921427	0.1
Ba	0.16026	0.374035	0.270267	0.110426	0.181686	0.175038	0.165574	0.0973635	0.843145	0.388296	0.309216	0.212547	0.146467	0.150586	0.166981	0.129328	0.922783	0.364826	0.917958	0.510004	0.182105	0.0989875	0.511718	0.249226	0.231337	0.200571	0.118521	0.179814	0.0777017	0.140071	0.273212	0.281069	0.241767	0.137614	0.219532	0.215411	n.a.	2.75087	3.02935	0.187513	0.305047	1.27104	0.471701		0.0146451	1116.29	1130	130.971	131
La	0.02014	0.00535697	0.000937663	0.00115565	0.000755603	0.00230685	0.00143347	0.00161717	0.00404785	0.00483563	0.00534915	0.00239021	0.00327087	0.00643731	0.00234784	0.00201079	0.00238275	0.00454583	0.00557351	0.00380934	0.00252782	0.00221481	0.00102707	0.00338674	0.00751561	0.00829894	0.00143387	0.00221709	0.00201195	0.00254152	0.00149688	b.d.	0.00410329	0.00265074	0.00676817	0.00411689	n.a.	0.00710763	0.00415852	0.00538371	0.00162643	0.00585145	0.00204855		0.00082639	37.5463	37.9	15.4525	15.2
Ce	0.0945397	0.0209016	0.00337142	0.00403545	0.00414079	0.00497859	0.00319271	0.00617605	0.00832345	0.0109929	0.0141985	0.00516375	0.00288509	0.00917587	0.00386902	0.00310625	0.00908175	0.0103554	0.00707344	0.00245372	0.00547422	0.00609168	0.00370988	0.0125883	0.0180289	0.0147684	0.00148227	0.00280269	0.00129989	0.00262955	0.00542287	0.00457999	0.00900204	0.00674263	0.0142782	0.00752464	n.a.	0.0122051	0.00864945	0.013376	0.00550023	0.0110328	0.0058597		0.000925501	68.1902	68.6	37.8419	37.5
Pr	0.00738141	0.000912626	0.000799096	0.000394137	0.00128834	0.00137684	0.000203547	0.000788156	0.000863019	0.000651435	0.00100089	0.00122406	0.002991	0.00147891	0.000601169	0.000643392	0.00182952	0.000612362	0.000436185	0.000406411	0.00129406	b.d.	0.00153333	0.00115646	0.00144966	0.00157706	0	0.00105524	0.00108206	0.00145251	0.00107047	b.d.	0.00103735	0.00228004	0.00166468	0.00125058	n.a.	0.00181596	0.00141298	0.000555979	0.0013853	0.00186906	0.00058158		0.000373929	7.92984	7.84	5.33021	5.35
Nd	0.0229098	0.00915964	0.00114388	0.00451011	0.00122729	0.00112353	0.00349186	0.00112391	0.00738569	0.00866212	0.00459865	0.00348562	0.00340591	0.010833	0.00342617	0.00122165	0.00232049	0.00815409	0.00751277	0.00463806	0.00369662	0.00240114	0.00250701	0.00551787	0.00355874	0.00790492	0.0035175	0.00605241	0.00124126	0.0125026	0.0036867	0.0103325	0.0107283	0.00714973	0.00478466	0.00479187	n.a.	0.0127777	0.0100669	0.0042595	0.0125215	0.00716189	0.00780657		0.00194451	29.6972	30.5	24.6623	24.5
Sm	0.00527478	0.00302257	0.00396887	0.00130309	0.00284609	0.00391022	0.00134899	0.00130521	0.00142955	0.00432063	0.00264605	0.00135209	0	0.0028056	0.00132831	0	0.00943982	0.00406283	0.00433482	0.00404249	0.00142944	0.00139132	0.00436007	0.00638443	0.00136838	0.00390449	b.d.	b.d.	0.0043166	0.0190926	0.00421386	0.0117859	0.0054264	0.0162446	0.00544384	0.00273779	n.a.	0.0106331	0.0126611	0.00488087	0.0130554	0.0205654	0.00639049		0.00112045	5.33491	5.49	6.13348	6.07
Eu	b.d.	0.000809263	b.d.	0.0010666	b.d.	b.d.	b.d.	b.d.	0.00195828	0.000789273	b.d.	0.000749127	0.0011074	0.00117417	b.d.	b.d.	b.d.	b.d.	0.00195493	0.00111842	0.00160244	0.00156312	0.00202763	0.00250566	b.d.	0.000725189	0.00189054	0.00233413	-2.63617e-06	0.00401444	0.00314348	0.00219356	0.0053162	0.00757957	b.d.	0.00189418	n.a.	0.00728779	0.00621375	0.00100743	0.00466571	0.00973686	0.00316463		0.00018519	1.51317	1.54	2.06099	2.07
Gd	0.00766679	0.000843698	b.d.	0.00387029	0.00083722	0.000765301	0.00159633	0.0101095	0.00423221	0.000818064	0.00313578	0.00482094	0.00235154	0.00246403	0.00473788	0.00423145	0.00319301	0.00803035	0.00775431	b.d.	0.00509672	0.00579151	0.00951303	0.0311833	0.00241607	0.00851412	0.00644343	0.00580277	0.00687662	0.0505242	0.0117859	0.0117695	0.0211805	0.0252415	b.d.	0.0024434	n.a.	0.0614528	0.0502576	0.00509796	0.0414374	0.0590527	0.0390875		0.00012688	4.41244	4.52	6.29885	6.24
Tb	0.0011654	0.000444277	0.00078182	0.000963202	0.00147157	0.000963542	0.000797568	0.00173865	0.000844281	0.000849437	0.000985446	0.00160081	0.00234836	0.00144929	0.00118	0.000842216	0.000798128	0.00220464	0.00236371	0.00119661	0.000846967	0.00206358	0.00280103	0.00739364	0.00142495	0.0031001	0.00100497	0.00269632	0.00234963	0.0142805	0.00252464	0.00392763	0.00448388	0.0101856	0.000612672	b.d.	n.a.	0.0160654	0.0126014	b.d.	0.01379	0.0144583	0.00609185		0.000194206	0.615544	0.64	0.938834	0.92
Dy	0.00386399	0.0026533	0.00464388	0.00381347	0.000829407	0.00532331	0.00629975	0.000760162	0.00582977	0.0075378	0.00617361	0.0196635	0.0146076	0.019563	0.0131508	0.0124261	0.0117837	0.0181577	0.024371	0.00157204	0.015034	0.0113896	0.028884	0.0657796	0.0112398	0.0267252	0.0221744	0.0130663	0.0241876	0.101124	0.0223403	0.0316596	0.0584733	0.0639928	0.003208	0.00562542	n.a.	0.103371	0.176076	0.0121486	0.10087	0.160546	0.0665364		0.000389885	3.38091	3.47	5.25936	5.31
Ho	0.00381596	0.00137745	0.00200819	0.00197788	0.00237005	0.00295797	0.00183664	0.00138034	0.00194187	0.0030368	0.00383616	0.00895908	0.00438021	0.00464736	0.00461326	0.00429874	0.00407918	0.00820308	0.00725176	0.00122563	0.00543094	0.00423414	0.00774201	0.0214353	0.00460712	0.00518122	0.00868537	0.00469383	0.00610412	0.0281483	0.00865725	0.00949801	0.0165701	0.0222147	0.00147195	0.00105261	n.a.	0.0330758	0.0389376	0.00280565	0.0244938	0.0328109	0.01404		3.28632e-05	0.657019	0.65	0.992855	0.98
Er	0.01187	0.00815592	0.016092	0.00705587	0.00641708	0.0135389	0.0109847	0.0112299	0.0123072	0.0136996	0.0145225	0.0282308	0.0234273	0.0267416	0.0320176	0.0187556	0.0159428	0.0160124	0.0290147	0.00735529	0.022144	0.0183905	0.0291289	0.0728216	0.00938733	0.0214386	0.0376899	0.0178446	0.0235787	0.118439	0.0290855	0.0349951	0.057603	0.0725615	0.00565118	0.010073	n.a.	0.0962745	0.165338	0.00784003	0.0849407	0.131171	0.0681956		0.000292849	1.83055	1.81	2.55613	2.54
Tm	0.00157845	0.0020358	0.00178689	0.00255074	0.00192943	0.00275652	0.00224867	0.00257691	0.00348095	0.00416909	0.00321389	0.00619861	0.00323511	0.00556333	0.00344536	0.00259936	0.00574193	0.00472987	0.00634887	0.00204326	0.00411807	0.00358162	0.00812446	0.0138904	0.00310945	0.00434018	0.00593574	0.00295624	0.0065247	0.0169572	0.00642523	0.00719923	0.0124523	0.00870904	0.000624897	0.00208811	n.a.	0.0175754	0.025973	0.00222998	0.0178222	0.0189017	0.0136218		0.000131085	0.2604	0.26	0.348084	0.33
Yb	0.0213158	0.0244851	0.0313053	0.021188	0.016382	0.00882885	0.0302466	0.0284128	0.0282275	0.0235298	0.030372	0.0636383	0.0234895	0.0393068	0.0491913	0.0273212	0.0435462	0.0530915	0.0419567	0.0241424	0.0335629	0.0461877	0.0733985	0.11292	0.0273848	0.0358081	0.0397934	0.0323403	0.0378944	0.162985	0.0421024	0.0560798	0.103074	0.0998224	0.0128683	0.0129347	n.a.	0.151428	0.195648	0.0197737	0.11528	0.15709	0.0946962		0.00104991	1.64086	1.62	2.00552	2
Lu	0.006008	0.00333668	0.00429812	0.00405571	0.00591307	0.00407489	0.00423337	0.0041059	0.00773374	0.00628651	0.00330741	0.012256	0.00460284	0.00572708	0.00945549	0.00861234	0.00387693	0.0102429	0.00911439	0.00550311	0.00584388	0.00926828	0.00901106	0.0158056	0.00371761	0.00979953	0.00709843	0.00750878	0.00925947	0.0219418	0.00946622	0.0105741	0.0196572	0.0159409	0.00222318	0.00101305	n.a.	0.0248517	0.0320989	0.00378341	0.0165119	0.0251959	0.0171187		0.000130675	0.245746	0.247	0.275623	0.274
Hf	0.00259968	0.00223111	0.0013033	0.00385293	0.00069948	0.00384963	0.00133001	0.00578766	0.00915734	0.00283453	0.00130974	0	0.000651727	0.00138593	0.00065742	0.00141194	0.00871225	0.00134887	0.000712203	0.00201599	0.00071421	0.00348658	0.0102055	0.0019241	0.0034408	0.0039217	0.00406219	0.00209181	0.00424588	0.00638947	0.00493345	0.00591337	0.00680626	0.00339542	0.00204119	0.00204489	n.a.	0.0118473	0.0182945	0.00303103	0.00516371	0.00812433	0.00505859		0.00254518	5.08458	5	4.40226	4.36
Ta	0.121124	0.020028	0.000739544	0.00677466	0.024831	0.0134337	0.0107078	0.0643859	0.0197681	0.00863812	0.0114681	0.209187	0.0100803	0.0478241	0.0199197	0.0260604	0.0116801	0.0154562	0.0173906	0.0107195	0.00869907	0.029066	0.00168305	0.00758727	0.0178857	0.0281251	0.0344016	0.0104641	0.00852124	0.0128923	0.00406313	0.00530203	0.00745083	0.0250444	0.000979166	0.0147101	n.a.	0.0233002	0.0420284	0.024395	0.00549936	0.114078	0.0252361		0.000126063	0.787694	0.87	1.10312	1.14
Pb	0.166101	1.16154	0.0246999	0.114764	0.02725	0.0208437	0.0149968	0.110406	0.0371027	0.131687	0.382942	0.0651778	0.0244863	0.0798977	0.315156	0.0733338	0.364381	0.471329	0.122481	0.114337	0.435992	0.067644	0.0540692	0.352024	0.109253	0.0356387	0.0813787	0.0856479	0.0903295	0.150977	0.115584	0.123529	0.886289	0.0319504	0.076362	0.558391	n.a.	0.0203424	0.32094	0.0285963	0.0540305	0.0412778	0.0667701		0.01295	13.1779	13.2	1.9169	1.6
Th	0.00385474	0.00147284	0.000517125	0.000255041	0.0005581	0.00102405	0.000531867	0.00180337	0.00141398	0.00256588	0.00103914	0.00214766	0.00236607	0.000557423	0.000263903	0.000848105	0.0021438	0.00188295	0.00113225	0.00107043	0.000568734	0.00110626	0.000288381	0.00278959	0.00489763	0.000258291	0.000536028	0.00193143	0.00168689	0.00126423	0.00223317	0.00156142	0.00161804	0.000807154	0.004047	0.00162236	n.a.	0.0031257	0.00155205	0.00144311	0.000510846	0.00107075	0.00150092		0.000760458	6.0779	6.1	1.2157	1.22
U	0.00488317	0.00412646	0.0023287	0.00332489	0.00475184	0.00359459	0.0045326	0.00155136	0.00170312	0.00773143	0.00262065	0.00404583	0.00317193	0.00196065	0.00584568	0.00398155	0.00269544	0.00974643	0.00313559	0.004849	0.00400557	0.00584842	0.0049415	0.00306653	0.00576229	0.00208765	0.00270502	0.00278856	0.000847712	0.00287742	0.00677927	0.00158132	0.00300662	0.00382041	0.00355444	0.00519767	n.a.	0.00364186	0.00366556	0.00242892	0.00306099	0.00321125	0.00474815		0.000500648	1.86096	1.86	0.436039	0.403
D, duplicate; b.d., below detection; n.a., not analyzed; n,p., not provided.
[truncated: 6 more columns]

## Sheet: Supplementary Dataset 4
Supplementary Dataset 4. Major-element compositions (wt%) of spinel in the Kangjinla peridotites (South Tibet)
Sample ID	KJL1516-02	KJL1518-02	KJL1519-03	KJL1520-01	KJL1521-01	KJL1528-01	KJL1522-04	KJL1523-02	KJL1524-01	KJL1525-02	KJL1526-03	KJL1527-01	KJL1527-04	KJL14-06B	KJL1504-01	KJL1505-01	KJL1506-01	KJL1507-01	KJL1530-01	KJL1508-02	16KJL11-01	16KJL13-02	KJL1509-01	16KJL14-01	KJL14-01A	KJL1510-01	16KJL16-01	16KJL17-02	KJL1511-04	16KJL18-01	16KJL19-01	18KJL09-01	16KJL20-1	KJL1513-01	KJL1513-02	KJL14-05A	KJL14-05C	KJL1515-02	KJL14-04A	KJL1514-01
Lithology	Harzburgite	Harzburgite	Harzburgite	Harzburgite	Harzburgite	Harzburgite	Harzburgite	Harzburgite	Harzburgite	Harzburgite	Harzburgite	Harzburgite	Harzburgite	Harzburgite	Harzburgite	Harzburgite	Harzburgite	Harzburgite	Harzburgite	Harzburgite	Lherzolite	Harzburgite	Harzburgite	Harzburgite	Harzburgite	Harzburgite	Lherzolite	Harzburgite	Harzburgite	Lherzolite	Lherzolite	Py-rich Dunite	Py-rich Dunite	Lherzolite	Lherzolite	Lherzolite	Harzburgite	Lherzolite	Lherzolite	Lherzolite
Locality	Zone 1 (NDZ)	Zone 1 (NDZ)	Zone 1 (NDZ)	Zone 1 (NDZ)	Zone 1 (NDZ)	Zone 1 (NDZ)	Zone 1 (NDZ)	Zone 2 (NHZ)	Zone 2 (NHZ)	Zone 2 (NHZ)	Zone 2 (NHZ)	Zone 2 (NHZ)	Zone 2 (NHZ)	Zone 2 (NHZ)	Zone 2 (NHZ)	Zone 2 (NHZ)	Zone 2 (NHZ)	Zone 2 (NHZ)	Zone 2 (NHZ)	Zone 2 (NHZ)	Zone 3 (CHZ)	Zone 3 (CHZ)	Zone 3 (CHZ)	Zone 3 (CHZ)	Zone 3 (CHZ)	Zone 3 (CHZ)	Zone 3 (CHZ)	Zone 3 (CHZ)	Zone 3 (CHZ)	Zone 3 (CHZ)	Zone 3 (CHZ)	Zone 3 (CHZ)	Zone 3 (CHZ)	Zone 4 (SLZ)	Zone 4 (SLZ)	Zone 4 (SLZ)	Zone 4 (SLZ)	Zone 4 (SLZ)	Zone 4 (SLZ)	Zone 4 (SLZ)
Occurrence	1	1	1	1	1	1	1	1	1	1	1	1	1	1	1	1	1	1	1	1	1	1	1	1	1	1	1	1	1	1	1	1	1	1	1	1	1	1	1	1
Number	n=4	n=4	n=5	n=5	n=6	n=3	n=4	n=6	n=1	n=3	n=4	n=6	n=5	n=4	n=4	n=5	n=3	n=3	n=3	n=4	n=4	n=4	n=6	n=4	n=2	n=5	n=4	n=5	n=3	n=5	n=7	n=5	n=8	n=4	n=4	n=3	n=4	n=4	n=4	n=5
SiO2	0.02225	0.03025	0.0144	0.0205	0.0161667	0.0136667	0.0355	0.0802	0.007	0.011	0.02225	0.007	0.0258	0.0413333	0.01125	0.0464	0.047	0.024	0.028	0.023	0.03225	0.0085	0.0183333	0.03075	0.0085	0.0345	0.0195	0.0272	0.0156667	0.0142	0.0498571	0.0166	0.024375	0.033	0.0255	0.0145	0.0323333	0.014	0.014	0.0113333
TiO2	0.04075	0.03725	0.0692	0.0644	0.0913333	0.055	0.05475	0.059	0.071	0.046	0.064	0.110833	0.0654	0.04675	0.04925	0.0556	0.065	0.0573333	0.026	0.07475	0.073	0.04225	0.0375	0.0925	0.0635	0.0874	0.045	0.0976	0.101333	0.0978	0.0505714	0.0788	0.0825	0.03625	0.083	0.0496667	0.14875	0.05825	0.0475	0.0572
Al2O3	21.6925	18.9267	25.6158	22.8448	21.0467	25.36	14.019	19.5448	22.424	28.2383	31.6305	21.423	24.484	28.9308	22.6513	26.1676	30.9157	20.4857	29.246	26.737	33.397	44.8092	25.3953	21.5695	27.476	28.455	43.1465	26.1602	35.393	42.9968	43.3737	6.4722	10.3826	48.132	47.076	50.9243	15.8635	44.2998	49.9187	42.4934
Cr2O3	47.2392	51.5575	45.0262	46.934	47.0682	45.288	55.9523	50.5962	47.355	40.7143	37.6367	48.503	44.1764	40.975	47.177	43.2324	38.117	48.7143	40.016	42.646	35.147	24.1485	43.2177	45.9232	42.0005	40.1476	25.191	42.473	34.4477	25.253	25.1689	61.487	58.0254	20.6545	21.8362	17.885	51.965	24.5442	18.6465	25.6086
FeO	19.3218	18.6722	16.9928	17.5978	19.0865	16.3503	18.2743	17.4187	16.28	17.1237	15.5433	18.2188	18.6722	16.7138	17.2375	16.9878	16.742	18.9237	16.7713	16.648	16.3008	13.609	18.068	19.049	18.531	18.1574	14.5577	17.3382	15.421	14.478	14.45	23.909	20.8815	12.5437	13.096	13.177	23.112	14.2183	13.1295	15.5262
MnO	0.20925	0.2215	0.1966	0.2084	0.2735	0.239333	0.34375	0.2505	0.184	0.274667	0.22	0.316833	0.2924	0.1695	0.30375	0.2748	0.262667	0.311667	0.254667	0.2995	0.16175	0.1335	0.196333	0.3065	0.2205	0.1906	0.1585	0.247	0.106667	0.1532	0.171	0.4526	0.324875	0.07625	0.06275	0.114333	0.29325	0.121	0.124	0.1286
NiO	0.082	0.05225	0.0886	0.0668	0.0785	0.0973333	0.0806667	0.081	0.023	0.092	0.11525	0.0685	0.0548	0.09725	0.10275	0.0768	0.0986667	0.066	0.079	0.067	0.12325	0.18625	0.0803333	0.05575	0.112	0.1038	0.191	0.1	0.15	0.1566	0.188	0.0275	0.0514286	0.24925	0.252	0.276333	0.07425	0.20625	0.2535	0.1684
MgO	12.067	11.181	12.9918	12.4776	12.0392	13.352	10.7993	12.2115	13.112	13.663	14.7402	12.0837	12.4488	13.5028	12.593	13.3672	14.0413	11.6423	13.7257	13.4213	14.7295	17.4842	12.079	11.9377	13.1515	13.19	16.6133	13.3052	15.2537	16.6664	17.0514	7.4038	8.89887	18.0855	17.6065	18.1327	9.47375	16.9718	18.0075	16.2774
CaO	b.d.	0.0075	0.005	0.008	0.00833333	0.005	b.d.	0.00725	0.009	0.008	0.005	0.007	0.0086	0.00566667	b.d.	0.011	b.d.	b.d.	0.0145	0.00566667	0.01275	0.008	0.0103333	0.0106667	0.005	0.00525	0.00433333	0.013	0.0055	0.00433333	0.012	0.006	0.00666667	0.007	0.0055	0.013	0.01	0.00566667	0.01	0.005
Na2O	0.0186667	0.004	0.02	0.0088	b.d.	0.014	0.0193333	0.01675	0.007	0.041	0.0313333	0.0166667	0.0166667	0.017	b.d.	0.031	0.0203333	0.0215	0.0193333	0.0313333	0.00725	0.01825	0.028	0.026	b.d.	0.032	0.0205	0.018	0.0276667	0.0133333	0.0103333	0.0126667	0.0223333	b.d.	0.00966667	0.0295	0.00533333	0.01	0.0136667	b.d.
K2O	0.005	0.007	0.007	b.d.	0.007	b.d.	0.00866667	0.00875	0.009	b.d.	0.005	0.005	0.005	0.005	0.00533333	0.009	0.019	b.d.	0.008	0.008	b.d.	b.d.	0.00633333	b.d.	0.015	0.0085	b.d.	b.d.	b.d.	b.d.	b.d.	0.0075	b.d.	b.d.	0.013	b.d.	0.007	0.011	b.d.	b.d.
V2O3	0.3425	0.3235	0.306	0.3428	0.336167	0.331333	0.26325	0.2995	0.388	0.263	0.23025	0.282	0.3294	0.327	0.2605	0.242	0.196333	0.273333	0.313	0.243	0.248	0.17725	0.293333	0.322	0.3335	0.2608	0.174	0.3116	0.190333	0.1766	0.198857	0.2188	0.31175	0.14275	0.15175	0.130333	0.298	0.1785	0.1635	0.15
ZnO	n.a.	n.a.	n.a.	n.a.	0.206667	0.182	0.189	0.171	0.087	0.180333	0.19375	0.197	0.1998	n.a.	n.a.	n.a.	n.a.	n.a.	0.255667	n.a.	0.204	0.2235	n.a.	0.19375	n.a.	n.a.	0.216	0.1962	n.a.	0.2304	0.155571	n.a.	0.16075	n.a.	n.a.	n.a.	n.a.	n.a.	n.a.	n.a.
Total	101.041	101.021	101.333	100.574	100.258	101.288	100.04	100.745	99.956	100.655	100.438	101.239	100.779	100.832	100.392	100.502	100.525	100.52	100.757	100.204	100.436	100.848	99.4305	99.5174	101.917	100.673	100.337	100.287	101.112	100.241	100.88	100.092	99.1731	99.9603	100.218	100.747	101.283	100.639	100.328	100.426
Mg#	0.5534	0.522035	0.581968	0.569937	0.558431	0.599147	0.523511	0.568021	0.599474	0.609137	0.645294	0.555932	0.56598	0.597411	0.578925	0.601847	0.618162	0.541952	0.608542	0.604091	0.640871	0.716859	0.553486	0.558408	0.581573	0.58673	0.691847	0.601509	0.650063	0.693442	0.703843	0.379534	0.447292	0.732252	0.715332	0.723682	0.451701	0.697004	0.723282	0.676206
Cr#	0.593578	0.646293	0.541039	0.57956	0.599923	0.544953	0.727984	0.634433	0.586111	0.491593	0.443787	0.602875	0.547483	0.487171	0.582781	0.525588	0.452589	0.614624	0.478449	0.516833	0.413698	0.265443	0.532982	0.588092	0.506289	0.486166	0.281374	0.52117	0.394918	0.282631	0.280151	0.864363	0.789337	0.223504	0.237249	0.190677	0.687167	0.270888	0.20032	0.287956
Mg# = Mg2+/(Mg2++Fe2+); Cr# = Cr3+/(Cr3++Al3+); b.d., below detection limits; n.a., not analyzed; Occurrence: 1, fine-coarse grained.

## Sheet: Supplementary Dataset 5
Supplementary Dataset 5. Major-element compositions (wt%) of clinopyroxene in the Kangjinla peridotites (South Tibet)
Sample ID	KJL1516-02	KJL1518-02	KJL1519-03	KJL1520-01	KJL1521-01	KJL1528-01	KJL1522-04	KJL1523-02	KJL1524-01	KJL1525-02	KJL1526-03	KJL1527-01	KJL14-06B	KJL1504-01	KJL1505-01	KJL1506-01	KJL1507-01	KJL1508-02	16KJL11-01	16KJL13-02	KJL1509-01	16KJL14-01	KJL14-01A	KJL1510-01	16KJL16-01	16KJL17-02	KJL1511-04	16KJL18-01	16KJL19-01	18KJL09-01	KJL1513-01	KJL1513-01	KJL1513-02	KJL1513-02	KJL14-05A	KJL1515-02	KJL14-04A	KJL14-04A	KJL1514-01	KJL1514-01
Lithology	Harzburgite	Harzburgite	Harzburgite	Harzburgite	Harzburgite	Harzburgite	Harzburgite	Harzburgite	Harzburgite	Harzburgite	Harzburgite	Harzburgite	Harzburgite	Harzburgite	Harzburgite	Harzburgite	Harzburgite	Harzburgite	Lherzolite	Harzburgite	Harzburgite	Harzburgite	Harzburgite	Harzburgite	Lherzolite	Harzburgite	Harzburgite	Lherzolite	Lherzolite	Py-rich Dunite	Harzburgite	Lherzolite	Lherzolite	Lherzolite	Lherzolite	Lherzolite	Lherzolite	Lherzolite	Lherzolite	Lherzolite
Locality	Zone 1 (NDZ)	Zone 1 (NDZ)	Zone 1 (NDZ)	Zone 1 (NDZ)	Zone 1 (NDZ)	Zone 1 (NDZ)	Zone 1 (NDZ)	Zone 2 (NHZ)	Zone 2 (NHZ)	Zone 2 (NHZ)	Zone 2 (NHZ)	Zone 2 (NHZ)	Zone 2 (NHZ)	Zone 2 (NHZ)	Zone 2 (NHZ)	Zone 2 (NHZ)	Zone 2 (NHZ)	Zone 2 (NHZ)	Zone 3 (CHZ)	Zone 3 (CHZ)	Zone 3 (CHZ)	Zone 3 (CHZ)	Zone 3 (CHZ)	Zone 3 (CHZ)	Zone 3 (CHZ)	Zone 3 (CHZ)	Zone 3 (CHZ)	Zone 3 (CHZ)	Zone 3 (CHZ)	Zone 3 (CHZ)	Zone 4 (SHZ)	Zone 4 (SLZ)	Zone 4 (SLZ)	Zone 4 (SLZ)	Zone 4 (SLZ)	Zone 4 (SLZ)	Zone 4 (SLZ)	Zone 4 (SLZ)	Zone 4 (SLZ)	Zone 4 (SLZ)
Occurrence	1b	1b	1b	1b	1b	1b	1b	1b	1b	1b	1b	1b	1b	1b	1b	1b	1b	1b	1b	1b	1b	1b	1b	1b	1b	1b	1b	1b	1b	1b	1a	1b	1a	1b	1a	1a	1a	1b	1a	1b
Number	n=4	n=4	n=3	n=4	n=3	n=1	n=3	n=2	n=5	n=2	n=9	n=3	n=7	n=8	n=5	n=2	n=3	n=3	n=4	n=10	n=1	n=6	n=4	n=2	n=6	n=6	n=5	n=6	n=6	n=3	n=6	n=3	n=6	n=1	n=10	n=5	n=4	n=3	n=8	n=2
SiO2	53.883	54.7913	53.8127	54.3342	54.467	54.663	55.013	54.887	54.2998	54.589	53.8636	54.3067	53.2577	54.3991	54.4938	53.327	54.2023	53.7863	53.331	52.6236	53.304	53.8265	53.4702	53.159	52.3322	53.7702	52.633	52.5478	51.998	55.755	52.2317	52.8623	51.9213	52.697	52.1943	52.5618	51.6235	52.888	52.5042	52.5545
TiO2	0.032	0.03975	0.0363333	0.0253333	0.065	0.023	0.0526667	0.0125	0.034	0.03	0.0544444	0.0593333	0.0426667	0.031625	0.0338	0.056	0.0356667	0.0843333	0.0645	0.113	0.017	0.0636667	0.07175	0.0775	0.141167	0.0861667	0.1108	0.142667	0.122333	0.008	0.130167	0.177	0.1725	0.185	0.1917	0.1208	0.175	0.175	0.0895	0.09
Al2O3	1.69125	0.79875	1.42367	1.2305	1.60133	1.247	0.888	0.964	1.6128	1.2135	2.27022	1.539	2.17471	1.39162	1.5964	2.875	1.47433	2.06667	2.4595	4.2461	1.904	1.3875	2.201	2.256	3.31983	2.174	3.2646	3.78083	4.39767	0.303	4.12117	3.09267	4.40667	3.577	4.2836	3.7314	4.7175	3.38967	3.62613	3.019
Cr2O3	0.74125	0.29625	0.552	0.561	0.798333	0.463	0.677	0.419	0.6294	0.4885	0.766111	0.816	0.858429	0.64075	0.6876	1.0835	0.753333	0.857333	0.779	1.0998	0.794	0.715	0.94975	1.011	0.868833	0.947833	1.1802	0.9805	1.13267	0.307667	0.908	0.795333	1.00483	0.934	0.8892	0.9278	0.98625	0.626333	0.987375	0.7915
FeO	1.8305	1.68325	1.671	1.6335	1.80967	1.643	1.69933	1.6525	1.7854	1.633	1.78478	1.734	1.80086	1.57375	1.6282	1.893	1.785	1.632	1.883	2.0134	1.593	1.81683	1.871	1.7725	2.11283	1.80483	1.9944	2.07267	2.08	1.58433	1.95917	1.91367	2.221	1.92	2.2905	2.1118	2.45025	2.20833	2.18075	2.091
MnO	0.0265	0.09125	0.0746667	0.0545	0.0863333	0.049	0.0736667	0.1125	0.0546	0.0535	0.0805556	0.0955	0.0594286	0.06425	0.0646	0.1065	0.075	0.072	0.08825	0.0662	0.054	0.0725	0.0516667	0.022	0.0671667	0.0572	0.033	0.1085	0.0763333	0.0613333	0.0625	0.026	0.0735	0.06	0.0614444	0.0774	0.0605	0.064	0.056	0.086
NiO	0.03375	0.045	0.06	0.04775	0.048	0.149	0.0703333	0.038	0.0545	0.043	0.0685714	0.0953333	0.0257143	0.049125	0.0585	0.033	0.0553333	0.0406667	0.0263333	0.05625	0.07	0.064	0.042	0.0355	0.0248	0.05325	0.0365	0.0554	0.0376667	0.0663333	0.0802	0.0476667	0.0598333	0.11	0.0595	0.0292	0.02825	0.0303333	0.045875	0.077
MgO	17.7907	18.249	17.7977	18.048	17.881	18.126	18.2293	18.3795	17.956	17.878	17.7004	17.544	17.2776	17.3525	17.4312	16.788	17.25	17.0927	17.5048	16.706	17.443	17.8835	17.2623	17.1755	16.979	17.4397	16.8096	17.0412	16.5788	18.1127	16.4575	17.0237	16.2842	16.412	16.5753	16.749	17.0497	17.074	16.7379	17.2205
CaO	24.129	24.4017	24.1313	24.257	23.751	24.129	23.9243	23.7725	24.0176	24.581	23.9604	23.683	24.16	23.769	23.6518	23.5075	23.8477	23.683	24.3238	24.055	24.182	23.9018	23.9862	24.0695	23.8165	23.7715	23.8174	23.9692	23.7735	23.909	23.9653	24.13	23.5252	24.15	23.4313	23.5118	22.9595	23.761	23.5311	23.287
Na2O	0.026	0.0133333	0.0193333	0.0155	0.106	0.064	0.102333	0.0685	0.0388	0.0245	0.038	0.0893333	0.0304286	0.0915	0.0746	0.033	0.032	0.0813333	0.059	0.1279	0.037	0.163333	0.09925	0.1095	0.0783333	0.261667	0.179	0.121167	0.181167	0.042	0.184333	0.119667	0.196333	0.206	0.2104	0.1622	0.1395	0.132333	0.229125	0.141
K2O	0.002	0.00666667	0.0025	0.0035	0.01	b.d.	b.d.	b.d.	b.d.	b.d.	b.d.	b.d.	0.00525	0.01375	0.012	b.d.	0.0075	0.011	0.007	b.d.	b.d.	b.d.	b.d.	0.005	0.0095	0.00633333	0.0085	b.d.	0.007	b.d.	0.0068	b.d.	0.006	b.d.	0.008	0.007	0.007	0.005	0.005	0.0065
Total	100.186	100.416	99.5812	100.211	100.624	100.556	100.73	100.306	100.483	100.534	100.587	99.9622	99.6928	99.377	99.7325	99.7025	99.5182	99.4073	100.526	101.107	99.398	99.8947	100.005	99.693	99.7501	100.373	100.067	100.82	100.385	100.149	100.107	100.188	99.8713	100.251	100.195	99.9902	100.197	100.354	99.993	99.364
Mg#	0.945427	0.950814	0.949983	0.951682	0.946282	0.951612	0.950307	0.951986	0.947175	0.951285	0.946556	0.947468	0.944732	0.951615	0.950221	0.940505	0.945142	0.949177	0.943042	0.936686	0.951266	0.946068	0.942678	0.945262	0.934781	0.945119	0.937593	0.936121	0.934313	0.953233	0.937401	0.940689	0.928944	0.938415	0.928104	0.933941	0.925527	0.932362	0.931887	0.936273
Mg# = Mg2+/(Mg2++Fe2+); b.d., below detection limits; 1a, porphyroblastic cores, with plastic deformation and exsolution; 1b, medium-fine grains in matrix, without plastic deformation and exsolution.

## Sheet: Supplementary Dataset 6
Supplementary Dataset 6. Major-element compositions (wt%) of orthopyroxene in the Kangjinla peridotites (South Tibet)
Sample ID	KJL1516-02	KJL1518-02	KJL1519-03	KJL1520-01	KJL1521-01	KJL1528-01	KJL1522-04	KJL1523-02	KJL1524-01	KJL1525-02	KJL1526-03	KJL1527-01	KJL1527-04	KJL14-06B	KJL1504-01	KJL1505-01	KJL1506-01	KJL1507-01	KJL1530-01	KJL1508-02	16KJL11-01	16KJL13-02	KJL1509-01	16KJL14-01	KJL14-01A	KJL1510-01	16KJL16-01	16KJL17-02	KJL1511-04	16KJL18-01	16KJL19-01	18KJL09-01	16KJL20-1	KJL1513-01	KJL1513-02	KJL14-05A	KJL14-05C	KJL1515-02	KJL14-04A	KJL1514-01
Lithology	Harzburgite	Harzburgite	Harzburgite	Harzburgite	Harzburgite	Harzburgite	Harzburgite	Harzburgite	Harzburgite	Harzburgite	Harzburgite	Harzburgite	Harzburgite	Harzburgite	Harzburgite	Harzburgite	Harzburgite	Harzburgite	Harzburgite	Harzburgite	Lherzolite	Harzburgite	Harzburgite	Harzburgite	Harzburgite	Harzburgite	Lherzolite	Harzburgite	Harzburgite	Lherzolite	Lherzolite	Py-rich Dunite	Py-rich Dunite	Lherzolite	Lherzolite	Lherzolite	Harzburgite	Lherzolite	Lherzolite	Lherzolite
Locality	Zone 1 (NDZ)	Zone 1 (NDZ)	Zone 1 (NDZ)	Zone 1 (NDZ)	Zone 1 (NDZ)	Zone 1 (NDZ)	Zone 1 (NDZ)	Zone 2 (NHZ)	Zone 2 (NHZ)	Zone 2 (NHZ)	Zone 2 (NHZ)	Zone 2 (NHZ)	Zone 2 (NHZ)	Zone 2 (NHZ)	Zone 2 (NHZ)	Zone 2 (NHZ)	Zone 2 (NHZ)	Zone 2 (NHZ)	Zone 2 (NHZ)	Zone 2 (NHZ)	Zone 3 (CHZ)	Zone 3 (CHZ)	Zone 3 (CHZ)	Zone 3 (CHZ)	Zone 3 (CHZ)	Zone 3 (CHZ)	Zone 3 (CHZ)	Zone 3 (CHZ)	Zone 3 (CHZ)	Zone 3 (CHZ)	Zone 3 (CHZ)	Zone 3 (CHZ)	Zone 3 (CHZ)	Zone 4 (SLZ)	Zone 4 (SLZ)	Zone 4 (SLZ)	Zone 4 (SLZ)	Zone 4 (SLZ)	Zone 4 (SLZ)	Zone 4 (SLZ)
Occurrence	1	1	1	1	1	1	1	1	1	1	1	1	1	1	1	1	1	1	1	1	1	1	1	1	1	1	1	1	1	1	1	1	1	1	1	1	1	1	1	1
Number	n=3	n=6	n=4	n=5	n=5	n=6	n=7	n=5	n=6	n=3	n=7	n=8	n=4	n=3	n=4	n=4	n=3	n=4	n=2	n=3	n=4	n=5	n=4	n=9	n=3	n=3	n=6	n=6	n=4	n=6	n=5	n=3	n=4	n=4	n=6	n=4	n=4	n=5	n=4	n=6
SiO2	56.5833	57.0063	56.1838	56.5942	56.525	56.1478	57.073	56.8202	56.4415	55.9287	55.8419	56.4881	56.0432	55.459	57.3948	56.9688	56.621	56.909	55.918	57.0777	56.1968	55.8102	56.1068	56.9109	56.122	55.845	55.5663	56.6928	55.7235	56.0152	55.7624	58.8387	57.4672	55.118	54.6713	54.7782	57.0513	55.2388	55.0643	55.3838
TiO2	0.018	0.0186667	0.0345	0.036	0.0172	0.0204	0.027	0.0466667	0.0162	0.0456667	0.0405	0.0255714	0.0255	0.044	0.022	0.0195	0.0325	0.0196667	0.045	0.0216667	0.0165	0.0525	0.026	0.03125	0.0696667	0.0313333	0.0366667	0.0276667	0.05025	0.0268333	0.058	0.018	0.0156667	0.0215	0.05	0.04675	0.0405	0.048	0.05625	0.0573333
Al2O3	1.90067	1.393	2.10175	1.6146	1.7476	2.17367	0.986857	1.4518	1.9375	2.28867	2.589	1.55938	2.052	2.405	1.877	2.03825	2.70833	1.68775	2.5455	2.104	2.797	3.9744	2.0965	1.56589	2.247	2.38	3.39467	2.2575	2.972	3.61317	3.7606	0.289	0.6255	4.0795	3.99883	4.00775	1.09525	3.5208	4.16275	3.33367
Cr2O3	0.669333	0.530833	0.6615	0.5486	0.6232	0.6965	0.488857	0.5802	0.644333	0.657333	0.709286	0.51175	0.6415	0.688333	0.635	0.643	0.793	0.66025	0.6825	0.697	0.65725	0.712	0.69525	0.544111	0.717	0.661	0.556333	0.702333	0.7665	0.673833	0.6958	0.183333	0.41025	0.66225	0.719667	0.5255	0.40675	0.6074	0.68525	0.6225
FeO	5.719	5.53933	5.71925	5.4884	5.499	5.8195	5.39943	5.351	5.8225	5.355	5.69729	5.81975	5.905	5.85767	5.56525	5.64875	5.975	5.772	6.002	5.60967	5.774	5.8164	5.9375	5.66467	5.683	5.85633	5.9105	5.55417	5.86775	5.87417	5.9708	5.327	5.06975	5.836	6.00067	6.11575	5.779	5.9796	6.0225	6.05133
MnO	0.139667	0.137	0.11825	0.1098	0.1396	0.143833	0.123143	0.1756	0.150833	0.132	0.137286	0.119	0.1335	0.107333	0.14875	0.13575	0.152333	0.1495	0.117	0.140333	0.14075	0.1446	0.108	0.143667	0.0943333	0.110333	0.119167	0.1445	0.1155	0.141333	0.1246	0.119333	0.14325	0.1345	0.123167	0.0805	0.11625	0.0872	0.108	0.1155
NiO	0.0856667	0.0893333	0.0855	0.0868	0.0824	0.073	0.101714	0.1156	0.0983333	0.0963333	0.103286	0.07325	0.08625	0.0716667	0.09275	0.10275	0.108333	0.1165	0.101	0.058	0.09825	0.109	0.0925	0.102667	0.0756667	0.078	0.0891667	0.0901667	0.06475	0.0956667	0.0604	0.063	0.05125	0.06375	0.0835	0.09275	0.08925	0.077	0.1025	0.0911667
MgO	34.1053	34.4998	33.8175	34.091	34.2442	34.0032	34.6413	34.6234	34.0152	33.2953	33.9274	34.3226	34.1038	33.577	34.1833	34.3068	33.7957	33.9382	33.612	34.1213	33.9325	32.9684	33.6133	34.5722	33.8357	33.8523	33.5215	33.98	33.5028	33.6052	33.4392	35.6007	34.7575	33.292	32.7465	32.7235	34.2463	33.0696	32.872	32.9655
CaO	0.437667	0.599833	0.662	0.7016	0.8178	0.781667	0.711857	0.7592	0.598667	1.76767	0.425286	0.729	0.43275	0.484	0.6325	0.5535	0.544	0.605	0.5355	0.739667	0.571	1.5632	0.58825	0.633111	0.571333	0.506667	0.658167	0.983333	0.605	0.647167	0.8086	0.517	1.01025	0.4795	0.837167	0.8755	0.946	0.7908	0.63825	1.03933
Na2O	0.0155	0.0143333	0.00566667	b.d.	0.011	0.0155	0.0106667	0.016	0.00625	0.011	b.d.	0.0128571	0.0185	0.0105	0.0166667	0.016	0.0125	0.0235	b.d.	0.006	b.d.	0.0302	0.00833333	0.01775	b.d.	0.005	0.0126	0.0116	0.012	0.005	0.012	0.009	0.01	0.0115	0.0198	0.009	b.d.	0.01075	0.00933333	0.0156667
K2O	0.009	b.d.	b.d.	0.008	0.005	b.d.	0.00725	b.d.	b.d.	0.007	0.005	0.0085	0.009	0.005	b.d.	0.006	0.008	0.0116667	0.005	0.013	0.007	b.d.	0.00733333	b.d.	0.005	0.008	0.00566667	b.d.	b.d.	0.00566667	0.006	b.d.	0.0085	0.0103333	0.009	0.006	b.d.	0.0055	b.d.	0.006
Total	99.6832	99.8285	99.3897	99.279	99.712	99.8751	99.5711	99.9397	99.7313	99.5847	99.4762	99.6698	99.451	98.7095	100.568	100.439	100.751	99.8931	99.5635	100.588	100.191	101.181	99.2797	100.186	99.4207	99.334	99.8708	100.444	99.68	100.703	100.698	100.965	99.5692	99.7088	99.2596	99.2613	99.7705	99.4355	99.7211	99.6818
Mg#	0.914023	0.917384	0.913349	0.91717	0.917366	0.912431	0.919598	0.920226	0.912391	0.91722	0.913911	0.913129	0.911477	0.910853	0.91631	0.915444	0.909772	0.912907	0.90895	0.915559	0.912854	0.909902	0.909845	0.915825	0.913894	0.911537	0.909996	0.916041	0.910534	0.910699	0.908951	0.922562	0.924402	0.910467	0.906784	0.905115	0.913525	0.907904	0.906804	0.906643
Mg# = Mg2+/(Mg2++Fe2+); b.d., below detection limits; occurrence: 1, porphyroblastic cores, with plastic deformation and exsolution.

## Sheet: Supplementary Dataset 7
Supplementary Dataset 7. Major-element compositions (wt%) of olivine in the Kangjinla peridotites (South Tibet)
Sample ID	KJL1516-02	KJL1518-02	KJL1519-03	KJL1520-01	KJL1521-01	KJL1528-01	KJL1522-04	KJL1523-02	KJL1524-01	KJL1525-02	KJL1526-03	KJL1527-01	KJL1527-04	KJL14-06B	KJL1504-01	KJL1505-01	KJL1506-01	KJL1507-01	KJL1530-01	KJL1508-02	16KJL11-01	16KJL13-02	KJL1509-01	16KJL14-01	KJL14-01A	KJL1510-01	16KJL16-01	16KJL17-02	KJL1511-04	16KJL18-01	16KJL19-01	18KJL09-01	16KJL20-01	KJL1513-01	KJL1513-02	KJL14-05A	KJL14-05C	KJL1515-02	KJL14-04A	KJL1514-01
Lithology	Harzburgite	Harzburgite	Harzburgite	Harzburgite	Harzburgite	Harzburgite	Harzburgite	Harzburgite	Harzburgite	Harzburgite	Harzburgite	Harzburgite	Harzburgite	Harzburgite	Harzburgite	Harzburgite	Harzburgite	Harzburgite	Harzburgite	Harzburgite	Lherzolite	Harzburgite	Harzburgite	Harzburgite	Harzburgite	Harzburgite	Lherzolite	Harzburgite	Harzburgite	Lherzolite	Lherzolite	Py-rich Dunite	Py-rich Dunite	Lherzolite	Lherzolite	Lherzolite	Harzburgite	Lherzolite	Lherzolite	Lherzolite
Locality	Zone 1 (NDZ)	Zone 1 (NDZ)	Zone 1 (NDZ)	Zone 1 (NDZ)	Zone 1 (NDZ)	Zone 1 (NDZ)	Zone 1 (NDZ)	Zone 2 (NHZ)	Zone 2 (NHZ)	Zone 2 (NHZ)	Zone 2 (NHZ)	Zone 2 (NHZ)	Zone 2 (NHZ)	Zone 2 (NHZ)	Zone 2 (NHZ)	Zone 2 (NHZ)	Zone 2 (NHZ)	Zone 2 (NHZ)	Zone 2 (NHZ)	Zone 2 (NHZ)	Zone 3 (CHZ)	Zone 3 (CHZ)	Zone 3 (CHZ)	Zone 3 (CHZ)	Zone 3 (CHZ)	Zone 3 (CHZ)	Zone 3 (CHZ)	Zone 3 (CHZ)	Zone 3 (CHZ)	Zone 3 (CHZ)	Zone 3 (CHZ)	Zone 3 (CHZ)	Zone 3 (CHZ)	Zone 4 (SLZ)	Zone 4 (SLZ)	Zone 4 (SLZ)	Zone 4 (SLZ)	Zone 4 (SLZ)	Zone 4 (SLZ)	Zone 4 (SLZ)
Occurrence	1	1	1	1	1	1	1	1	1	1	1	1	1	1	1	1	1	1	1	1	1	1	1	1	1	1	1	1	1	1	1	1	1	1	1	1	1	1	1	1
Number	n=5	n=4	n=4	n=4	n=6	n=4	n=5	n=8	n=7	n=5	n=6	n=3	n=6	n=7	n=7	n=5	n=3	n=5	n=5	n=3	n=5	n=8	n=4	n=5	n=2	n=2	n=5	n=4	n=3	n=5	n=5	n=5	n=6	n=7	n=4	n=3	n=5	n=4	n=5	n=5
SiO2	41.1492	41.0953	40.9987	40.8978	40.9917	40.905	41.128	41.112	40.9679	41.071	40.9148	41.065	40.9082	40.8049	41.357	41.3908	41.5807	41.0474	40.838	41.5307	40.7388	41.1954	40.8342	40.7656	40.907	41.062	40.5862	41.2188	40.9633	40.9732	40.833	41.7914	40.8788	40.9077	40.9843	41.0873	41.3074	40.8655	40.9034	40.9524
TiO2	0.0228	0.006	0.03	0.0133333	0.0313333	0.012	0.019	0.014	0.0386667	0.0443333	0.0143333	0.0193333	0.0198	0.0055	b.d.	0.0213333	0.011	0.0143333	0.03775	0.009	0.0126667	0.03	0.0173333	b.d.	0.019	0.042	0.028	0.00966667	0.028	0.0125	0.0228	b.d.	0.0116667	0.0153333	0.0166667	0.021	0.0146667	0.0206667	b.d.	0.00666667
Al2O3	0.0075	0.004	0.0095	0.0075	0.00533333	0.0153333	0.0115	0.003	0.012	0.012	0.006	0.008	0.00833333	0.0114	b.d.	b.d.	b.d.	0.005	0.012	0.0065	0.006	b.d.	b.d.	0.006	b.d.	b.d.	b.d.	0.019	0.025	0.00725	0.0085	0.0125	b.d.	0.0116	0.00866667	0.007	0.013	0.11	0.00666667	b.d.
Cr2O3	0.016	0.032	0.0433333	0.0283333	0.0313333	0.0243333	0.0213333	0.0305	0.0465	0.0545	0.0273333	0.027	0.0363333	0.0295	0.0124	0.031	0.0176667	0.01	0.02	0.035	0.061	0.0418	0.0475	0.012	b.d.	0.045	0.0393333	0.092	0.016	0.02675	0.023	0.02425	0.0286667	0.0454	0.021	0.034	0.0385	0.041	0.0346667	0.0406667
FeO	8.457	8.67175	8.81025	8.453	8.53183	8.6595	8.238	8.01613	8.97086	8.5786	8.71533	8.72333	8.824	8.93643	8.49171	8.548	9.24	8.8826	9.332	9.02867	9.1246	8.87325	8.8925	8.527	8.969	8.896	9.164	8.7115	9.48367	8.994	9.0806	8.3388	7.70367	8.94529	9.0825	9.749	9.0136	9.15225	9.4288	9.5174
MnO	0.0775	0.08875	0.075	0.10125	0.125833	0.13975	0.1188	0.111875	0.154143	0.1462	0.125667	0.123	0.136167	0.0987143	0.117714	0.1282	0.124	0.1286	0.1374	0.132667	0.1572	0.108875	0.1055	0.1246	0.103	0.126	0.123	0.0995	0.0816667	0.1296	0.1256	0.1296	0.1165	0.111714	0.10525	0.0876667	0.105	0.11325	0.126	0.0918
NiO	0.3956	0.39425	0.43	0.39175	0.434333	0.3855	0.404	0.376625	0.415714	0.3858	0.393833	0.414333	0.423167	0.411571	0.401429	0.3884	0.389333	0.4068	0.4146	0.402	0.4104	0.4045	0.39925	0.4144	0.431	0.378	0.39	0.4235	0.386667	0.374	0.3802	0.357	0.377667	0.411714	0.393	0.390333	0.3636	0.41275	0.3948	0.354
MgO	50.2904	50.298	49.9485	49.8918	50.44	49.964	50.2508	50.3347	49.8601	50.0816	50.0527	50.0997	50.0732	49.3746	49.1499	49.132	48.6563	48.6446	49.569	48.786	49.2382	49.7342	49.3993	49.553	49.6975	49.807	48.9914	49.6317	49.7893	49.367	49.3778	50.0664	49.7007	49.6497	49.325	49.3293	50.0528	49.7145	49.4002	49.4032
CaO	0.0136	0.00833333	0.0193333	0.012	0.012	0.01025	0.007	0.00766667	0.0105	0.016	0.0128	0.0125	0.0058	0.0154286	0.0116667	0.0255	0.0175	0.005	0.0076	0.02	0.01925	0.02	0.01375	0.0105	0.008	0.019	0.0125	0.009	0.0126667	0.0114	0.0105	0.005	0.00925	0.0115714	0.0196667	0.0065	0.011	0.01125	0.0116	0.052
Na2O	0.012	0.006	0.018	0.0143333	0.019	b.d.	0.006	0.0076	0.0065	0.005	0.0065	0.01	0.00666667	0.0141667	0.018	0.0183333	0.005	0.0133333	b.d.	0.022	0.0165	0.007	0.0165	0.00833333	0.005	0.034	b.d.	0.018	0.013	0.008	0.009	0.00533333	0.0085	0.0158333	0.0193333	b.d.	0.01125	0.01	0.00766667	0.018
K2O	b.d.	b.d.	0.0095	0.0065	b.d.	0.006	b.d.	b.d.	0.005	b.d.	0.01	0.00666667	0.0065	0.006	b.d.	0.006	0.005	0.01275	b.d.	0.0105	b.d.	0.0055	0.007	b.d.	b.d.	0.011	0.0095	0.0055	b.d.	0.00575	b.d.	0.00875	b.d.	0.008	0.0055	b.d.	0.007	0.0095	0.00833333	0.005
Total	100.442	100.604	100.392	99.8175	100.623	100.122	100.204	100.014	100.488	100.395	100.279	100.509	100.448	99.7081	99.5598	99.6896	100.046	99.1704	100.368	99.983	99.7846	100.421	99.7328	99.4214	100.139	100.42	99.3439	100.238	100.799	99.9094	99.871	100.739	98.8354	100.134	99.9808	100.712	100.938	100.461	100.322	100.441
Mg#	0.913789	0.911819	0.909962	0.913211	0.913333	0.911386	0.915795	0.917999	0.90832	0.912344	0.911017	0.911021	0.910046	0.907832	0.911645	0.911069	0.903726	0.907089	0.904489	0.905946	0.905832	0.909023	0.908284	0.911968	0.908068	0.90893	0.905038	0.910365	0.903469	0.907286	0.906486	0.914545	0.920002	0.908212	0.906392	0.900204	0.908258	0.906398	0.90331	0.902471
Mg# = Mg2+/(Mg2++Fe2+); b.d., below detection limits; occurrence: 1, porphyroblastic cores or medium grains in matrix.

## Sheet: Supplementary Dataset 8
Supplementary Dataset 8. Trace-element compositions (ppm) of clinopyroxene in the Kangjinla peridotites (South Tibet)
Sample ID	KJL1516-02	KJL1518-02	KJL1519-03	KJL1520-01	KJL1521-01	KJL1528-01	KJL1522-04	KJL1523-02	KJL1524-01	KJL1525-02	KJL1526-03	KJL1527-01	KJL14-06B	KJL1504-01	KJL1505-01	KJL1506-01	KJL1530-01	KJL1508-02	16KJL11-01	16KJL13-02	KJL1509-01	16KJL14-01	KJL14-01A	KJL1510-01	16KJL16-01	16KJL17-02	KJL1511-04	16KJL18-01	16KJL19-01	KJL1513-01	KJL1513-02	KJL14-05A	KJL1515-02	KJL14-04A	KJL1514-01		BIR-1G	BIR-1G	BIR-1G	BCR-2G	BCR-2G	BCR-2G	BHVO-2G	BHVO-2G	BHVO-2G
Lithology	Harzburgite	Harzburgite	Harzburgite	Harzburgite	Harzburgite	Harzburgite	Harzburgite	Harzburgite	Harzburgite	Harzburgite	Harzburgite	Harzburgite	Harzburgite	Harzburgite	Harzburgite	Harzburgite	Harzburgite	Harzburgite	Lherzolite	Harzburgite	Harzburgite	Harzburgite	Harzburgite	Harzburgite	Lherzolite	Harzburgite	Harzburgite	Lherzolite	Lherzolite	Lherzolite	Lherzolite	Lherzolite	Lherzolite	Lherzolite	Lherzolite		Recommended values	Measured values	Measured values	Recommended values	Measured values	Measured values	Recommended values	Measured values	Measured values
Locality	Zone 1 (NDZ)	Zone 1 (NDZ)	Zone 1 (NDZ)	Zone 1 (NDZ)	Zone 1 (NDZ)	Zone 1 (NDZ)	Zone 1 (NDZ)	Zone 2 (NHZ)	Zone 2 (NHZ)	Zone 2 (NHZ)	Zone 2 (NHZ)	Zone 2 (NHZ)	Zone 2 (NHZ)	Zone 2 (NHZ)	Zone 2 (NHZ)	Zone 2 (NHZ)	Zone 2 (NHZ)	Zone 2 (NHZ)	Zone 3 (CHZ)	Zone 3 (CHZ)	Zone 3 (CHZ)	Zone 3 (CHZ)	Zone 3 (CHZ)	Zone 3 (CHZ)	Zone 3 (CHZ)	Zone 3 (CHZ)	Zone 3 (CHZ)	Zone 3 (CHZ)	Zone 3 (CHZ)	Zone 4 (SLZ)	Zone 4 (SLZ)	Zone 4 (SLZ)	Zone 4 (SLZ)	Zone 4 (SLZ)	Zone 4 (SLZ)
Occurrence	1b	1b	1b	1b	1b	1b	1b	1b	1b	1b	1b	1b	1b	1b	1b	1b	1b	1b	1b	1b	1b	1b	1b	1b	1b	1b	1b	1b	1b	1a	1a	1a	1a	1a	1a
Number	n=3	n=1	n=2	n=1	n=4	n=1	n=1	n=1	n=4	n=1	n=6	n=2	n=5	n=4	n=2	n=6	n=1	n=1	n=4	n=3	n=2	n=4	n=1	n=4	n=3	n=3	n=7	n=4	n=4	n=6	n=6	n=9	n=5	n=4	n=7			n=36	1 sd		n=36	1 sd		n=35	1 sd
Li	6.47441	7.80442	6.25756	6.97895	18.1453	4.309	4.1741	6.81536	7.78682	9.8039	9.66543	6.88649	5.6298	4.69178	10.9095	16.0387	7.72671	6.81786	5.64202	8.14561	11.4267	6.02675	5.89244	6.26494	13.6218	8.69792	9.78647	11.9291	13.3193	11.2729	7.6356	7.55366	8.74222	8.27736	8.04249		3	3.00891	0.23827	9	9.18436	0.397778	4.4	4.3318	0.20664
Be	0.0693838	0.0347217	b.d.	b.d.	0.0299042	b.d.	b.d.	b.d.	0.0320688	b.d.	0.0263138	0.0405404	0.0402025	0.0761148	b.d.	1.01868	b.d.	0.0241344	0.0422952	0.0397238	b.d.	0.0765037	0.0310195	0.0342045	b.d.	0.0453478	0.0370379	0.0724304	0.0297914	0.0348352	0.0404448	0.021098	0.0398632	0.00806573	0.0425612		0.1	0.116329	0.0740038	2.3	2.56802	0.314726	1.3	1.15688	0.176033
B	3.21028	2.79612	2.65553	4.25082	4.47288	3.94073	4.34079	3.88661	3.74704	2.8864	4.43167	4.11936	6.02574	4.71318	5.95292	5.17324	1.81791	4.13453	7.08562	13.0325	4.88686	7.81839	4.72175	3.08418	7.72597	7.07894	3.17556	10.331	5.03857	4.97087	5.9822	4.55475	4.76613	4.33252	4.86909		n.p.	4.00047	0.844839	6	6.04989	0.403554	n.p.	5.0087	0.647574
Sc	54.8388	55.5562	60.2665	61.9888	58.2172	61.1156	39.9852	66.5298	57.4069	70.926	59.8419	61.8362	58.9846	55.3898	65.9614	52.3032	60.8477	52.6454	64.2627	52.3942	59.9062	58.1069	60.9211	67.3532	62.5449	59.6743	51.4784	54.5391	60.3457	67.2231	55.2435	54.8195	58.0646	54.8587	55.245		43	41.9044	0.6051	33	34.8503	0.612513	33	33.0766	0.526564
Ti	171.56	102.607	224.761	196.626	244.491	250.759	149.265	162.143	247.959	373.836	422.56	275.961	293.688	216.076	296.066	306.422	203.933	346.877	459.163	692.629	197.162	291.581	366.592	361.583	769.144	445.707	727.315	819.877	724.526	874.558	968.505	1079.08	830.905	958.005	666.966		5399.43	5674.94	93.937	14098.5	13811.2	158.746	16298.3	16459.9	176.653
V	156.59	109.645	184.122	149.914	173.041	145.502	88.7201	113.657	167.049	186.972	195.715	164.585	214.211	173.567	180.313	221.836	233.571	179.082	221.578	238.261	204.368	161.712	177.398	172.946	251.557	186.899	200.675	241.422	267.236	259.695	230.571	235.813	231.9	240.843	253.031		326	320.009	4.15902	425	424.88	3.68421	308	318.138	2.59195
Co	19.3778	19.3017	18.1818	18.5465	19.2968	27.1519	21.4435	18.5015	19.4107	18.8625	18.8542	17.8704	19.3294	19.3443	18.3453	23.7118	23.7216	19.9502	18.9917	21.4624	20.5943	20.2511	21.1254	22.5294	21.4931	22.2957	25.4145	30.9132	23.366	19.5921	21.6077	20.7552	20.161	26.2866	22.8339		52	52.8756	0.707896	38	37.1847	0.473373	44	44.3833	0.492588
Ni	369.36	314.75	330.681	296.214	348.291	516.327	345.605	319.679	336.374	318.106	330.473	321.459	339.849	349.557	321.323	400.938	371.195	361.326	336.515	357.065	370.21	342.369	329.051	334.693	388.161	388.203	360.078	396.373	378.53	339.23	355.355	362.749	339.35	378.415	377.065		178	177.804	3.11173	13	12.0375	0.425669	116	119.251	2.88134
Cu	0.460731	1.78139	0.131912	b.d.	0.0704483	0.661854	0.109322	b.d.	0.104544	1.38493	0.196736	0.95176	0.185826	0.544932	0.630029	1.38847	0.0842353	0.102236	0.235474	0.178658	1.02669	0.0567665	0.138619	2.44722	0.0957325	0.228913	3.13819	0.247929	0.355822	0.257377	7.62307	2.42546	0.105388	1.13739	0.453282		119	123.706	2.55973	17.2	17.7475	0.788372	127	123.546	2.16272
Zn	6.59333	5.88701	7.49976	18.8971	8.78005	7.2252	5.93369	5.2986	10.1589	7.08251	7.00611	6.46291	6.8073	6.21243	12.2496	18.6026	10.7459	7.40317	6.15066	14.4357	13.9484	7.52412	8.62429	7.19759	9.53803	12.6743	15.6435	20.3281	8.68512	6.81926	5.95594	7.28049	8.79931	9.43478	10.2993		78	73.8096	3.05146	137.56	140.682	5.98801	102	107.205	4.18807
Ga	1.11375	0.565649	1.19228	1.18962	1.257	0.990008	0.699584	0.655564	1.10844	1.29851	1.55396	1.06726	1.56973	1.2432	1.00433	2.16573	2.0108	1.50715	1.58223	2.65788	1.22074	1.10884	1.3538	1.28823	2.48496	1.58053	2.30001	2.62253	3.17068	2.3749	2.64664	2.99314	2.12937	3.08731	2.68114		15	16.0236	0.443357	23	22.3955	0.403957	22	21.7844	0.419686
Rb	0.0155306	0.021655	0.0129679	0.00867624	0.0188103	0.0114746	0.0364522	0.0219166	0.0113142	b.d.	0.00384593	0.00620466	0.04239	0.0225339	0.000923074	0.0795024	0.014754	0.0389341	0.0233918	0.0118909	0.0259469	0.0504929	0.000113955	0.0106718	0.0256801	0.0570129	0.0183917	0.128152	0.0898469	0.0508244	0.0208235	0.0107552	0.00884103	0.025088	0.0600285		0.197	0.182671	0.0437687	47	47.1422	0.619548	9.2	9.16017	0.19877
Sr	0.0224959	0.121312	0.0184865	0.014348	0.418727	0.105405	0.165094	0.0406164	0.0649031	0.116093	0.0224735	0.630749	0.0188208	0.458543	0.140663	0.189122	0.0241289	0.584626	0.163122	0.188498	0.0280693	0.309762	0.0350401	0.0649891	0.208167	0.414001	0.126889	0.152477	0.157913	0.110526	0.176251	0.101307	0.419003	0.135782	0.16504		109	107.607	2.31523	342	345.688	6.73018	396	398.557	6.27834
Y	1.16003	0.342133	1.54974	1.49789	1.63648	1.65199	1.23664	1.46162	1.48897	2.13595	3.69799	2.99473	2.49703	1.88719	2.61133	3.31773	1.91333	3.25143	4.61085	6.22654	1.58482	3.79777	3.82683	3.77953	7.35985	5.79752	5.43489	6.81766	8.3402	11.0925	9.49609	10.5993	8.0318	9.79343	7.22717		14.3	14.8845	0.269911	35	35.2707	0.569435	26	25.3619	0.418059
Zr	0.00628808	b.d.	0.00816194	0.00394181	0.0190933	0.0105182	0.0114987	0.0433212	0.0118155	0.000740574	0.0131093	0.359286	0.00959097	0.046176	0.0467426	0.0194195	0.00344171	0.0837167	0.064491	0.0654884	0.00409794	0.210975	0.0631356	0.0861955	0.178496	0.326447	0.0936919	0.0696731	0.133583	0.136342	0.204631	0.316076	0.384876	0.23996	0.188504		14	14.0138	0.369612	184	185.948	3.50838	170	169.017	2.57982
Nb	0.00499031	0.00762948	0.00253638	b.d.	0.00756559	0.00434643	0.00477644	b.d.	0.00654968	0.0175348	0.00973935	0.00536089	0.00656192	0.00613947	0.000832193	0.00421624	0.00626752	0.0012112	0.0101737	0.0106612	0.00558835	0.00852459	0.0107186	0.00901045	0.0100159	0.00222529	0.0120393	0.00689493	0.015204	0.00847767	0.00556048	0.00796633	0.00926332	0.00788538	0.00963046		0.52	0.518577	0.0434602	12.5	12.6333	0.542875	18.3	18.1855	0.548471
Cs	0.0151587	0.00414228	0.02109	0.016968	0.0259542	b.d.	0.00824961	0.00706369	0.00831451	0.00632266	0.00307752	0.0283684	0.00606307	0.00851508	0.000777289	0.0374811	0.00153835	0.0132991	0.00307589	0.00889677	0.00197131	0.00948112	0.0190259	0.00488626	0.0364266	0.0279995	0.0335373	0.315523	0.276543	0.210534	0.0398253	0.014885	0.018185	0.0426525	0.00988624		0.007	0.00742878	0.00684518	1.16	1.16734	0.0488431	0.1	0.101828	0.0115687
Ba	0.0244155	0.0599629	0.0311694	b.d.	0.0938096	0.0223696	b.d.	0.0119226	0.0118789	0.0340782	0.0134719	0.0110111	b.d.	0.0195732	0.0547767	0.0226232	0.00475891	b.d.	0.0336413	0.0144533	0.00745777	0.0156062	0.0066702	b.d.	0.014988	0.0257894	0.0130837	0.0220093	0.019702	0.0567439	0.026189	0.0149182	0.028031	0.00759614	0.0197391		6.5	6.43499	0.410465	683	683.503	17.6903	131	130.395	3.61321
La	0.000774734	b.d.	0.00137419	b.d.	0.00232979	0.00122593	0.00127392	b.d.	0.00130843	b.d.	b.d.	0.00663101	0.00179042	0.00281989	0.000725428	0.00121896	b.d.	0.00300342	0.00395737	0.000918934	0.000789729	0.00173598	b.d.	0.00145512	0.000960371	0.00489538	0.00222265	0.00177775	0.00104763	0.000914196	0.00239626	0.00122587	0.0071249	0.00204896	0.00274728		0.609	0.58504	0.0463929	24.7	25.2915	1.25082	15.2	15.1622	0.654316
Ce	b.d.	b.d.	b.d.	b.d.	0.00439733	b.d.	0.00128942	b.d.	0.00165475	b.d.	0.00121389	0.0188977	b.d.	0.0122716	0.00187172	0.00422532	b.d.	0.023764	0.00529591	0.00210067	b.d.	0.00669877	b.d.	0.00289135	0.00826448	0.0118753	0.00452388	0.00420777	0.00325501	0.00399071	0.00453212	0.00230166	0.0208706	0.00272085	0.00641841		1.89	1.89131	0.0861057	53.3	53.9228	2.09154	37.6	37.8	1.11564
Pr	b.d.	b.d.	b.d.	b.d.	0.00212141	b.d.	0.00200544	b.d.	0.00103181	b.d.	0.000980918	0.00678274	b.d.	0.00300076	0.000724975	0.00102511	b.d.	0.00307651	0.00299959	0.00169442	b.d.	0.0055259	0.000577355	0.00166586	0.00771489	0.010292	0.00298246	0.00264387	0.00544823	0.00370528	0.00573443	0.00415666	0.003806	0.00511554	0.00569275		0.37	0.367009	0.0240286	6.7	6.89868	0.283898	5.35	5.3027	0.208893
Nd	0.00331882	b.d.	b.d.	b.d.	0.0171795	0.00533757	0.0200887	b.d.	0.00838373	b.d.	0.00515089	0.0685513	0.00816194	0.0240547	0.00688207	0.00987794	0.000757719	0.0277378	0.00875876	0.0364132	b.d.	0.0966974	0.00972418	0.0212738	0.0506898	0.120629	0.0400731	0.0519299	0.0713581	0.112985	0.116643	0.130128	0.100573	0.0815764	0.0894822		2.37	2.34698	0.145446	28.9	29.0301	0.867096	24.5	24.5446	0.739646
Sm	b.d.	b.d.	0.00661393	0.0186954	0.00840709	0.012252	0.0302981	b.d.	0.00619929	b.d.	0.012102	0.0363921	0.0191812	0.0215148	0.0185413	0.0215793	0.00686328	0.0237145	0.0394596	0.0979782	0.00831406	0.117308	0.0216898	0.0425856	0.119614	0.199273	0.0945034	0.105657	0.148803	0.244967	0.22733	0.287671	0.183296	0.23852	0.155753		1.09	1.05844	0.0876996	6.59	6.66409	0.250245	6.1	6.11767	0.25739
Eu	0.00110866	b.d.	0.00262366	0.00332883	0.00423564	0.00652942	0.0161843	0.0116405	0.00539495	b.d.	0.0080639	0.0305146	0.00703732	0.0174236	0.0103644	0.0109804	0.00344534	0.0221066	0.0244833	0.0501183	0.0136455	0.0639631	0.0174844	0.0266024	0.0699738	0.0894902	0.0516243	0.0451756	0.0925365	0.125193	0.122238	0.136186	0.112041	0.111301	0.0826765		0.517	0.518155	0.0479666	1.97	1.99926	0.0741998	2.07	2.07164	0.0894129
Gd	0.0122199	0.00606993	0.0272306	0.0169957	0.0288445	0.0269652	0.0936481	0.0452814	0.0311208	0.0485351	0.105702	0.206883	0.0747453	0.0442285	0.0796643	0.157769	0.0595958	0.123022	0.205366	0.457086	0.0126877	0.312345	0.154081	0.205992	0.471396	0.492982	0.407471	0.417499	0.607279	0.862684	0.729999	0.896482	0.620316	0.775409	0.537659		1.85	1.80663	0.104995	6.71	6.79671	0.263588	6.16	6.1715	0.261661
Tb	0.008904	0.00172165	0.00771957	0.00724595	0.0152401	0.0149046	0.0258344	0.0112614	0.0142034	0.0206925	0.042601	0.0463803	0.0247593	0.0215157	0.0275374	0.0428704	0.0226105	0.0421201	0.064573	0.0986623	0.0121149	0.080163	0.0470557	0.0582268	0.11966	0.101298	0.0995272	0.112175	0.148539	0.210627	0.180425	0.202656	0.148445	0.179387	0.128823		0.35	0.348309	0.0234496	1.02	1.04355	0.06219	0.92	0.93144	0.0438061
Dy	0.116803	0.0169909	0.141816	0.145053	0.208472	0.218862	0.197464	0.225437	0.183451	0.26695	0.483024	0.460434	0.308329	0.237983	0.336629	0.458596	0.236524	0.393831	0.619638	0.936249	0.185174	0.64526	0.54713	0.57573	1.06312	0.945379	0.861712	1.01785	1.23371	1.72321	1.47873	1.71763	1.25599	1.5062	1.11867		2.55	2.53765	0.163601	6.44	6.41799	0.243897	5.28	5.3222	0.212831
Ho	0.0404176	0.0142814	0.0523099	0.0473517	0.0690913	0.0614673	0.045276	0.044944	0.0518347	0.0766269	0.141923	0.115917	0.089316	0.0632904	0.0969845	0.129281	0.0730207	0.140607	0.176181	0.248221	0.0615112	0.144746	0.136082	0.140588	0.268875	0.210103	0.209859	0.266653	0.305108	0.420258	0.340254	0.398179	0.314894	0.368648	0.27079		0.56	0.555565	0.0397324	1.27	1.30635	0.0828432	0.98	0.990081	0.0451599
Er	0.191655	0.0569035	0.240339	0.206001	0.256886	0.200761	0.163471	0.201086	0.219921	0.338095	0.502452	0.396022	0.36422	0.254846	0.362185	0.404813	0.288691	0.452183	0.58581	0.795311	0.233514	0.427562	0.487655	0.466068	0.942838	0.660024	0.644905	0.839967	0.985161	1.36683	1.09561	1.26828	0.977314	1.1818	0.821663		1.7	1.67612	0.10687	3.7	3.70638	0.1802	2.56	2.56877	0.12288
Tm	0.0293449	0.0165365	0.0439375	0.0577533	0.0391102	0.0365259	0.0167743	0.0299747	0.0365055	0.0589028	0.078308	0.0565569	0.068167	0.0456754	0.0566266	0.0685075	0.0450651	0.0781813	0.0920837	0.120354	0.0461327	0.0685905	0.0769579	0.0719363	0.133239	0.090542	0.0969968	0.128505	0.141302	0.200954	0.173713	0.174963	0.147023	0.157125	0.136114		0.24	0.245842	0.0156891	0.51	0.527542	0.0283786	0.34	0.330263	0.0182015
Yb	0.268865	0.125281	0.277147	0.379133	0.31522	0.264057	0.175112	0.213071	0.311215	0.351877	0.582738	0.373469	0.412593	0.292384	0.392022	0.531963	0.334652	0.554896	0.671376	0.789477	0.373377	0.388962	0.552498	0.516398	0.867443	0.589102	0.660558	0.8293	0.997258	1.31917	1.03874	1.20159	0.983259	1.02681	0.871201		1.64	1.63076	0.133741	3.39	3.4134	0.201809	2.01	2.01312	0.128227
Lu	0.0461701	0.0220985	0.0562265	0.0501907	0.0569904	0.0448819	0.0200956	0.0294974	0.0488299	0.0685035	0.0910069	0.057373	0.0712393	0.0533007	0.0583359	0.0739364	0.0519311	0.0790836	0.0937015	0.118792	0.0554001	0.0546372	0.0756346	0.0788436	0.140538	0.0792413	0.096243	0.116648	0.14309	0.19498	0.145269	0.16654	0.124586	0.163689	0.116641		0.248	0.24872	0.0154505	0.503	0.515413	0.0267444	0.279	0.279032	0.020286
Hf	0.00063374	b.d.	0.00246583	0.00232494	0.0047296	0.00687408	0.0045214	0.00232286	0.00694757	b.d.	0.00451797	0.0327991	0.00376188	0.00640824	0.00913061	0.00533024	0.000647307	0.0186892	0.0167304	0.0217603	0.000781937	0.0277056	0.00741862	0.0240526	0.0487557	0.0459868	0.0339088	0.0443295	0.0469602	0.0681043	0.0825311	0.0961262	0.0768406	0.0789844	0.0456743		0.57	0.577677	0.0552978	4.84	4.86235	0.183511	4.32	4.32168	0.185559
Ta	b.d.	b.d.	b.d.	b.d.	0.000750048	b.d.	0.000715305	b.d.	b.d.	b.d.	0.000697758	0.000705606	0.00107924	b.d.	0.000472961	0.000857791	b.d.	0.000476559	0.00177587	0.000660688	b.d.	0.000803272	b.d.	b.d.	0.0017156	0.000818306	0.00162564	0.0012659	0.0014321	0.000954877	0.0016423	0.000673257	0.0028815	0.000343828	0.00190522		0.036	0.0351819	0.00580545	0.78	0.790465	0.0396593	1.15	1.16214	0.044441
Pb	0.00295472	b.d.	0.0143744	0.0104406	0.0106831	0.00777639	0.0106727	b.d.	0.0183449	0.0249737	0.0132631	0.00236324	0.00483565	0.00910743	0.0141329	0.00889914	b.d.	0.00927821	0.00661572	0.0128167	0.00191294	0.00612629	0.00429604	0.0124349	0.0130793	0.00813255	0.0214821	0.0100326	0.00815485	0.0110525	0.00984136	0.00390076	0.00905118	0.00675142	0.00906002		3.7	3.5531	0.245952	11	11.1032	0.53425	1.7	1.85528	0.117869
Th	b.d.	b.d.	0.0015854	b.d.	b.d.	b.d.	0.0301841	b.d.	0.000599732	b.d.	0.000902369	b.d.	0.00122447	b.d.	b.d.	b.d.	b.d.	b.d.	b.d.	0.000607175	b.d.	b.d.	b.d.	0.000558633	b.d.	b.d.	0.00164119	0.0016451	b.d.	b.d.	b.d.	0.000554947	0.0322586	0.00138046	0.0115124		0.03	0.0279662	0.00687026	5.9	5.97703	0.335847	1.22	1.22991	0.0665957
U	0.000678449	b.d.	b.d.	b.d.	b.d.	b.d.	b.d.	b.d.	b.d.	b.d.	0.000645913	0.000648658	0.000930986	0.00119021	b.d.	0.00118478	b.d.	b.d.	0.00244847	0.00075883	b.d.	0.00125455	b.d.	b.d.	0.00289732	0.00247763	b.d.	0.00055344	0.00445224	b.d.	b.d.	0.000718894	0.00299901	0.0032977	0.0015912		0.023	0.0166406	0.00471885	1.69	1.7246	0.131135	0.403	0.416315	0.0350782
b.d., below detection limits; n.p., not provided; occurrence: 1a, porphyroblastic cores, with plastic deformation and exsolution; 1b, medium-fine grains in matrix, without plastic deformation and exsolution.

## Sheet: Supplementary Dataset 9
Supplementary Dataset 9. Trace-element compositions (ppm) of orthopyroxene in the Kangjinla peridotites (South Tibet)
Sample ID	KJL1516-02	KJL1518-02	KJL1519-03	KJL1520-01	KJL1521-01	KJL1528-01	KJL1522-04	KJL1523-02	KJL1524-01	KJL1525-02	KJL1526-03	KJL1527-01	KJL1527-04	KJL14-06B	KJL1504-01	KJL1505-01	KJL1506-01	KJL1507-01	KJL1530-01	KJL1508-02	16KJL11-01	16KJL13-02	KJL1509-01	16KJL14-01	KJL14-01A	KJL1510-01	16KJL16-01	16KJL17-02	KJL1511-04	16KJL18-01	16KJL19-01	18KJL09-01	16KJL20-01	KJL1513-01	KJL1513-02	KJL14-05A	KJL14-05C	KJL1515-02	KJL14-04A	KJL1514-01		BIR-1G	BIR-1G	BIR-1G	BCR-2G	BCR-2G	BCR-2G	BHVO-2G	BHVO-2G
Lithology	Harzburgite	Harzburgite	Harzburgite	Harzburgite	Harzburgite	Harzburgite	Harzburgite	Harzburgite	Harzburgite	Harzburgite	Harzburgite	Harzburgite	Harzburgite	Harzburgite	Harzburgite	Harzburgite	Harzburgite	Harzburgite	Harzburgite	Harzburgite	Lherzolite	Harzburgite	Harzburgite	Harzburgite	Harzburgite	Harzburgite	Lherzolite	Harzburgite	Harzburgite	Lherzolite	Lherzolite	Py-rich Dunite	Py-rich Dunite	Lherzolite	Lherzolite	Lherzolite	Harzburgite	Lherzolite	Lherzolite	Lherzolite		Recommended values	Measured values	Measured values	Recommended values	Measured values	Measured values	Recommended values	Measured values
Locality	Zone 1 (NDZ)	Zone 1 (NDZ)	Zone 1 (NDZ)	Zone 1 (NDZ)	Zone 1 (NDZ)	Zone 1 (NDZ)	Zone 1 (NDZ)	Zone 2 (NHZ)	Zone 2 (NHZ)	Zone 2 (NHZ)	Zone 2 (NHZ)	Zone 2 (NHZ)	Zone 2 (NHZ)	Zone 2 (NHZ)	Zone 2 (NHZ)	Zone 2 (NHZ)	Zone 2 (NHZ)	Zone 2 (NHZ)	Zone 2 (NHZ)	Zone 2 (NHZ)	Zone 3 (CHZ)	Zone 3 (CHZ)	Zone 3 (CHZ)	Zone 3 (CHZ)	Zone 3 (CHZ)	Zone 3 (CHZ)	Zone 3 (CHZ)	Zone 3 (CHZ)	Zone 3 (CHZ)	Zone 3 (CHZ)	Zone 3 (CHZ)	Zone 3 (CHZ)	Zone 3 (CHZ)	Zone 4 (SLZ)	Zone 4 (SLZ)	Zone 4 (SLZ)	Zone 4 (SLZ)	Zone 4 (SLZ)	Zone 4 (SLZ)	Zone 4 (SLZ)
Occurrence	1	1	1	1	1	1	1	1	1	1	1	1	1	1	1	1	1	1	1	1	1	1	1	1	1	1	1	1	1	1	1	1	1	1	1	1	1	1	1	1
Number	n=3	n=6	n=4	n=4	n=4	n=3	n=5	n=4	n=4	n=3	n=4	n=4	n=3	n=3	n=6	n=4	n=3	n=4	n=2	n=5	n=4	n=5	n=4	n=4	n=5	n=3	n=3	n=4	n=3	n=4	n=4	n=3	n=4	n=3	n=4	n=4	n=4	n=3	n=4	n=3			n=21	1 sd		n=25	1 sd		n=18
Li	3.35472	8.86883	5.01339	3.20623	9.55708	1.9827	2.15488	5.02539	3.19872	2.57907	4.33584	3.74407	4.22264	3.36733	1.99728	3.12058	6.85327	3.60123	13.5878	10.0376	11.801	5.93139	6.05396	8.65839	6.6831	5.42282	9.10145	9.04832	5.86392	12.3804	5.82436	1.56934	1.15677	7.13344	5.24679	4.31948	4.37758	2.42583	5.08199	4.21135		3	3.02232	0.0817209	9	9.02568	0.179827	4.4	4.34953
Be	0.00890483	0.00436364	b.d.	b.d.	0.0054967	0.00401306	0.0050241	0.00904391	b.d.	b.d.	b.d.	0.00573396	b.d.	b.d.	0.0242354	0.00558806	0.0101821	b.d.	b.d.	0.00226804	0.0113851	b.d.	0.00567267	0.00692829	0.0068517	b.d.	0.0246139	0.0337831	0.00435727	0.0228076	0.0261576	0.00736121	0.00630557	0.00884877	0.00264591	0.0130028	b.d.	0.0100435	0.00656182	0.0133622		0.1	0.0971905	0.0282874	2.3	2.43511	0.147256	1.3	1.18823
B	2.68461	2.10468	2.04886	3.6508	3.77645	2.09703	3.20628	2.00752	2.03704	1.96534	2.38573	2.58037	2.32204	4.8644	3.68807	5.81313	5.43727	4.54505	1.88615	4.37323	12.1621	9.06299	4.25277	6.36822	5.41923	2.32636	8.93971	8.04828	2.3074	11.1504	4.90356	1.9176	5.29234	7.37336	3.72543	5.36006	4.62379	3.33032	4.95076	3.85483		n.p.	3.65319	0.974908	6	5.97487	0.568053	n.p.	4.90201
Sc	30.2576	32.8713	33.3323	48.0748	39.7011	32.8742	23.8528	29.0805	29.9858	26.7967	33.6522	31.7526	32.1409	34.4508	31.5629	35.4708	34.3505	34.3133	35.8326	32.2613	32.2497	29.6735	34.7303	22.7601	32.1892	32.091	31.9043	26.3031	29.108	27.5144	32.8206	19.1118	19.7711	37.833	31.0334	30.3573	31.1837	32.1238	31.7891	31.9285		43	41.8971	0.581577	33	34.9782	0.37698	33	32.9383
Ti	87.3776	70.7567	107.381	135.099	157.809	131.629	111.074	82.5517	102.821	91.0112	174.846	136.735	156.545	130.629	111.68	134.719	154.678	74.9785	102.647	170.679	183.52	292.828	87.5351	152.103	164.606	155.604	246.229	219.041	318.877	282.291	267.998	74.2794	76.1929	288.713	334.995	345.865	137.786	290.026	341.13	242.232		5399.43	5641.62	54.3511	14098.5	13823.3	171.633	16298.3	16540.8
V	98.0166	86.4358	111.158	124.972	128.337	111.6	61.6554	73.4335	98.4862	91.7232	117.116	91.2944	104.244	123.874	99.5382	103.405	132.03	99.8781	140.358	102.162	113.897	141.668	120.809	75.7021	101.159	105.78	127.403	87.3522	116.32	124.918	146.685	19.5984	38.9367	146.982	129.826	125.714	66.2129	132.366	132.615	136.29		326	321.686	4.10575	425	425.61	4.39712	308	317.988
Co	52.3187	51.2424	52.9671	71.0869	72.3445	52.5174	72.1331	49.6567	53.2599	43.4267	52.5879	50.7657	53.6195	54.1606	54.6238	53.7412	56.8086	54.7818	54.4961	53.3499	47.5766	54.99	55.1874	51.2923	55.0107	57.405	49.7824	49.8294	53.415	56.0008	52.6245	48.3805	51.2246	52.8644	55.1086	48.5378	49.7551	54.5846	53.9159	55.1688		52	52.9215	0.44943	38	37.156	0.292484	44	44.4255
Ni	678.928	643.575	672.018	911.106	937.479	664.751	955.728	637.89	687.224	564.849	675.494	643.848	689.055	702.755	704.078	698.895	742.233	718.591	683.583	671.876	709.53	702.66	701.339	648.895	715.917	701.21	629.102	689.972	695.726	679.323	654.207	603.328	642.101	651.302	721.386	653.772	632.45	713.986	692.457	707.319		178	177.932	1.72669	13	12.0859	0.292552	116	119.555
Cu	0.816183	0.837947	0.182124	4.86923	0.0943401	0.124261	0.0176482	0.0205655	0.0153464	0.0549751	0.0315452	0.286362	0.130134	0.113903	0.0487774	0.465828	0.138616	0.0415754	0.000737442	0.0290111	0.660016	0.156346	0.105882	0.761734	0.105316	0.596533	0.0470007	5.45534	0.200862	0.353571	0.0414775	0.0897218	0.0840332	0.0668187	0.0565072	0.39515	1.11199	0.0483145	0.0763087	0.2567		119	122.962	2.4571	17.2	17.5911	0.423096	127	123.574
Zn	29.4021	29.2086	30.864	39.3416	40.6535	31.2051	38.0514	26.3674	30.8002	24.0382	29.2387	29.8127	29.8536	28.5286	31.4105	28.5634	32.8895	31.2971	33.4041	31.7615	23.7468	30.9688	33.8598	31.522	31.9552	31.5376	34.7732	27.7176	30.2477	28.0273	22.6621	26.1197	28.6609	24.7461	29.3959	26.4457	32.3212	29.7611	26.9946	31.7078		78	74.175	1.50666	137.56	139.845	2.83574	102	106.709
Ga	1.53292	1.27528	1.84111	2.09465	2.14927	1.74616	1.12609	1.1314	1.63881	1.46926	2.11755	1.41688	1.71186	1.96965	1.53236	1.6701	2.46627	1.5083	2.09843	1.75583	2.04064	3.18188	1.79882	1.38232	1.97461	2.02047	2.523	1.72074	2.71864	2.75933	2.87508	0.367503	0.578564	2.83808	3.03493	3.09039	1.28809	2.8827	3.19466	2.74328		15	15.8832	0.274453	23	22.4404	0.300496	22	21.8619
Rb	0.0418374	0.227319	0.546823	0.0165131	0.148463	0.0453921	0.00123214	0.00928616	0.0155171	0.0209538	0.00983109	0.0804279	0.00712365	0.0437546	0.00602386	0.0338875	0.365085	0.00413413	0.033025	0.0522337	0.618376	0.156027	0.166109	0.113145	0.371436	0.324785	0.324182	0.276582	0.310218	0.923233	0.68016	0.00919586	0.0118205	0.377655	0.186261	0.337374	0.0536001	0.0147813	0.303333	0.0456647		0.197	0.196932	0.0118203	47	47.0349	0.619757	9.2	9.17227
Sr	0.0134957	0.501021	0.161063	0.00398899	0.716971	0.0205542	0.00472274	0.00425472	0.00783186	0.0816007	0.00386053	0.0959376	0.015737	0.0146757	0.0106319	0.0137947	0.130347	0.00215577	0.00886065	0.0245747	0.519722	0.0305937	0.0322336	0.0261178	0.0586082	0.0293149	0.0384285	0.0317858	0.0228867	0.0292198	0.0561355	0.0086968	0.00340804	0.0169687	0.0158226	0.0486728	0.020303	0.0093923	0.0360339	0.00940025		109	107.919	1.08944	342	344.746	3.66298	396	397.358
Y	0.108709	0.0525881	0.175637	0.245121	0.216889	0.239792	0.182496	0.176037	0.16983	0.181625	0.391626	0.293055	0.381837	0.269479	0.18938	0.286431	0.424175	0.112682	0.287487	0.347904	0.441266	0.776604	0.16478	0.325492	0.410293	0.401215	0.476778	0.468087	0.734161	0.514471	0.714131	0.0571783	0.154316	0.976152	0.938364	0.940245	0.162919	0.808559	0.958784	0.670201		14.3	14.8638	0.248466	35	35.1924	0.485709	26	25.2978
Zr	0.00328586	0.00333436	0.0035011	0.00423269	0.00685303	0.0051469	0.00836258	0.00699642	0.00372774	0.00386373	0.00391356	0.0338578	0.0119003	0.00515092	0.0102689	0.00596634	0.0862415	0.00241875	0.00607131	0.0149924	0.00849104	0.00871951	0.00449844	0.0177402	0.0191406	0.00982101	0.0136659	0.0306328	0.0193021	0.025316	0.0151319	0.000660386	0.00451553	0.0149347	0.0291449	0.0377231	0.0088489	0.0399276	0.0346655	0.0251311		14	13.9667	0.193482	184	186.611	2.03951	170	168.298
Nb	0.00461758	0.00582578	0.00664765	0.00552243	0.00567527	0.00383346	0.00455175	0.00298391	0.00386804	0.00346901	0.00477907	0.00286178	0.00362351	0.00735075	0.00279419	0.00858316	0.00632733	0.00218887	0.00547846	0.00348946	0.00108324	0.00327526	0.00453725	0.00440816	0.0121412	0.00574621	0.000950378	0.00377069	0.00657572	0.00143451	0.00224042	0.00106373	0.00166285	0.00689133	0.00351019	0.00541077	0.00322493	0.00333588	0.00608472	0.00516039		0.52	0.523865	0.0142056	12.5	12.634	0.183977	18.3	18.2792
Cs	0.0307489	0.0263429	0.356233	0.00674008	0.15713	0.0330707	0.00237886	0.00185822	0.00882575	0.0051721	0.0015265	0.0323769	0.00179581	0.0104113	0.00867164	0.00242439	0.0614045	0.00068048	0.00336789	0.00696995	0.159239	0.0156089	0.0259073	0.0502366	0.532761	0.0551441	0.0960711	0.178734	0.0784643	2.09182	0.710659	0.00403361	0.00773126	0.296839	0.0945207	0.196788	0.00262716	0.000330701	0.125366	0.00783521		0.007	0.00590157	0.0016385	1.16	1.16545	0.0280553	0.1	0.0986601
Ba	0.021904	0.249324	0.223121	0.277632	0.247673	0.015404	0.0033255	0.00246157	0.00336337	0.0637437	0.0274542	0.0464813	0.00698944	0.0196486	0.00146798	0.0252511	0.0430867	0.0180852	0.00160088	0.008035	0.174553	0.035267	0.0152227	0.0101585	0.0363161	0.00566919	0.0381334	0.0175295	0.00623606	0.0301792	0.0871211	0.00363788	0.00595165	0.00856934	0.114021	0.180843	0.0364161	0.0528587	0.0301674	0.0152169		6.5	6.38722	0.171829	683	683.008	7.20694	131	129.852
La	b.d.	b.d.	b.d.	b.d.	b.d.	b.d.	b.d.	b.d.	b.d.	0.000508293	b.d.	b.d.	b.d.	b.d.	0.000729385	b.d.	b.d.	0.00482315	0.00121416	0.000418518	0.0010642	0.00107216	b.d.	b.d.	b.d.	b.d.	b.d.	0.000952215	b.d.	b.d.	b.d.	b.d.	b.d.	b.d.	b.d.	b.d.	b.d.	0.00147003	b.d.	0.000623652		0.609	0.584892	0.0101011	24.7	24.9448	0.27987	15.2	14.9965
Ce	b.d.	b.d.	b.d.	b.d.	b.d.	b.d.	b.d.	b.d.	b.d.	0.00357531	b.d.	b.d.	b.d.	0.000729006	b.d.	b.d.	0.000592863	b.d.	0.000709239	0.000568027	0.00149005	0.00155679	b.d.	0.00382512	0.00186555	b.d.	0.00165783	0.000844436	b.d.	0.000862327	0.000546118	b.d.	0.000534803	b.d.	0.00647236	0.00082287	b.d.	0.0117582	b.d.	0.000609889		1.89	1.86407	0.0382006	53.3	53.6275	0.792699	37.6	37.4403
Pr	b.d.	b.d.	b.d.	b.d.	b.d.	b.d.	b.d.	b.d.	b.d.	b.d.	b.d.	b.d.	b.d.	b.d.	0.00121538	b.d.	b.d.	b.d.	b.d.	b.d.	b.d.	b.d.	b.d.	0.0011339	b.d.	b.d.	b.d.	b.d.	b.d.	b.d.	0.00104229	b.d.	b.d.	0.001698	b.d.	b.d.	b.d.	b.d.	b.d.	b.d.		0.37	0.36356	0.012406	6.7	6.79113	0.135748	5.35	5.26598
Nd	b.d.	0.00105967	b.d.	0.000981771	b.d.	b.d.	0.000983308	0.000620599	b.d.	0.000632959	b.d.	0.00071342	b.d.	0.00107729	0.00104297	0.00110895	0.00110235	0.000764683	0.000764683	0.0022617	0.0014447	0.00243576	b.d.	0.000839464	0.00108649	0.000732515	0.00177221	0.00262253	0.00245424	0.00138943	0.00411089	b.d.	0.0011872	0.00262126	0.00255547	0.0015323	0.000993539	0.004808	0.0017428	0.00167386		2.37	2.35932	0.0605041	28.9	29.0083	0.449836	24.5	24.4767
Sm	b.d.	0.000788862	b.d.	b.d.	0.00109195	b.d.	0.00106379	0.00059887	0.000916694	0.000636018	0.00110698	0.00108909	0.00207498	0.00123085	0.00179738	0.00168812	0.00129946	0.00132171	b.d.	0.00267868	0.00288947	0.00302089	b.d.	0.00324783	0.0012337	0.000825871	b.d.	0.00477579	0.00703401	0.00248472	0.0067536	b.d.	0.000584725	0.0074256	0.00324764	0.00390125	0.00226611	0.00514414	0.00564828	0.00323093		1.09	1.08658	0.0380282	6.59	6.64759	0.142943	6.1	6.06961
Eu	b.d.	b.d.	b.d.	b.d.	0.000552698	b.d.	b.d.	b.d.	b.d.	b.d.	b.d.	b.d.	0.0007131	b.d.	b.d.	0.000563854	0.000684645	b.d.	b.d.	0.000971628	0.00059097	0.00285435	b.d.	0.00146569	0.000672012	0.000869274	0.00134845	0.0022499	0.00243151	0.00135618	0.00315052	b.d.	b.d.	0.00420219	0.00216344	0.00339098	b.d.	0.00332177	0.00247614	0.00182872		0.517	0.514027	0.0151113	1.97	1.99483	0.039457	2.07	2.05558
Gd	0.000771294	0.00074241	0.00117045	b.d.	0.00162868	0.00227293	0.00461616	0.00296338	0.00168059	0.00139904	0.00333843	0.00427556	0.00648939	b.d.	0.00215149	0.00417566	0.00687325	0.00234204	0.00229954	0.00484363	0.00680209	0.0210301	0.00223003	0.00845715	0.00639836	0.00902853	0.00743163	0.0117531	0.0222834	0.0121476	0.0191368	0.000709998	0.00228021	0.0261952	0.0266192	0.025708	0.00227848	0.0215958	0.024932	0.0149157		1.85	1.803	0.0602094	6.71	6.79042	0.115768	6.16	6.18919
Tb	0.000547388	b.d.	0.000526244	0.000794673	0.00100731	0.00149995	0.00131897	0.0011167	0.000715674	0.000817487	0.00240104	0.0019637	0.0038317	0.00114075	0.00100975	0.00142168	0.00292653	0.000553955	0.00200146	0.00268764	0.00353097	0.00668193	0.000741015	0.00306271	0.002144	0.00333283	0.00316486	0.00441051	0.0085498	0.00368671	0.0063035	b.d.	0.00121877	0.00824335	0.00835055	0.00821361	0.00109519	0.00706036	0.00904442	0.0060157		0.35	0.349214	0.00864737	1.02	1.03615	0.0226195	0.92	0.9125
Dy	0.00759071	0.00262207	0.0125635	0.0156959	0.014396	0.0174044	0.0174929	0.0145947	0.0125277	0.0112824	0.0339264	0.0267976	0.0375393	0.020058	0.0175608	0.0260107	0.0366199	0.00687323	0.0231239	0.032229	0.0377529	0.0789208	0.0100605	0.0336692	0.0396207	0.0417423	0.0433549	0.046909	0.0848455	0.045237	0.0741929	0.00247571	0.0160827	0.101254	0.100775	0.0919078	0.015206	0.0903722	0.107999	0.0659633		2.55	2.5145	0.0506792	6.44	6.52504	0.0890869	5.28	5.29414
Ho	0.00333447	0.00168471	0.00577799	0.00798888	0.00730706	0.00837527	0.00548259	0.006215	0.00556033	0.00559771	0.0122467	0.00966534	0.014404	0.00965662	0.00529516	0.010807	0.0174041	0.00313583	0.00867571	0.011687	0.01469	0.0286389	0.00550672	0.0121359	0.0138598	0.0141558	0.0215013	0.0147739	0.0259034	0.0170498	0.0263466	0.00188568	0.00588332	0.0348745	0.0318537	0.0301729	0.0057557	0.0294683	0.0320128	0.0233355		0.56	0.555052	0.0157855	1.27	1.29335	0.0247134	0.98	0.967509
Er	0.0248252	0.0122843	0.0362246	0.0538424	0.0384616	0.046042	0.0277481	0.030391	0.0340104	0.0337695	0.0682945	0.0488237	0.0568561	0.0566183	0.0355164	0.051147	0.073623	0.0234764	0.0497047	0.0656827	0.0731088	0.124364	0.0311884	0.0497953	0.0632471	0.0639095	0.0732192	0.0701084	0.102759	0.0859319	0.113866	0.011459	0.0276238	0.152338	0.142833	0.136829	0.0291325	0.136306	0.15089	0.120126		1.7	1.68812	0.0363405	3.7	3.74886	0.0528023	2.56	2.54594
Tm	0.00555886	0.00415043	0.00963507	0.0144646	0.00947042	0.0112991	0.00629639	0.00779406	0.00768073	0.00859063	0.0152745	0.0101842	0.0128225	0.0150526	0.00900947	0.0117025	0.0153604	0.00615905	0.0127039	0.0145449	0.0163946	0.0242217	0.00856988	0.0105446	0.0139774	0.0137829	0.0198443	0.0123464	0.0194008	0.0177375	0.021733	0.00310151	0.00502151	0.0341806	0.0303749	0.0278792	0.00704447	0.027704	0.0311488	0.0212164		0.24	0.242871	0.00898332	0.51	0.523196	0.00918317	0.34	0.326792
Yb	0.0787821	0.0527169	0.0951268	0.152994	0.106569	0.111128	0.0502975	0.0756919	0.0860059	0.0884173	0.163916	0.0980607	0.118878	0.113608	0.0862639	0.131042	0.14757	0.0757629	0.115208	0.140388	0.159537	0.208202	0.0836408	0.0885245	0.14467	0.132238	0.176108	0.119126	0.173184	0.173352	0.195104	0.0325101	0.0499739	0.306358	0.26438	0.267602	0.0743341	0.23909	0.275129	0.189005		1.64	1.63249	0.0479651	3.39	3.4291	0.0655149	2.01	2.0028
Lu	0.0145443	0.0130026	0.0227957	0.03327	0.0229519	0.0223473	0.00986537	0.013431	0.0186652	0.0178187	0.0311234	0.0200503	0.0223947	0.0274545	0.0190243	0.0234576	0.0260803	0.0155941	0.0231624	0.0263599	0.030659	0.0419478	0.0178348	0.0165756	0.0252155	0.0250775	0.0434826	0.0208944	0.030209	0.0337259	0.0376498	0.00841307	0.00803275	0.0549097	0.0467546	0.0522675	0.0158986	0.0423515	0.0516	0.039974		0.248	0.246383	0.00613071	0.503	0.507674	0.0115718	0.279	0.277712
Hf	b.d.	b.d.	b.d.	0.000630518	b.d.	0.000849695	0.000796782	0.000826567	b.d.	0.000379994	0.000711352	0.00337348	0.0024973	b.d.	0.000595754	0.00062183	0.00117619	0.000517927	0.000484157	0.00290914	0.00253947	0.00366211	b.d.	0.00166148	0.00314134	0.00230604	0.00427532	0.00338332	0.00497098	0.00440767	0.0052702	b.d.	0.000676967	0.00852117	0.0112906	0.012531	0.00148195	0.00780125	0.0103355	0.00574867		0.57	0.561271	0.0208076	4.84	4.882	0.0910216	4.32	4.31894
Ta	b.d.	b.d.	b.d.	b.d.	b.d.	b.d.	b.d.	b.d.	b.d.	b.d.	b.d.	b.d.	b.d.	b.d.	b.d.	b.d.	b.d.	b.d.	b.d.	b.d.	0.00017362	0.00106263	b.d.	0.00879028	b.d.	b.d.	b.d.	b.d.	b.d.	b.d.	b.d.	b.d.	b.d.	b.d.	b.d.	b.d.	b.d.	b.d.	b.d.	b.d.		0.036	0.0359798	0.00240036	0.78	0.787454	0.0194305	1.15	1.14855
Pb	0.00833184	0.0051555	0.00185767	0.00446256	0.00419322	0.00817881	0.00455551	0.00528559	0.00175929	0.00341028	0.00320262	0.00335736	0.00575713	0.011694	0.0030843	0.00709782	0.0016963	0.00253573	0.00168853	0.00232045	0.0165009	0.0112993	0.00184189	0.0241868	0.00489779	0.00593351	0.0233147	0.0191879	0.00310064	0.0409659	0.0412552	0.00346054	0.0328049	0.0127484	0.00866124	0.00205801	0.00179292	0.0349131	0.00448813	0.022566		3.7	3.55264	0.111135	11	11.0852	0.207618	1.7	1.8383
Th	b.d.	b.d.	b.d.	b.d.	b.d.	b.d.	b.d.	b.d.	b.d.	b.d.	b.d.	b.d.	b.d.	0.00237431	b.d.	b.d.	0.00216794	b.d.	b.d.	b.d.	b.d.	b.d.	b.d.	b.d.	b.d.	b.d.	b.d.	b.d.	b.d.	b.d.	b.d.	b.d.	b.d.	b.d.	b.d.	b.d.	b.d.	0.00165948	b.d.	b.d.		0.03	0.0287708	0.00572055	5.9	5.91379	0.0899416	1.22	1.19375
U	b.d.	b.d.	b.d.	b.d.	b.d.	b.d.	b.d.	b.d.	b.d.	b.d.	b.d.	b.d.	b.d.	b.d.	b.d.	b.d.	b.d.	b.d.	b.d.	b.d.	b.d.	0.000519702	b.d.	b.d.	0.0016158	b.d.	0.00333837	b.d.	b.d.	0.000892537	0.000839162	b.d.	0.00145033	b.d.	b.d.	0.00590222	b.d.	b.d.	b.d.	b.d.		0.023	0.0168329	0.00215462	1.69	1.68675	0.0326918	0.403	0.419172
b.d., below detection limits; n.p., not provided; occurrence: 1, porphyroblastic cores, with plastic deformation and exsolution.
[truncated: 1 more columns]

## Sheet: Supplementary Dataset 10
Supplementary Dataset 10. Parameters used for pMELTS modeling of isentropic decompressional melting and melt-peridotite reaction for the Kangjinla peridotites (South Tibet)
Isentropic decompressional melting (pMELTS modeling)
Case ID	Tp	P0	Pf	Step
1	1300︒C	15.0 kbar	0.1 kbar	0.1 kbar
2	1350︒C	25.0 kbar	0.1 kbar	0.1 kbar
3	1400︒C	30.0 kbar	0.1 kbar	0.1 kbar
4	1450︒C	40.0 kbar	0.1 kbar	0.1 kbar
Mantle source = DMM (Workman and Hart, 2005)
Melting manner = Polybaric fractional melting
Isentropic melt-peridotite reaction (pMELTS modeling using adiabat_1ph program; Smith & Asimow, 20054)
Melt 1: Integrated melts of P=21.0-8.3 kbar (a trapezoidal melting region until spinel all consumed) from DMM melting at Tp=1350︒C, with final melt T of 1320.23︒C
Melt 2: Integrated melts of P=21.0-5.3 kbar (a trapezoidal melting region until clinopyroxene all consumed) from DMM melting at Tp=1350︒C, with final melt T of 1295.98︒C
Peridotite = KJL14-05A, the most fertile peridotite in this study
Peridotite mass starts from 100 g, with each step addition of 4 g melt, unitl melt-peridotite reaction stops or melt mass reaches 200 g in total.
Melt 1-peridotite reaction: P-T conditions
P=4 kbar, T=1000︒C	P=4 kbar, T=1100︒C	P=4 kbar, T=1200︒C	P=4 kbar, T=1300︒C
P=6 kbar, T=1000︒C	P=6 kbar, T=1100︒C	P=6 kbar, T=1200︒C	P=6 kbar, T=1300︒C
P=8 kbar, T=1000︒C	P=8 kbar, T=1100︒C	P=8 kbar, T=1200︒C	P=8 kbar, T=1300︒C
Melt 2-peridotite reaction: P-T conditions
P=4 kbar, T=1000︒C	P=4 kbar, T=1100︒C	P=4 kbar, T=1200︒C	P=4 kbar, T=1300︒C
P=6 kbar, T=1000︒C	P=6 kbar, T=1100︒C	P=6 kbar, T=1200︒C	P=6 kbar, T=1300︒C
P=8 kbar, T=1000︒C	P=8 kbar, T=1100︒C	P=8 kbar, T=1200︒C	P=8 kbar, T=1300︒C
wt%	Peridotite KJL14-05A (Anhydrous compositions)	Melt 1	Melt 2
SiO2	46.084	46.6138	47.1818
TiO2	0.0377849	0.0740306	0.0669662
Al2O3	2.02095	17.6709	17.7779
FeOT	7.63268	8.43629	8.14521
MnO	0.117381	0.013254	0.010641
MgO	41.123	13.8245	13.3901
NiO	0.267733	0.00777669	0.0062021
CaO	2.642	9.64178	10.8501
Na2O	0.0744902	3.71763	2.57116
Total	100	100	100
ppm	Peridotite KJL14-05A	Melt 1	Melt 2
Zr	0.201415	35.5552	29.1094
Ti	209.107	9565.54	6600.39
Hf	0.0182945	1.65051	1.23754
La	0.00415852	3.27714	2.09965
Ce	0.00864945	8.52641	5.61608
Pr	0.00141298	1.49219	1.01546
Nd	0.0100669	7.40547	5.19055
Sm	0.0126611	2.58128	1.91805
Eu	0.00621375	0.960022	0.734056
Gd	0.0502576	3.34411	2.62476
Tb	0.0126014	0.614663	0.4943
Dy	0.176076	4.17374	3.43815
Ho	0.0389376	0.910308	0.763178
Er	0.165338	2.64494	2.25423
Yb	0.195648	2.62818	2.28843
Lu	0.0320989	0.409058	0.358944
Trace-element partition coefficients
	Kd (Ol/liq)	Kd (Opx/liq)	Kd (Cpx/liq)	Kd (Sp/liq)	Kd (Gt/liq)
Literature source	McKenzie & O'Nions, 199112	Yao et al., 201213	Yao et al., 201213	Suhr et al., 199814	McKenzie & O'Nions, 199112
Zr	0.004 *	0.024 *	0.12 *	0.070	0.400 *
Ti	0.006	0.024	0.1	0.048	0.1
Hf	0.01	0.01	0.233	1e-06	0.23
La	0.0004	0.0007	0.0466	0.0006	0.01
Ce	0.0005	0.0015	0.0733	0.0006	0.021
Pr	0.0008	0.003	0.1093	0.0006	0.054
Nd	0.001	0.0055	0.1544	0.0006	0.087
Sm	0.0013	0.0143	0.251	0.0006	0.217
Eu	0.0016	0.0204	0.2952	0.0006	0.32
Gd	0.0015	0.0281	0.3377	0.0006	0.498
Tb	0.0015	0.0376	0.3758	0.0006	0.75
Dy	0.0017	0.0487	0.4071	0.0015	1.06
Ho	0.0016	0.0601	0.4283	0.003	1.53
Er	0.0015	0.0714	0.4402	0.003	2
Yb	0.0015	0.0913	0.4426	0.0045	4.03
Lu	0.0015	0.0995	0.4368	0.0045	5.5
*, Kd from Suhr et al. (1998)14.

[truncated: 2 more sheets: Supplementary Dataset 11, Supplementary Dataset 12]
