# Supplementary material for: Vertical depletion of ophiolitic mantle reflects melt focusing and interaction in sub-spreading-center asthenosphere
Source: Nat Commun. 2022 Nov 14;13:6956. doi: 10.1038/s41467-022-34781-w (PMC9663536; doi:10.1038/s41467-022-34781-w)
Supplement: Supplementary file 6 — Source Code 1 [file 41467_2022_34781_MOESM6_ESM.zip]

Archive with 162 entries (136 files):
- Decompressional melting codes/
- Decompressional melting codes/DMM.melts
- Decompressional melting codes/batch_isentropic_melting.txt
- Decompressional melting codes/isentropic_melt_continuous.txt
- Decompressional melting codes/kd_traces.txt
- Melt-rock reaction codes/
- Melt-rock reaction codes/4kbar 1000 melt2/
- Melt-rock reaction codes/4kbar 1000 melt2/batch_assimilation.txt
- Melt-rock reaction codes/4kbar 1000 melt2/fassimilation.txt
- Melt-rock reaction codes/4kbar 1000 melt2/kd_traces.txt
- Melt-rock reaction codes/4kbar 1000 melt2/kjl41000.melts
- Melt-rock reaction codes/4kbar 1000 melt2/melts24.melts
- Melt-rock reaction codes/4kbar 1000 melt3/
- Melt-rock reaction codes/4kbar 1000 melt3/batch_assimilation.txt
- Melt-rock reaction codes/4kbar 1000 melt3/fassimilation.txt
- Melt-rock reaction codes/4kbar 1000 melt3/kd_traces.txt
- Melt-rock reaction codes/4kbar 1000 melt3/kjl41000.melts
- Melt-rock reaction codes/4kbar 1000 melt3/melts34.melts
- Melt-rock reaction codes/4kbar 1100 melt2/
- Melt-rock reaction codes/4kbar 1100 melt2/batch_assimilation.txt
- Melt-rock reaction codes/4kbar 1100 melt2/fassimilation.txt
- Melt-rock reaction codes/4kbar 1100 melt2/kd_traces.txt
- Melt-rock reaction codes/4kbar 1100 melt2/kjl41100.melts
- Melt-rock reaction codes/4kbar 1100 melt2/melts24.melts
- Melt-rock reaction codes/4kbar 1100 melt3/
- Melt-rock reaction codes/4kbar 1100 melt3/batch_assimilation.txt
- Melt-rock reaction codes/4kbar 1100 melt3/fassimilation.txt
- Melt-rock reaction codes/4kbar 1100 melt3/kd_traces.txt
- Melt-rock reaction codes/4kbar 1100 melt3/kjl41100.melts
- Melt-rock reaction codes/4kbar 1100 melt3/melts34.melts
- Melt-rock reaction codes/4kbar 1200 melt2/
- Melt-rock reaction codes/4kbar 1200 melt2/batch_assimilation.txt
- Melt-rock reaction codes/4kbar 1200 melt2/fassimilation.txt
- Melt-rock reaction codes/4kbar 1200 melt2/kd_traces.txt
- Melt-rock reaction codes/4kbar 1200 melt2/kjl41200.melts
- Melt-rock reaction codes/4kbar 1200 melt2/melts24.melts
- Melt-rock reaction codes/4kbar 1200 melt3/
- Melt-rock reaction codes/4kbar 1200 melt3/batch_assimilation.txt
- Melt-rock reaction codes/4kbar 1200 melt3/fassimilation.txt
- Melt-rock reaction codes/4kbar 1200 melt3/kd_traces.txt
- Melt-rock reaction codes/4kbar 1200 melt3/kjl41200.melts
- Melt-rock reaction codes/4kbar 1200 melt3/melts34.melts
- Melt-rock reaction codes/4kbar 1300 melt2/
- Melt-rock reaction codes/4kbar 1300 melt2/batch_assimilation.txt
- Melt-rock reaction codes/4kbar 1300 melt2/fassimilation.txt
- Melt-rock reaction codes/4kbar 1300 melt2/kd_traces.txt
- Melt-rock reaction codes/4kbar 1300 melt2/kjl41300.melts
- Melt-rock reaction codes/4kbar 1300 melt2/melts24.melts
- Melt-rock reaction codes/4kbar 1300 melt3/
- Melt-rock reaction codes/4kbar 1300 melt3/batch_assimilation.txt
- Melt-rock reaction codes/4kbar 1300 melt3/fassimilation.txt
- Melt-rock reaction codes/4kbar 1300 melt3/kd_traces.txt
- Melt-rock reaction codes/4kbar 1300 melt3/kjl41300.melts
- Melt-rock reaction codes/4kbar 1300 melt3/melts34.melts
- Melt-rock reaction codes/6kbar 1000 melt2/
- Melt-rock reaction codes/6kbar 1000 melt2/batch_assimilation.txt
- Melt-rock reaction codes/6kbar 1000 melt2/fassimilation.txt
- Melt-rock reaction codes/6kbar 1000 melt2/kd_traces.txt
- Melt-rock reaction codes/6kbar 1000 melt2/kjl61000.melts
- Melt-rock reaction codes/6kbar 1000 melt2/melts26.melts
- Melt-rock reaction codes/6kbar 1000 melt3/
- Melt-rock reaction codes/6kbar 1000 melt3/batch_assimilation.txt
- Melt-rock reaction codes/6kbar 1000 melt3/fassimilation.txt
- Melt-rock reaction codes/6kbar 1000 melt3/kd_traces.txt
- Melt-rock reaction codes/6kbar 1000 melt3/kjl61000.melts
- Melt-rock reaction codes/6kbar 1000 melt3/melts36.melts
- Melt-rock reaction codes/6kbar 1100 melt2/
- Melt-rock reaction codes/6kbar 1100 melt2/batch_assimilation.txt
- Melt-rock reaction codes/6kbar 1100 melt2/fassimilation.txt
- Melt-rock reaction codes/6kbar 1100 melt2/kd_traces.txt
- Melt-rock reaction codes/6kbar 1100 melt2/kjl61100.melts
- Melt-rock reaction codes/6kbar 1100 melt2/melts26.melts
- Melt-rock reaction codes/6kbar 1100 melt3/
- Melt-rock reaction codes/6kbar 1100 melt3/batch_assimilation.txt
- Melt-rock reaction codes/6kbar 1100 melt3/fassimilation.txt
- Melt-rock reaction codes/6kbar 1100 melt3/kd_traces.txt
- Melt-rock reaction codes/6kbar 1100 melt3/kjl61100.melts
- Melt-rock reaction codes/6kbar 1100 melt3/melts36.melts
- Melt-rock reaction codes/6kbar 1200 melt3/
- Melt-rock reaction codes/6kbar 1200 melt3/batch_assimilation.txt
- Melt-rock reaction codes/6kbar 1200 melt3/fassimilation.txt
- Melt-rock reaction codes/6kbar 1200 melt3/kd_traces.txt
- Melt-rock reaction codes/6kbar 1200 melt3/kjl61200.melts
- Melt-rock reaction codes/6kbar 1200 melt3/melts36.melts
- Melt-rock reaction codes/6kbar 1300 melt2/
- Melt-rock reaction codes/6kbar 1300 melt2/batch_assimilation.txt
- Melt-rock reaction codes/6kbar 1300 melt2/fassimilation.txt
- Melt-rock reaction codes/6kbar 1300 melt2/kd_traces.txt
- Melt-rock reaction codes/6kbar 1300 melt2/kjl61300.melts
- Melt-rock reaction codes/6kbar 1300 melt2/melts26.melts
- Melt-rock reaction codes/6kbar 1300 melt3/
- Melt-rock reaction codes/6kbar 1300 melt3/batch_assimilation.txt
- Melt-rock reaction codes/6kbar 1300 melt3/fassimilation.txt
- Melt-rock reaction codes/6kbar 1300 melt3/kd_traces.txt
- Melt-rock reaction codes/6kbar 1300 melt3/kjl61300.melts
- Melt-rock reaction codes/6kbar 1300 melt3/melts36.melts
- Melt-rock reaction codes/8kar 1000 melt2/
- Melt-rock reaction codes/8kar 1000 melt2/batch_assimilation.txt
- Melt-rock reaction codes/8kar 1000 melt2/fassimilation.txt
- Melt-rock reaction codes/8kar 1000 melt2/kd_traces.txt
- Melt-rock reaction codes/8kar 1000 melt2/kjl81000.melts
- Melt-rock reaction codes/8kar 1000 melt2/melts28.melts
- Melt-rock reaction codes/8kar 1100 melt2/
- Melt-rock reaction codes/8kar 1100 melt2/batch_assimilation.txt
- Melt-rock reaction codes/8kar 1100 melt2/fassimilation.txt
- Melt-rock reaction codes/8kar 1100 melt2/kd_traces.txt
- Melt-rock reaction codes/8kar 1100 melt2/kjl81100.melts
- Melt-rock reaction codes/8kar 1100 melt2/melts28.melts
- Melt-rock reaction codes/8kar 1200 melt2/
- Melt-rock reaction codes/8kar 1200 melt2/batch_assimilation.txt
- Melt-rock reaction codes/8kar 1200 melt2/fassimilation.txt
- Melt-rock reaction codes/8kar 1200 melt2/kd_traces.txt
- Melt-rock reaction codes/8kar 1200 melt2/kjl81200.melts
- Melt-rock reaction codes/8kar 1200 melt2/melts28.melts
- Melt-rock reaction codes/8kar 1300 melt2/
- Melt-rock reaction codes/8kar 1300 melt2/batch_assimilation.txt
- Melt-rock reaction codes/8kar 1300 melt2/fassimilation.txt
- Melt-rock reaction codes/8kar 1300 melt2/kd_traces.txt
- Melt-rock reaction codes/8kar 1300 melt2/kjl81300.melts
- Melt-rock reaction codes/8kar 1300 melt2/melts28.melts
- Melt-rock reaction codes/8kbar 1000 melt3/
- Melt-rock reaction codes/8kbar 1000 melt3/batch_assimilation.txt
- Melt-rock reaction codes/8kbar 1000 melt3/fassimilation.txt
- Melt-rock reaction codes/8kbar 1000 melt3/kd_traces.txt
- Melt-rock reaction codes/8kbar 1000 melt3/kjl81000.melts
- Melt-rock reaction codes/8kbar 1000 melt3/melts38.melts
- Melt-rock reaction codes/8kbar 1100 melt3/
- Melt-rock reaction codes/8kbar 1100 melt3/batch_assimilation.txt
- Melt-rock reaction codes/8kbar 1100 melt3/fassimilation.txt
- Melt-rock reaction codes/8kbar 1100 melt3/kd_traces.txt
- Melt-rock reaction codes/8kbar 1100 melt3/kjl81100.melts
- Melt-rock reaction codes/8kbar 1100 melt3/melts38.melts
- Melt-rock reaction codes/8kbar 1200 melt3/
- Melt-rock reaction codes/8kbar 1200 melt3/batch_assimilation.txt
- Melt-rock reaction codes/8kbar 1200 melt3/fassimilation.txt
- Melt-rock reaction codes/8kbar 1200 melt3/kd_traces.txt
- Melt-rock reaction codes/8kbar 1200 melt3/kjl81200.melts
- Melt-rock reaction codes/8kbar 1200 melt3/melts38.melts
- Melt-rock reaction codes/8kbar 1300 melt3/
- Melt-rock reaction codes/8kbar 1300 melt3/batch_assimilation.txt
- Melt-rock reaction codes/8kbar 1300 melt3/fassimilation.txt
- Melt-rock reaction codes/8kbar 1300 melt3/kd_traces.txt
- Melt-rock reaction codes/8kbar 1300 melt3/kjl81300.melts
- Melt-rock reaction codes/8kbar 1300 melt3/melts38.melts
- Melt-rock reaction codes/Demo-4kbar 1000 melt2/
- Melt-rock reaction codes/Demo-4kbar 1000 melt2/Bulk_comp_tbl.txt
- Melt-rock reaction codes/Demo-4kbar 1000 melt2/Liquid_comp_tbl.txt
- Melt-rock reaction codes/Demo-4kbar 1000 melt2/Phase_main_tbl.txt
- Melt-rock reaction codes/Demo-4kbar 1000 melt2/Phase_mass_tbl.txt
- Melt-rock reaction codes/Demo-4kbar 1000 melt2/Phase_vol_tbl.txt
- Melt-rock reaction codes/Demo-4kbar 1000 melt2/Solid_comp_tbl.txt
- Melt-rock reaction codes/Demo-4kbar 1000 melt2/System_main_tbl.txt
- Melt-rock reaction codes/Demo-4kbar 1000 melt2/Trace_main_tbl.txt
- Melt-rock reaction codes/Demo-4kbar 1000 melt2/alphaMELTS_tbl.txt
- Melt-rock reaction codes/Demo-4kbar 1000 melt2/alphameltsdate
- Melt-rock reaction codes/Demo-4kbar 1000 melt2/batch_assimilation.txt
- Melt-rock reaction codes/Demo-4kbar 1000 melt2/fassimilation.txt
- Melt-rock reaction codes/Demo-4kbar 1000 melt2/kd_traces.txt
- Melt-rock reaction codes/Demo-4kbar 1000 melt2/kjl41000.melts
- Melt-rock reaction codes/Demo-4kbar 1000 melt2/logfile.txt
- Melt-rock reaction codes/Demo-4kbar 1000 melt2/melts24.melts
- Melt-rock reaction codes/README file.txt
