# Supplementary material for: Vertical depletion of ophiolitic mantle reflects melt focusing and interaction in sub-spreading-center asthenosphere
Source: Nat Commun. 2022 Nov 14;13:6956. doi: 10.1038/s41467-022-34781-w (PMC9663536; doi:10.1038/s41467-022-34781-w)
Supplement: Supplementary file 6 — Source Code 1 [file 41467_2022_34781_MOESM6_ESM.zip › Decompressional melting codes/DMM.melts]

Title: isenthalpic melting
Initial	Composition: SiO2 44.71
Initial	Composition: TiO2 0.013
Initial	Composition: Al2O3 3.98
Initial	Composition: Fe2O3 0.191
Initial	Composition: FeO 8.008
Initial	Composition: MnO 0.13
Initial Composition: MgO 38.73
Initial	Composition: NiO 0.24
Initial	Composition: CaO 3.17
Initial	Composition: Na2O 0.28
Initial	Trace: Zr 4.269
Initial	Trace: Ti 716.300
Initial	Trace: Hf 0.157
Initial	Trace: La 0.192
Initial	Trace: Ce 0.55
Initial	Trace: Pr 0.107
Initial	Trace: Nd 0.581
Initial	Trace: Sm 0.239
Initial	Trace: Eu 0.096
Initial	Trace: Gd 0.358
Initial	Trace: Tb 0.07
Initial	Trace: Dy 0.505
Initial	Trace: Ho 0.115
Initial	Trace: Er 0.348
Initial	Trace: Tm 0.00
Initial	Trace: Yb 0.365
Initial	Trace: Lu 0.058
Suppress: Whitlockite
Suppress: Leucite
Suppress: kalsilite
Suppress: Nepheline
Suppress: Apatite
Final Temperature: 1350
Initial Pressure: 1
Increment Temperature: 0
Increment Pressure: -100
mode: fractionate liquid
