# Supplementary material for: Vertical depletion of ophiolitic mantle reflects melt focusing and interaction in sub-spreading-center asthenosphere
Source: Nat Commun. 2022 Nov 14;13:6956. doi: 10.1038/s41467-022-34781-w (PMC9663536; doi:10.1038/s41467-022-34781-w)
Supplement: Supplementary file 6 — Source Code 1 [file 41467_2022_34781_MOESM6_ESM.zip › Decompressional melting codes/batch_isentropic_melting.txt]

1
DMM.melts
9
0
2
1300
0
3
0
x
7
-1
9
1
2
0
15000
0
0
3
4
1
DMM.melts
9
0
2
1350
0
3
0
x
7
-1
9
1
2
0
25000
0
0
3
4
1
DMM.melts
9
0
2
1400
0
3
0
x
7
-1
9
1
2
0
30000
0
0
3
4
1
DMM.melts
9
0
2
1450
0
3
0
x
7
-1
9
1
2
0
40000
0
0
3
4
0
