# Supplementary material for: Vertical depletion of ophiolitic mantle reflects melt focusing and interaction in sub-spreading-center asthenosphere
Source: Nat Commun. 2022 Nov 14;13:6956. doi: 10.1038/s41467-022-34781-w (PMC9663536; doi:10.1038/s41467-022-34781-w)
Supplement: Supplementary file 6 — Source Code 1 [file 41467_2022_34781_MOESM6_ESM.zip › Decompressional melting codes/isentropic_melt_continuous.txt]

! ***********************************************
!  Isentropic decompression melting example
! ***********************************************

! this variable chooses MELTS or pMELTS; for high-pressure use pMELTS
ALPHAMELTS_VERSION         pMELTS

! by default input is in Celsius and output is in Kelvin
ALPHAMELTS_CELSIUS_OUTPUT true

! use the old (incorrect) garnet model if you want backwards compatibility with other pMELTS versions
!ALPHAMELTS_OLD_GARNET     true

! don't use this unless fO2 anomalies at the solidus are a problem
!ALPHAMELTS_ALTERNATIVE_FO2	true

! use this if you want to buffer fO2 for isentropic, isenthalpic or isochoric mode
!ALPHAMELTS_IMPOSE_FO2     true

! for flux melting we recommend running at constant P, T instead:
! e.g. set ALPHAMELTS_MODE to isobaric and set ALPHAMELTS_DELTAT to zero
!ALPHAMELTS_FLUX_MELTING           true
!ALPHAMELTS_FLUX_MELTING_PATIENCE  200

! isothermal, isobaric, isentropic, isenthalpic, isochoric, geothermal or PTPath
ALPHAMELTS_MODE            isentropic
!ALPHAMELTS_PTPATH_FILE	ptpath.txt

! need to set DELTAP for polybaric paths; DELTAT for isobaric paths
ALPHAMELTS_DELTAP        -100
ALPHAMELTS_DELTAT        0
ALPHAMELTS_MAXP          40000
ALPHAMELTS_MINP          1
ALPHAMELTS_MAXT          2400
ALPHAMELTS_MINT          500

! the next three turn on and off fractional melting
ALPHAMELTS_CONTINUOUS_MELTING   true
ALPHAMELTS_MINF                 0.005
!ALPHAMELTS_CONTINUOUS_RATIO     0.01

! fractionate water in a similar way to fractionating melt
!ALPHAMELTS_FRACTIONATE_WATER    true
!ALPHAMELTS_MINW                 0.005

! the next eight options refer to the trace element engine
ALPHAMELTS_DO_TRACE            true
!ALPHAMELTS_DO_TRACE_H2O	     true
!ALPHAMELTS_HK_OL_TRACE_H2O     true
!ALPHAMELTS_TRACE_DEFAULT_DPTX  true
!ALPHAMELTS_TRACE_NORMALIZATION 2
ALPHAMELTS_TRACE_INPUT_FILE    kd_traces.txt
!ALPHAMELTS_TRACE_USELIQFEMG    true

! probably you won't need these
!ALPHAMELTS_MULTIPLE_LIQUIDS	   true
!ALPHAMELTS_FRACTIONATE_SECOND_LIQUID true
!ALPHAMELTS_FOCUS                     true
!ALPHAMELTS_FOCUS_FACTOR              1.0005

! the next one gives an output file that is always updated, even for single calculations
ALPHAMELTS_SAVE_ALL     true
ALPHAMELTS_SKIP_FAILURE true

! can be used for running cubicquad2 (alphaMELTS menu option 16) if the program crashes beforehand
!ALPHAMELTS_INTEGRATE_FILE integrate.txt

! this information overwrites stuff in the initial melts file
! a new melts file is created if this information is different
!Initial Temperature: 1400
!Initial Pressure: 40000
!Log fO2 Path: NONE
!Initial Entropy: 258.0

! this are usually only set for automatic mode, they go into the batch file
! if you need a subsolidus start in automatic mode
Subsolidus Phases: olivine clinopyroxene orthopyroxene spinel plagioclase
