# Supplementary material for: Vertical depletion of ophiolitic mantle reflects melt focusing and interaction in sub-spreading-center asthenosphere
Source: Nat Commun. 2022 Nov 14;13:6956. doi: 10.1038/s41467-022-34781-w (PMC9663536; doi:10.1038/s41467-022-34781-w)
Supplement: Supplementary file 6 — Source Code 1 [file 41467_2022_34781_MOESM6_ESM.zip › Decompressional melting codes/kd_traces.txt]

Set D:	olivine	La	0.0004
Set D:	olivine	Ce	0.0005
Set D:	olivine	Pr	0.0008
Set D:	olivine	Nd	0.001
Set D:	olivine	Sm	0.0013
Set D:	olivine	Eu	0.0016
Set D:	olivine	Gd	0.0015
Set D:	olivine	Tb	0.0015
Set D:	olivine	Dy	0.0017
Set D:	olivine	Ho	0.0016
Set D:	olivine	Er	0.0015
Set D:	olivine	Tm	0.0015
Set D:	olivine	Yb	0.0015
Set D:	olivine	Lu	0.0015
Set D:	olivine	Ti	0.006
Set D:	olivine	Zr	0.004
Set D:	olivine	Hf	0.01
Set D:	orthopyroxene	La	0.002
Set D:	orthopyroxene	Ce	0.003
Set D:	orthopyroxene	Pr	0.0048
Set D:	orthopyroxene	Nd	0.0068
Set D:	orthopyroxene	Sm	0.01
Set D:	orthopyroxene	Eu	0.013
Set D:	orthopyroxene	Gd	0.016
Set D:	orthopyroxene	Tb	0.019
Set D:	orthopyroxene	Dy	0.022
Set D:	orthopyroxene	Ho	0.026
Set D:	orthopyroxene	Er	0.03
Set D:	orthopyroxene	Tm	0.04
Set D:	orthopyroxene	Yb	0.049
Set D:	orthopyroxene	Lu	0.06
Set D:	orthopyroxene	Ti	0.024
Set D:	orthopyroxene	Zr	0.024
Set D:	orthopyroxene	Hf	0.01
Set D:	clinopyroxene	La	0.06
Set D:	clinopyroxene	Ce	0.094
Set D:	clinopyroxene	Pr	0.1325
Set D:	clinopyroxene	Nd	0.171
Set D:	clinopyroxene	Sm	0.25
Set D:	clinopyroxene	Eu	0.288
Set D:	clinopyroxene	Gd	0.32
Set D:	clinopyroxene	Tb	0.348
Set D:	clinopyroxene	Dy	0.378
Set D:	clinopyroxene	Ho	0.392
Set D:	clinopyroxene	Er	0.41
Set D:	clinopyroxene	Tm	0.4025
Set D:	clinopyroxene	Yb	0.399
Set D:	clinopyroxene	Lu	0.39
Set D:	clinopyroxene	Ti	0.1
Set D:	clinopyroxene	Zr	0.4
Set D:	clinopyroxene	Hf	0.233
Set D: spinel La 0.0004
Set D: spinel Ce 0.0005
Set D: spinel Pr 0.00065
Set D: spinel Nd 0.00058
Set D: spinel Sm 0.00048
Set D: spinel Eu 0.00045
Set D: spinel Gd 0.00042
Set D: spinel Tb 0.00041
Set D: spinel Dy 0.0004
Set D: spinel Ho 0.00041
Set D: spinel Er 0.00042
Set D: spinel Tm 0.00045
Set D: spinel Yb 0.00048
Set D: spinel Lu 0.00053
Set D: spinel Ti 0.048
Set D: spinel Zr 0.07
Set D: spinel Hf 0.000001
Set D: garnet La 0.01
Set D: garnet Ce 0.021
Set D: garnet Pr 0.054
Set D: garnet Nd 0.087
Set D: garnet Sm 0.217
Set D: garnet Eu 0.32
Set D: garnet Gd 0.498
Set D: garnet Tb 0.75
Set D: garnet Dy 1.06
Set D: garnet Ho 1.53
Set D: garnet Er 2
Set D: garnet Tm 3
Set D: garnet Yb 4.03
Set D: garnet Lu 5.5
Set D: garnet Ti 0.1
Set D: garnet Zr 0.4
Set D: garnet Hf 0.23
