# Supplementary material for: Vertical depletion of ophiolitic mantle reflects melt focusing and interaction in sub-spreading-center asthenosphere
Source: Nat Commun. 2022 Nov 14;13:6956. doi: 10.1038/s41467-022-34781-w (PMC9663536; doi:10.1038/s41467-022-34781-w)
Supplement: Supplementary file 6 — Source Code 1 [file 41467_2022_34781_MOESM6_ESM.zip › Melt-rock reaction codes/4kbar 1000 melt2/fassimilation.txt]

! *************************************
!  Assimilation of Fo90 example
! *************************************

! this variable chooses MELTS or pMELTS; for low-pressure use MELTS
ALPHAMELTS_VERSION         pMELTS

ALPHAMELTS_CELSIUS_OUTPUT   true

! don't use this unless fO2 anomalies at the solidus are a problem
!ALPHAMELTS_ALTERNATIVE_FO2	true

! use this if you want to buffer fO2 for isentropic, isenthalpic or isochoric mode
! e.g. if you are doing isenthalpic AFC
!ALPHAMELTS_IMPOSE_FO2

! use if you want assimilation and fractional crystallization (AFC)
ALPHAMELTS_ASSIMILATE   true

! isothermal, isobaric, isentropic, isenthalpic, isochoric, geothermal or PTPath
ALPHAMELTS_MODE          isenthalpic
!ALPHAMELTS_PTPATH_FILE	ptpath.txt

! need to set DELTAP for polybaric paths; DELTAT for isobaric paths
ALPHAMELTS_DELTAP        0
ALPHAMELTS_DELTAT        1
ALPHAMELTS_MAXP          40000
ALPHAMELTS_MINP          1
ALPHAMELTS_MAXT          2400
ALPHAMELTS_MINT          900

! the next three turn on and off fractional melting
ALPHAMELTS_CONTINUOUS_MELTING   true
ALPHAMELTS_MINF                 0.005
ALPHAMELTS_DRY_ITER_PATIENCE    100
ALPHAMELTS_MASSIN               0.001
!ALPHAMELTS_CONTINUOUS_RATIO    0.01

! free water is unlikely but can be extracted
!ALPHAMELTS_FRACTIONATE_WATER      true
!ALPHAMELTS_MINW          0.005

! the next six options refer to the trace element engine
ALPHAMELTS_DO_TRACE            true
!ALPHAMELTS_TRACE_DEFAULT_DPTX true
!ALPHAMELTS_TRACE_NORMALIZATION 2
ALPHAMELTS_TRACE_INPUT_FILE   kd_traces.txt
!ALPHAMELTS_TRACE_USELIQFEMG   true

! the next one gives an output file that is always updated, even for single calculations
ALPHAMELTS_SAVE_ALL true
ALPHAMELTS_SKIP_FAILURE true

! this information overwrites stuff in the initial melts file
! a new melts file is created if this information is different
!Initial Temperature: 1400
!Initial Pressure: 500
!Log fO2 Path: FMQ
