# Supplementary material for: Vertical depletion of ophiolitic mantle reflects melt focusing and interaction in sub-spreading-center asthenosphere
Source: Nat Commun. 2022 Nov 14;13:6956. doi: 10.1038/s41467-022-34781-w (PMC9663536; doi:10.1038/s41467-022-34781-w)
Supplement: Supplementary file 6 — Source Code 1 [file 41467_2022_34781_MOESM6_ESM.zip › Melt-rock reaction codes/4kbar 1200 melt3/batch_assimilation.txt]

1
kjl41200.melts
3
0
x
4
200
1
-1
melts34.melts
0
