# Supplementary material for: Vertical depletion of ophiolitic mantle reflects melt focusing and interaction in sub-spreading-center asthenosphere
Source: Nat Commun. 2022 Nov 14;13:6956. doi: 10.1038/s41467-022-34781-w (PMC9663536; doi:10.1038/s41467-022-34781-w)
Supplement: Supplementary file 6 — Source Code 1 [file 41467_2022_34781_MOESM6_ESM.zip › Melt-rock reaction codes/6kbar 1000 melt2/kjl61000.melts]

Title: DMM (tablefiles.csv row 5)
Initial Composition: SiO2 46.04482393
Initial Composition: TiO2 0.037752818
Initial Composition: Al2O3 2.019236438
Initial Composition: Fe2O3 0.847544078
Initial Composition: FeO 6.863578399
Initial Composition: MnO 0.117280927
Initial Composition: MgO 41.08809526
Initial Composition: NiO 0.267505682
Initial Composition: CaO 2.639755483
Initial Composition: Na2O 0.074426984
Initial Trace: Zr 0.201414896
Initial Trace: Ti 209.1065313
Initial Trace: Hf 0.018294536
Initial Trace: La 0.004158516
Initial Trace: Ce 0.008649448
Initial Trace: Pr 0.001412975
Initial Trace: Nd 0.010066904
Initial Trace: Sm 0.012661085
Initial Trace: Eu 0.006213749
Initial Trace: Gd 0.05025761
Initial Trace: Tb 0.01260137
Initial Trace: Dy 0.176075791
Initial Trace: Ho 0.03893764
Initial Trace: Er 0.165337927
Initial Trace: Tm 0
Initial Trace: Yb 0
Initial Trace: Lu 0.195647762
Initial Mass: 100.0
Initial Temperature: 1000
Initial Pressure: 6000
log fo2 path: none
Suppress: Whitlockite
Suppress: Leucite
Suppress: kalsilite
Suppress: Nepheline
Suppress: Apatite
