# Supplementary material for: Vertical depletion of ophiolitic mantle reflects melt focusing and interaction in sub-spreading-center asthenosphere
Source: Nat Commun. 2022 Nov 14;13:6956. doi: 10.1038/s41467-022-34781-w (PMC9663536; doi:10.1038/s41467-022-34781-w)
Supplement: Supplementary file 6 — Source Code 1 [file 41467_2022_34781_MOESM6_ESM.zip › Melt-rock reaction codes/6kbar 1000 melt3/melts36.melts]

Title: melt1 (tablefiles.csv row 2) (tablefiles1.csv row 2)
Initial Composition: SiO2 47.150626
Initial Composition: TiO2 0.066922
Initial Composition: Al2O3 17.766114
Initial Composition: Fe2O3 0.659239
Initial Composition: FeO 7.546645
Initial Composition: MnO 0.010634
Initial Composition: MgO 13.381243
Initial Composition: NiO 0.006198
Initial Composition: CaO 10.842918
Initial Composition: Na2O 2.569461
Initial Trace: Zr 29.109382
Initial Trace: Ti 6600.3916
Initial Trace: Hf 1.237545
Initial Trace: La 2.099651
Initial Trace: Ce 5.616079
Initial Trace: Pr 1.015457
Initial Trace: Nd 5.190549
Initial Trace: Sm 1.918049
Initial Trace: Eu 0.734056
Initial Trace: Gd 2.62476
Initial Trace: Tb 0.4943
Initial Trace: Dy 3.438151
Initial Trace: Ho 0.763178
Initial Trace: Er 2.25423
Initial Trace: Tm 0
Initial Trace: Yb 2.288434
Initial Trace: Lu 0.358944
Initial Mass: 1.0
Initial Temperature: 1295.98
Initial Pressure: 6000.0
log fo2 path: none
Suppress: Whitlockite
Suppress: Leucite
Suppress: kalsilite
Suppress: Nepheline
Suppress: Apatite
