# Supplementary material for: Vertical depletion of ophiolitic mantle reflects melt focusing and interaction in sub-spreading-center asthenosphere
Source: Nat Commun. 2022 Nov 14;13:6956. doi: 10.1038/s41467-022-34781-w (PMC9663536; doi:10.1038/s41467-022-34781-w)
Supplement: Supplementary file 6 — Source Code 1 [file 41467_2022_34781_MOESM6_ESM.zip › Melt-rock reaction codes/8kar 1000 melt2/melts28.melts]

Title: melt2 (tablefiles.csv row 3)
Initial Composition: SiO2 46.585744
Initial Composition: TiO2 0.073986
Initial Composition: Al2O3 17.660271
Initial Composition: Fe2O3 0.601329
Initial Composition: FeO 7.890132
Initial Composition: MnO 0.013246
Initial Composition: MgO 13.816159
Initial Composition: NiO 0.007772
Initial Composition: CaO 9.635973
Initial Composition: Na2O 3.715388
Initial Trace: Zr 35.555158
Initial Trace: Ti 9565.5424
Initial Trace: Hf 1.650506
Initial Trace: La 3.277137
Initial Trace: Ce 8.526405
Initial Trace: Pr 1.492191
Initial Trace: Nd 7.405472
Initial Trace: Sm 2.581283
Initial Trace: Eu 0.960022
Initial Trace: Gd 3.344106
Initial Trace: Tb 0.614663
Initial Trace: Dy 4.173742
Initial Trace: Ho 0.910308
Initial Trace: Er 2.644942
Initial Trace: Tm 0
Initial Trace: Yb 2.628182
Initial Trace: Lu 0.409058
Initial Mass: 1.0
Initial Temperature: 1320.23
Initial Pressure: 8000.0
log fo2 path: none
Suppress: Whitlockite
Suppress: Leucite
Suppress: kalsilite
Suppress: Nepheline
Suppress: Apatite
