# Supplementary material for: Vertical depletion of ophiolitic mantle reflects melt focusing and interaction in sub-spreading-center asthenosphere
Source: Nat Commun. 2022 Nov 14;13:6956. doi: 10.1038/s41467-022-34781-w (PMC9663536; doi:10.1038/s41467-022-34781-w)
Supplement: Supplementary file 6 — Source Code 1 [file 41467_2022_34781_MOESM6_ESM.zip › Melt-rock reaction codes/Demo-4kbar 1000 melt2/Liquid_comp_tbl.txt]

Title: DMM (tablefiles.csv row 1)

Liquid Composition:
Pressure Temperature mass SiO2 TiO2 Al2O3 Fe2O3 FeO MnO MgO NiO CaO Na2O 
4000.00 1000.00 0.000000 ---
4000.00 1003.12 0.000000 ---
4000.00 1006.00 0.000000 ---
4000.00 1008.82 0.000000 ---
4000.00 1011.59 0.000000 ---
4000.00 1014.31 0.000000 ---
4000.00 1016.99 0.000000 ---
4000.00 1019.61 0.000000 ---
4000.00 1022.20 0.000000 ---
4000.00 1024.74 0.000000 ---
4000.00 1027.23 0.000000 ---
4000.00 1029.68 0.000000 ---
4000.00 1032.10 0.000000 ---
4000.00 1034.47 0.000000 ---
4000.00 1036.81 0.000000 ---
4000.00 1039.11 0.000000 ---
4000.00 1041.37 0.000000 ---
4000.00 1043.60 0.000000 ---
4000.00 1045.79 0.000000 ---
4000.00 1047.94 0.000000 ---
4000.00 1050.06 0.000000 ---
4000.00 1052.16 0.000000 ---
4000.00 1054.22 0.000000 ---
4000.00 1056.25 0.000000 ---
4000.00 1058.25 0.000000 ---
4000.00 1060.22 0.000000 ---
4000.00 1062.16 0.000000 ---
4000.00 1064.07 0.000000 ---
4000.00 1065.95 0.000000 ---
4000.00 1067.80 0.000000 ---
4000.00 1069.62 0.000000 ---
4000.00 1071.42 0.000000 ---
4000.00 1073.19 0.000000 ---
4000.00 1074.94 0.000000 ---
4000.00 1076.65 0.000000 ---
4000.00 1078.35 0.000000 ---
4000.00 1080.02 0.000000 ---
4000.00 1081.67 0.000000 ---
4000.00 1083.29 0.000000 ---
4000.00 1084.89 0.000000 ---
4000.00 1086.47 0.000000 ---
4000.00 1088.02 0.000000 ---
4000.00 1089.56 0.000000 ---
4000.00 1091.08 0.000000 ---
4000.00 1092.58 0.000000 ---
4000.00 1094.05 0.000000 ---
4000.00 1095.51 0.000000 ---
4000.00 1096.95 0.000000 ---
4000.00 1098.37 0.000000 ---
4000.00 1099.77 0.000000 ---
4000.00 1101.15 0.000000 ---
4000.00 1102.51 0.000000 ---
4000.00 1103.86 0.000000 ---
4000.00 1105.19 0.000000 ---
4000.00 1106.50 0.000000 ---
4000.00 1107.80 0.000000 ---
4000.00 1109.08 0.000000 ---
4000.00 1110.34 0.000000 ---
4000.00 1111.59 0.000000 ---
4000.00 1112.82 0.000000 ---
4000.00 1114.04 0.000000 ---
4000.00 1115.24 0.000000 ---
4000.00 1116.43 0.000000 ---
4000.00 1117.61 0.000000 ---
4000.00 1118.77 0.000000 ---
4000.00 1119.91 0.000000 ---
4000.00 1121.04 0.000000 ---
4000.00 1122.16 0.000000 ---
4000.00 1123.27 0.000000 ---
4000.00 1124.36 0.000000 ---
4000.00 1125.45 0.000000 ---
4000.00 1126.51 0.000000 ---
4000.00 1127.57 0.000000 ---
4000.00 1128.61 0.000000 ---
4000.00 1129.65 0.000000 ---
4000.00 1130.67 0.000000 ---
4000.00 1131.68 0.000000 ---
4000.00 1132.68 0.000000 ---
4000.00 1133.66 0.000000 ---
4000.00 1134.64 0.000000 ---
4000.00 1135.61 0.000000 ---
4000.00 1136.56 0.000000 ---
4000.00 1137.51 0.000000 ---
4000.00 1138.44 0.000000 ---
4000.00 1139.37 0.000000 ---
4000.00 1140.28 0.000000 ---
4000.00 1141.19 0.000000 ---
4000.00 1142.08 0.000000 ---
4000.00 1142.97 0.000000 ---
4000.00 1143.85 0.000000 ---
4000.00 1144.71 0.000000 ---
4000.00 1145.57 0.000000 ---
4000.00 1146.42 0.000000 ---
4000.00 1147.26 0.000000 ---
4000.00 1148.10 0.000000 ---
4000.00 1148.92 0.000000 ---
4000.00 1149.74 0.000000 ---
4000.00 1150.55 0.000000 ---
4000.00 1151.35 0.000000 ---
4000.00 1152.15 0.000000 ---
4000.00 1152.99 0.000000 ---
4000.00 1153.83 0.000000 ---
