# Supplementary material for: Vertical depletion of ophiolitic mantle reflects melt focusing and interaction in sub-spreading-center asthenosphere
Source: Nat Commun. 2022 Nov 14;13:6956. doi: 10.1038/s41467-022-34781-w (PMC9663536; doi:10.1038/s41467-022-34781-w)
Supplement: Supplementary file 6 — Source Code 1 [file 41467_2022_34781_MOESM6_ESM.zip › Melt-rock reaction codes/Demo-4kbar 1000 melt2/Phase_main_tbl.txt]

Title: DMM (tablefiles.csv row 1)

spinel_0 thermodynamic data and composition:
Pressure Temperature mass S H V Cp formula SiO2 TiO2 Al2O3 Fe2O3 FeO MnO MgO NiO CaO Na2O
4000.00 1000.00 0.390485 0.854008 -4728.522672 0.103717 0.471243 Fe''0.13Mg0.87Fe'''0.37Al1.62Cr0.00Ti0.00O4 0 0.100932 52.5755 18.975 6.09327 0 22.2553 0 0 0
4000.00 1003.12 0.413929 0.907247 -5066.354128 0.110317 0.501656 Fe''0.13Mg0.87Fe'''0.35Al1.65Cr0.00Ti0.00O4 0 0.0967256 53.623 17.8406 6.0195 0 22.4202 0 0 0
4000.00 1006.00 0.380661 0.835117 -4638.021371 0.101322 0.460709 Fe''0.13Mg0.87Fe'''0.36Al1.64Cr0.00Ti0.00O4 0 0.101852 53.2492 18.2185 6.1059 0 22.3245 0 0 0
4000.00 1008.82 0.348145 0.764466 -4221.877056 0.092544 0.420750 Fe''0.14Mg0.87Fe'''0.37Al1.63Cr0.00Ti0.00O4 0 0.107256 52.8613 18.611 6.1945 0 22.226 0 0 0
4000.00 1011.59 0.316631 0.695858 -3821.041827 0.084052 0.382088 Fe''0.14Mg0.86Fe'''0.38Al1.62Cr0.00Ti0.00O4 0 0.112943 52.4605 19.0166 6.28522 0 22.1248 0 0 0
4000.00 1014.31 0.286310 0.629730 -3437.831921 0.075896 0.344958 Fe''0.14Mg0.86Fe'''0.38Al1.61Cr0.00Ti0.00O4 0 0.11892 52.048 19.434 6.37803 0 22.0211 0 0 0
4000.00 1016.99 0.257324 0.566410 -3073.883643 0.068113 0.309530 Fe''0.14Mg0.86Fe'''0.39Al1.60Cr0.00Ti0.00O4 0 0.125193 51.6247 19.8622 6.47289 0 21.9149 0 0 0
4000.00 1019.61 0.229772 0.506129 -2730.267325 0.060730 0.275922 Fe''0.14Mg0.86Fe'''0.40Al1.59Cr0.00Ti0.00O4 0 0.13177 51.1916 20.3003 6.56978 0 21.8066 0 0 0
4000.00 1022.20 0.203718 0.449044 -2407.589274 0.053761 0.244208 Fe''0.15Mg0.86Fe'''0.41Al1.58Cr0.00Ti0.00O4 0 0.138658 50.7491 20.7475 6.66869 0 21.696 0 0 0
4000.00 1024.74 0.179197 0.395247 -2106.081182 0.047216 0.214427 Fe''0.15Mg0.85Fe'''0.42Al1.57Cr0.00Ti0.00O4 0 0.145869 50.2979 21.2033 6.76963 0 21.5833 0 0 0
4000.00 1027.23 0.156222 0.344779 -1825.677213 0.041097 0.186588 Fe''0.15Mg0.85Fe'''0.43Al1.56Cr0.00Ti0.00O4 0 0.153411 49.8383 21.6671 6.87263 0 21.4685 0 0 0
4000.00 1029.68 0.134786 0.297639 -1566.079542 0.035400 0.160679 Fe''0.16Mg0.85Fe'''0.44Al1.55Cr0.00Ti0.00O4 0 0.161296 49.3706 22.1387 6.97772 0 21.3517 0 0 0
4000.00 1032.10 0.114869 0.253789 -1326.786632 0.030119 0.136667 Fe''0.16Mg0.85Fe'''0.45Al1.54Cr0.00Ti0.00O4 0 0.169538 48.8948 22.618 7.08497 0 21.2327 0 0 0
4000.00 1034.47 0.096432 0.213159 -1107.128501 0.025242 0.114500 Fe''0.16Mg0.84Fe'''0.47Al1.53Cr0.00Ti0.00O4 0 0.17815 48.4109 23.1049 7.19445 0 21.1116 0 0 0
4000.00 1036.81 0.079444 0.175687 -906.483390 0.020759 0.094134 Fe''0.16Mg0.84Fe'''0.48Al1.52Cr0.00Ti0.00O4 0 0.187149 47.9189 23.5994 7.30625 0 20.9883 0 0 0
4000.00 1039.11 0.063860 0.141282 -724.087907 0.016658 0.075508 Fe''0.17Mg0.84Fe'''0.49Al1.50Cr0.00Ti0.00O4 0 0.196552 47.4184 24.1019 7.4205 0 20.8627 0 0 0
4000.00 1041.37 0.049632 0.109844 -559.139249 0.012923 0.058556 Fe''0.17Mg0.83Fe'''0.50Al1.49Cr0.00Ti0.00O4 0 0.20638 46.9091 24.6126 7.53733 0 20.7346 0 0 0
4000.00 1043.60 0.036707 0.081267 -410.814505 0.009540 0.043210 Fe''0.17Mg0.83Fe'''0.51Al1.48Cr0.00Ti0.00O4 0 0.216656 46.3903 25.1322 7.65691 0 20.6039 0 0 0
4000.00 1045.79 0.025034 0.055440 -278.285850 0.006494 0.029401 Fe''0.18Mg0.83Fe'''0.52Al1.47Cr0.00Ti0.00O4 0 0.227407 45.8614 25.6613 7.77947 0 20.4705 0 0 0
4000.00 1047.94 0.014560 0.032252 -160.732345 0.003770 0.017059 Fe''0.18Mg0.82Fe'''0.54Al1.45Cr0.00Ti0.00O4 0 0.238662 45.3213 26.2008 7.90523 0 20.334 0 0 0
4000.00 1050.06 0.005232 0.011592 -57.349027 0.001352 0.006115 Fe''0.18Mg0.82Fe'''0.55Al1.44Cr0.00Ti0.01O4 0 0.250459 44.7691 26.7518 8.03451 0 20.1941 0 0 0
4000.00 1088.02 0.000663 0.001439 -5.275462 0.000157 0.000694 Fe''0.35Mg0.67Fe'''1.11Al0.85Cr0.00Ti0.02O4 0 0.831311 23.2846 47.7977 13.621 0 14.4654 0 0 0
4000.00 1089.56 0.005278 0.011453 -41.700916 0.001251 0.005516 Fe''0.36Mg0.66Fe'''1.12Al0.84Cr0.00Ti0.02O4 0 0.853337 22.8909 48.1489 13.7697 0 14.3372 0 0 0
4000.00 1091.08 0.009967 0.021625 -78.259070 0.002360 0.010399 Fe''0.36Mg0.66Fe'''1.13Al0.83Cr0.00Ti0.02O4 0 0.874258 22.5548 48.4431 13.9028 0 14.225 0 0 0
4000.00 1092.58 0.014729 0.031952 -115.005869 0.003483 0.015343 Fe''0.37Mg0.66Fe'''1.14Al0.82Cr0.00Ti0.02O4 0 0.894352 22.2624 48.6943 14.0238 0 14.1252 0 0 0
4000.00 1094.05 0.019560 0.042431 -151.975691 0.004620 0.020348 Fe''0.37Mg0.65Fe'''1.15Al0.81Cr0.00Ti0.02O4 0 0.913805 22.004 48.9118 14.1354 0 14.035 0 0 0
4000.00 1095.51 0.024459 0.053059 -189.190243 0.005771 0.025413 Fe''0.37Mg0.65Fe'''1.15Al0.80Cr0.00Ti0.02O4 0 0.932748 21.7731 49.1023 14.2393 0 13.9526 0 0 0
4000.00 1096.95 0.029424 0.063832 -226.663334 0.006936 0.030538 Fe''0.38Mg0.65Fe'''1.16Al0.80Cr0.00Ti0.02O4 0 0.951272 21.5646 49.2707 14.3368 0 13.8767 0 0 0
4000.00 1098.37 0.034452 0.074747 -264.403616 0.008115 0.035722 Fe''0.38Mg0.64Fe'''1.17Al0.79Cr0.00Ti0.02O4 0 0.969447 21.3749 49.4206 14.4287 0 13.8063 0 0 0
4000.00 1099.77 0.039543 0.085801 -302.416246 0.009307 0.040963 Fe''0.38Mg0.64Fe'''1.17Al0.78Cr0.00Ti0.02O4 0 0.987324 21.2012 49.5549 14.5161 0 13.7406 0 0 0
4000.00 1101.15 0.044694 0.096990 -340.703935 0.010511 0.046261 Fe''0.38Mg0.64Fe'''1.17Al0.78Cr0.00Ti0.02O4 0 1.00494 21.0411 49.6758 14.5993 0 13.6789 0 0 0
4000.00 1102.51 0.049904 0.108312 -379.267648 0.011729 0.051614 Fe''0.39Mg0.64Fe'''1.18Al0.77Cr0.00Ti0.02O4 0 1.02234 20.8929 49.7851 14.679 0 13.6207 0 0 0
4000.00 1103.86 0.055171 0.119764 -418.107074 0.012959 0.057021 Fe''0.39Mg0.64Fe'''1.18Al0.77Cr0.00Ti0.02O4 0 1.03954 20.755 49.8843 14.7555 0 13.5657 0 0 0
4000.00 1105.19 0.060493 0.131342 -457.220951 0.014201 0.062481 Fe''0.39Mg0.63Fe'''1.18Al0.77Cr0.00Ti0.03O4 0 1.05655 20.6263 49.9745 14.8291 0 13.5135 0 0 0
4000.00 1106.50 0.065871 0.143045 -496.607312 0.015454 0.067993 Fe''0.39Mg0.63Fe'''1.19Al0.76Cr0.00Ti0.03O4 0 1.07341 20.5058 50.0569 14.9002 0 13.4638 0 0 0
4000.00 1107.80 0.071302 0.154869 -536.263649 0.016720 0.073556 Fe''0.39Mg0.63Fe'''1.19Al0.76Cr0.00Ti0.03O4 0 1.09011 20.3925 50.1322 14.9689 0 13.4163 0 0 0
4000.00 1109.08 0.076784 0.166812 -576.187049 0.017997 0.079169 Fe''0.40Mg0.63Fe'''1.19Al0.75Cr0.00Ti0.03O4 0 1.10668 20.2858 50.2012 15.0355 0 13.3709 0 0 0
4000.00 1110.34 0.082318 0.178872 -616.374285 0.019285 0.084831 Fe''0.40Mg0.63Fe'''1.20Al0.75Cr0.00Ti0.03O4 0 1.12312 20.1849 50.2645 15.1002 0 13.3273 0 0 0
4000.00 1111.59 0.087901 0.191047 -656.821896 0.020584 0.090541 Fe''0.40Mg0.63Fe'''1.20Al0.75Cr0.00Ti0.03O4 0 1.13944 20.0895 50.3226 15.1631 0 13.2854 0 0 0
4000.00 1112.82 0.093533 0.203334 -697.526242 0.021894 0.096298 Fe''0.40Mg0.62Fe'''1.20Al0.75Cr0.00Ti0.03O4 0 1.15565 19.9989 50.3761 15.2243 0 13.2451 0 0 0
4000.00 1114.04 0.099213 0.215730 -738.483550 0.023214 0.102101 Fe''0.40Mg0.62Fe'''1.20Al0.74Cr0.00Ti0.03O4 0 1.17175 19.9127 50.4253 15.2839 0 13.2063 0 0 0
4000.00 1115.24 0.104939 0.228234 -779.689953 0.024544 0.107950 Fe''0.41Mg0.62Fe'''1.20Al0.74Cr0.00Ti0.03O4 0 1.18775 19.8307 50.4706 15.3421 0 13.1688 0 0 0
4000.00 1116.43 0.110711 0.240844 -821.141516 0.025885 0.113842 Fe''0.41Mg0.62Fe'''1.20Al0.74Cr0.00Ti0.03O4 0 1.20366 19.7524 50.5124 15.399 0 13.1325 0 0 0
4000.00 1117.61 0.116527 0.253558 -862.834261 0.027236 0.119778 Fe''0.41Mg0.62Fe'''1.21Al0.74Cr0.00Ti0.03O4 0 1.21946 19.6777 50.5508 15.4546 0 13.0974 0 0 0
4000.00 1118.77 0.122387 0.266373 -904.764183 0.028596 0.125757 Fe''0.41Mg0.62Fe'''1.21Al0.73Cr0.00Ti0.03O4 0 1.23518 19.6061 50.5863 15.5091 0 13.0634 0 0 0
4000.00 1119.91 0.128290 0.279288 -946.927272 0.029965 0.131777 Fe''0.41Mg0.62Fe'''1.21Al0.73Cr0.00Ti0.03O4 0 1.25081 19.5376 50.6189 15.5623 0 13.0304 0 0 0
4000.00 1121.04 0.134234 0.292301 -989.319519 0.031344 0.137838 Fe''0.41Mg0.62Fe'''1.21Al0.73Cr0.00Ti0.03O4 0 1.26635 19.4718 50.6489 15.6146 0 12.9983 0 0 0
4000.00 1122.16 0.140220 0.305410 -1031.936930 0.032732 0.143939 Fe''0.42Mg0.61Fe'''1.21Al0.73Cr0.00Ti0.03O4 0 1.2818 19.4086 50.6766 15.6658 0 12.9672 0 0 0
4000.00 1123.27 0.146245 0.318613 -1074.775534 0.034129 0.150080 Fe''0.42Mg0.61Fe'''1.21Al0.72Cr0.00Ti0.03O4 0 1.29718 19.3479 50.702 15.7161 0 12.9369 0 0 0
4000.00 1124.36 0.152311 0.331908 -1117.831388 0.035535 0.156259 Fe''0.42Mg0.61Fe'''1.21Al0.72Cr0.00Ti0.03O4 0 1.31247 19.2894 50.7253 15.7655 0 12.9074 0 0 0
4000.00 1125.45 0.158414 0.345294 -1161.100588 0.036949 0.162476 Fe''0.42Mg0.61Fe'''1.22Al0.72Cr0.00Ti0.03O4 0 1.32768 19.2331 50.7466 15.8139 0 12.8787 0 0 0
4000.00 1126.51 0.164556 0.358769 -1204.579269 0.038372 0.168730 Fe''0.42Mg0.61Fe'''1.22Al0.72Cr0.00Ti0.03O4 0 1.34282 19.1787 50.7662 15.8616 0 12.8507 0 0 0
4000.00 1127.57 0.170735 0.372332 -1248.263608 0.039803 0.175020 Fe''0.42Mg0.61Fe'''1.22Al0.72Cr0.00Ti0.03O4 0 1.35788 19.1263 50.784 15.9085 0 12.8233 0 0 0
4000.00 1128.61 0.176950 0.385980 -1292.149835 0.041242 0.181346 Fe''0.43Mg0.61Fe'''1.22Al0.72Cr0.00Ti0.03O4 0 1.37286 19.0756 50.8003 15.9546 0 12.7966 0 0 0
4000.00 1129.65 0.183200 0.399713 -1336.234225 0.042688 0.187707 Fe''0.43Mg0.61Fe'''1.22Al0.71Cr0.00Ti0.03O4 0 1.38776 19.0266 50.8151 16 0 12.7706 0 0 0
4000.00 1130.67 0.189486 0.413528 -1380.513111 0.044143 0.194103 Fe''0.43Mg0.61Fe'''1.22Al0.71Cr0.00Ti0.03O4 0 1.40259 18.9792 50.8285 16.0447 0 12.7451 0 0 0
4000.00 1131.68 0.195805 0.427425 -1424.982875 0.045606 0.200532 Fe''0.43Mg0.60Fe'''1.22Al0.71Cr0.00Ti0.03O4 0 1.41734 18.9332 50.8405 16.0887 0 12.7202 0 0 0
4000.00 1132.68 0.202159 0.441401 -1469.639960 0.047075 0.206994 Fe''0.43Mg0.60Fe'''1.22Al0.71Cr0.00Ti0.03O4 0 1.43202 18.8887 50.8514 16.1321 0 12.6958 0 0 0
4000.00 1133.66 0.208545 0.455456 -1514.480862 0.048553 0.213488 Fe''0.43Mg0.60Fe'''1.22Al0.71Cr0.00Ti0.03O4 0 1.44663 18.8456 50.861 16.1748 0 12.6719 0 0 0
4000.00 1134.64 0.214964 0.469587 -1559.502137 0.050037 0.220014 Fe''0.43Mg0.60Fe'''1.22Al0.71Cr0.00Ti0.04O4 0 1.46116 18.8037 50.8696 16.217 0 12.6486 0 0 0
4000.00 1135.61 0.221414 0.483794 -1604.700397 0.051528 0.226571 Fe''0.43Mg0.60Fe'''1.22Al0.71Cr0.00Ti0.04O4 0 1.47562 18.763 50.8772 16.2585 0 12.6257 0 0 0
4000.00 1136.56 0.227895 0.498074 -1650.072314 0.053027 0.233159 Fe''0.44Mg0.60Fe'''1.22Al0.71Cr0.00Ti0.04O4 0 1.49001 18.7235 50.8837 16.2995 0 12.6032 0 0 0
4000.00 1137.51 0.234407 0.512428 -1695.614619 0.054532 0.239777 Fe''0.44Mg0.60Fe'''1.22Al0.70Cr0.00Ti0.04O4 0 1.50432 18.6851 50.8893 16.3399 0 12.5812 0 0 0
4000.00 1138.44 0.240948 0.526853 -1741.324101 0.056044 0.246424 Fe''0.44Mg0.60Fe'''1.22Al0.70Cr0.00Ti0.04O4 0 1.51857 18.6478 50.8941 16.3798 0 12.5597 0 0 0
4000.00 1139.37 0.247519 0.541349 -1787.197607 0.057562 0.253100 Fe''0.44Mg0.60Fe'''1.22Al0.70Cr0.00Ti0.04O4 0 1.53274 18.6115 50.8981 16.4192 0 12.5385 0 0 0
4000.00 1140.28 0.254119 0.555913 -1833.232045 0.059087 0.259804 Fe''0.44Mg0.60Fe'''1.23Al0.70Cr0.00Ti0.04O4 0 1.54684 18.5761 50.9012 16.4581 0 12.5177 0 0 0
4000.00 1141.19 0.260747 0.570545 -1879.424379 0.060618 0.266537 Fe''0.44Mg0.60Fe'''1.23Al0.70Cr0.00Ti0.04O4 0 1.56087 18.5416 50.9036 16.4966 0 12.4973 0 0 0
4000.00 1142.08 0.267402 0.585244 -1925.771632 0.062155 0.273296 Fe''0.44Mg0.60Fe'''1.23Al0.70Cr0.00Ti0.04O4 0 1.57482 18.5081 50.9053 16.5345 0 12.4773 0 0 0
4000.00 1142.97 0.274085 0.600008 -1972.270884 0.063698 0.280082 Fe''0.44Mg0.59Fe'''1.23Al0.70Cr0.00Ti0.04O4 0 1.58871 18.4753 50.9064 16.572 0 12.4576 0 0 0
4000.00 1143.85 0.280795 0.614836 -2018.919272 0.065248 0.286895 Fe''0.44Mg0.59Fe'''1.23Al0.70Cr0.00Ti0.04O4 0 1.60253 18.4434 50.9068 16.609 0 12.4382 0 0 0
4000.00 1144.71 0.287530 0.629727 -2065.713990 0.066803 0.293733 Fe''0.45Mg0.59Fe'''1.23Al0.70Cr0.00Ti0.04O4 0 1.61627 18.4123 50.9066 16.6456 0 12.4192 0 0 0
4000.00 1145.57 0.294291 0.644680 -2112.652288 0.068364 0.300597 Fe''0.45Mg0.59Fe'''1.23Al0.69Cr0.00Ti0.04O4 0 1.62995 18.3818 50.9059 16.6818 0 12.4005 0 0 0
4000.00 1146.42 0.301078 0.659694 -2159.731470 0.069930 0.307485 Fe''0.45Mg0.59Fe'''1.23Al0.69Cr0.00Ti0.04O4 0 1.64355 18.3522 50.9046 16.7176 0 12.3821 0 0 0
4000.00 1147.26 0.307889 0.674769 -2206.948896 0.071502 0.314398 Fe''0.45Mg0.59Fe'''1.23Al0.69Cr0.00Ti0.04O4 0 1.65709 18.3232 50.9028 16.7529 0 12.364 0 0 0
4000.00 1148.10 0.314724 0.689901 -2254.301980 0.073079 0.321335 Fe''0.45Mg0.59Fe'''1.23Al0.69Cr0.00Ti0.04O4 0 1.67055 18.2948 50.9005 16.7879 0 12.3462 0 0 0
4000.00 1148.92 0.321584 0.705092 -2301.788189 0.074662 0.328295 Fe''0.45Mg0.59Fe'''1.23Al0.69Cr0.00Ti0.04O4 0 1.68395 18.2671 50.8978 16.8225 0 12.3287 0 0 0
4000.00 1149.74 0.328466 0.720340 -2349.405042 0.076250 0.335278 Fe''0.45Mg0.59Fe'''1.23Al0.69Cr0.00Ti0.04O4 0 1.69727 18.24 50.8946 16.8567 0 12.3114 0 0 0
4000.00 1150.55 0.335372 0.735643 -2397.150110 0.077843 0.342284 Fe''0.45Mg0.59Fe'''1.23Al0.69Cr0.00Ti0.04O4 0 1.71053 18.2135 50.891 16.8905 0 12.2944 0 0 0
4000.00 1151.35 0.342300 0.751001 -2445.021018 0.079441 0.349313 Fe''0.45Mg0.59Fe'''1.23Al0.69Cr0.00Ti0.04O4 0 1.72372 18.1876 50.887 16.924 0 12.2777 0 0 0
4000.00 1152.15 0.347712 0.763166 -2485.255282 0.080710 0.354921 Fe''0.45Mg0.59Fe'''1.23Al0.69Cr0.00Ti0.04O4 0 1.73091 18.2344 50.8183 16.9384 0 12.278 0 0 0
4000.00 1152.99 0.345155 0.758577 -2487.220907 0.080265 0.353143 Fe''0.45Mg0.59Fe'''1.21Al0.71Cr0.00Ti0.04O4 0 1.70505 18.7007 50.3738 16.8428 0 12.3777 0 0 0
4000.00 1153.83 0.342822 0.754608 -2494.474181 0.079899 0.351744 Fe''0.45Mg0.59Fe'''1.20Al0.72Cr0.00Ti0.04O4 0 1.67511 19.2528 49.8486 16.7233 0 12.5002 0 0 0

olivine_0 thermodynamic data and composition:
Pressure Temperature mass S H V Cp formula SiO2 TiO2 Al2O3 Fe2O3 FeO MnO MgO NiO CaO Na2O
4000.00 1000.00 59.027531 133.371955 -778525.865541 18.292617 73.795368 (Ca0.00Mg0.91Fe''0.09Mn0.00Co0.00Ni0.00)2SiO4 41.0004 0 0 0 8.34906 0.198689 49.8787 0.453188 0.12001 0
4000.00 1003.12 59.338207 134.249477 -782020.620109 18.387569 74.195320 (Ca0.00Mg0.91Fe''0.09Mn0.00Co0.00Ni0.00)2SiO4 40.99 0 0 0 8.40718 0.197871 49.833 0.450946 0.120973 0
4000.00 1006.00 59.882475 135.643084 -788600.058253 18.554760 74.885007 (Ca0.00Mg0.91Fe''0.09Mn0.00Co0.00Ni0.00)2SiO4 40.9794 0 0 0 8.46799 0.196294 49.7864 0.446977 0.12296 0
4000.00 1008.82 60.425348 137.032973 -795157.509684 18.721480 75.572677 (Ca0.00Mg0.91Fe''0.09Mn0.00Co0.00Ni0.00)2SiO4 40.9689 0 0 0 8.52824 0.19475 49.7401 0.44309 0.124932 0
4000.00 1011.59 60.966315 138.418017 -801686.341239 18.887572 76.257701 (Ca0.00Mg0.91Fe''0.09Mn0.00Co0.00Ni0.00)2SiO4 40.9585 0 0 0 8.58791 0.193239 49.6941 0.439286 0.126889 0
4000.00 1014.31 61.504996 139.797363 -808181.611545 19.052918 76.939608 (Ca0.00Mg0.91Fe''0.09Mn0.00Co0.00Ni0.00)2SiO4 40.9482 0 0 0 8.64703 0.191762 49.6486 0.435565 0.128832 0
4000.00 1016.99 62.041113 141.170392 -814639.808144 19.217435 77.618059 (Ca0.00Mg0.90Fe''0.09Mn0.00Co0.00Ni0.00)2SiO4 40.938 0 0 0 8.70558 0.190318 49.6034 0.431926 0.13076 0
4000.00 1019.61 62.574482 142.536686 -821058.607202 19.381065 78.292828 (Ca0.00Mg0.90Fe''0.09Mn0.00Co0.00Ni0.00)2SiO4 40.9278 0 0 0 8.76359 0.188908 49.5586 0.428369 0.132675 0
4000.00 1022.20 63.104990 143.895985 -827436.658903 19.543774 78.963779 (Ca0.00Mg0.90Fe''0.09Mn0.00Co0.00Ni0.00)2SiO4 40.9178 0 0 0 8.82105 0.18753 49.5142 0.424891 0.134577 0
4000.00 1024.74 63.632583 145.248165 -833773.399481 19.705548 79.630850 (Ca0.00Mg0.90Fe''0.09Mn0.00Co0.00Ni0.00)2SiO4 40.9078 0 0 0 8.87796 0.186183 49.4701 0.42149 0.136466 0
4000.00 1027.23 64.157255 146.593207 -840068.889366 19.866384 80.294040 (Ca0.00Mg0.90Fe''0.09Mn0.00Co0.00Ni0.00)2SiO4 40.8979 0 0 0 8.93434 0.184867 49.4264 0.418165 0.138342 0
4000.00 1029.68 64.679038 147.931174 -846323.675770 20.026294 80.953391 (Ca0.00Mg0.90Fe''0.09Mn0.00Co0.00Ni0.00)2SiO4 40.8881 0 0 0 8.99019 0.18358 49.383 0.414911 0.140206 0
4000.00 1032.10 65.197995 149.262219 -852538.706725 20.185298 81.608990 (Ca0.00Mg0.90Fe''0.09Mn0.00Co0.00Ni0.00)2SiO4 40.8783 0 0 0 9.04551 0.182322 49.34 0.411728 0.142057 0
4000.00 1034.47 65.714217 150.586575 -858715.236423 20.343426 82.260958 (Ca0.00Mg0.90Fe''0.09Mn0.00Co0.00Ni0.00)2SiO4 40.8687 0 0 0 9.10031 0.181092 49.2974 0.408612 0.143897 0
4000.00 1036.81 66.227787 151.904388 -864854.566590 20.500704 82.909400 (Ca0.00Mg0.90Fe''0.09Mn0.00Co0.00Ni0.00)2SiO4 40.8591 0 0 0 9.1546 0.179887 49.2551 0.405561 0.145725 0
4000.00 1039.11 66.738815 153.215899 -870958.225515 20.657166 83.554455 (Ca0.00Mg0.90Fe''0.09Mn0.00Co0.00Ni0.00)2SiO4 40.8496 0 0 0 9.20838 0.178708 49.2132 0.402572 0.14754 0
4000.00 1041.37 67.247415 154.521362 -877027.825965 20.812849 84.196270 (Ca0.00Mg0.90Fe''0.09Mn0.00Co0.00Ni0.00)2SiO4 40.8402 0 0 0 9.26165 0.177554 49.1716 0.399642 0.149344 0
4000.00 1043.60 67.753704 155.821043 -883065.025131 20.967790 84.834998 (Ca0.00Mg0.90Fe''0.10Mn0.00Co0.00Ni0.00)2SiO4 40.8309 0 0 0 9.31444 0.176422 49.1304 0.396771 0.151136 0
4000.00 1045.79 68.257804 157.115214 -889071.493245 21.122026 85.470791 (Ca0.00Mg0.90Fe''0.10Mn0.00Co0.00Ni0.00)2SiO4 40.8216 0 0 0 9.36673 0.175314 49.0895 0.393954 0.152916 0
4000.00 1047.94 68.759832 158.404145 -895048.889333 21.275596 86.103803 (Ca0.00Mg0.90Fe''0.10Mn0.00Co0.00Ni0.00)2SiO4 40.8124 0 0 0 9.41853 0.174226 49.0489 0.391191 0.154684 0
4000.00 1050.06 69.259908 159.688103 -900998.842672 21.428536 86.734186 (Ca0.00Mg0.90Fe''0.10Mn0.00Co0.00Ni0.00)2SiO4 40.8033 0 0 0 9.46986 0.17316 49.0087 0.388479 0.156441 0
4000.00 1052.16 69.754408 160.958926 -906874.585596 21.579735 87.357449 (Ca0.00Mg0.90Fe''0.10Mn0.00Co0.00Ni0.00)2SiO4 40.7943 0 0 0 9.52062 0.172122 48.9689 0.385836 0.158195 0
4000.00 1054.22 70.242105 162.213835 -912660.528827 21.728818 87.972081 (Ca0.00Mg0.90Fe''0.10Mn0.00Co0.00Ni0.00)2SiO4 40.7854 0 0 0 9.57077 0.171115 48.9295 0.383268 0.159952 0
4000.00 1056.25 70.729608 163.467728 -918442.296396 21.877816 88.586283 (Ca0.00Mg0.90Fe''0.10Mn0.00Co0.00Ni0.00)2SiO4 40.7765 0 0 0 9.62049 0.170123 48.8904 0.380736 0.161696 0
4000.00 1058.25 71.216937 164.720663 -924220.181954 22.026736 89.200085 (Ca0.00Mg0.90Fe''0.10Mn0.00Co0.00Ni0.00)2SiO4 40.7678 0 0 0 9.66977 0.169145 48.8517 0.37824 0.163425 0
4000.00 1060.22 71.704110 165.972693 -929994.445874 22.175584 89.813514 (Ca0.00Mg0.89Fe''0.10Mn0.00Co0.00Ni0.00)2SiO4 40.7591 0 0 0 9.71862 0.168181 48.8132 0.375779 0.165141 0
4000.00 1062.16 72.191142 167.223867 -935765.320218 22.324365 90.426592 (Ca0.00Mg0.89Fe''0.10Mn0.00Co0.00Ni0.00)2SiO4 40.7504 0 0 0 9.76705 0.16723 48.7751 0.373351 0.166844 0
4000.00 1064.07 72.678049 168.474226 -941533.012836 22.473083 91.039341 (Ca0.00Mg0.89Fe''0.10Mn0.00Co0.00Ni0.00)2SiO4 40.7419 0 0 0 9.81506 0.166291 48.7373 0.370957 0.168533 0
4000.00 1065.95 73.164841 169.723811 -947297.710728 22.621744 91.651779 (Ca0.00Mg0.89Fe''0.10Mn0.00Co0.00Ni0.00)2SiO4 40.7334 0 0 0 9.86265 0.165366 48.6998 0.368595 0.170208 0
4000.00 1067.80 73.651531 170.972659 -953059.582871 22.770350 92.263925 (Ca0.00Mg0.89Fe''0.10Mn0.00Co0.00Ni0.00)2SiO4 40.725 0 0 0 9.90984 0.164453 48.6626 0.366265 0.17187 0
4000.00 1069.62 74.138127 172.220802 -958818.782555 22.918905 92.875793 (Ca0.00Mg0.89Fe''0.10Mn0.00Co0.00Ni0.00)2SiO4 40.7166 0 0 0 9.95662 0.163552 48.6257 0.363966 0.173519 0
4000.00 1071.42 74.624640 173.468271 -964575.449378 23.067413 93.487399 (Ca0.00Mg0.89Fe''0.10Mn0.00Co0.00Ni0.00)2SiO4 40.7083 0 0 0 10.003 0.162664 48.5892 0.361697 0.175154 0
4000.00 1073.19 75.111076 174.715095 -970329.710914 23.215875 94.098755 (Ca0.00Mg0.89Fe''0.10Mn0.00Co0.00Ni0.00)2SiO4 40.7001 0 0 0 10.049 0.161787 48.5529 0.359458 0.176776 0
4000.00 1074.94 75.597444 175.961301 -976081.684133 23.364295 94.709873 (Ca0.00Mg0.89Fe''0.10Mn0.00Co0.00Ni0.00)2SiO4 40.692 0 0 0 10.0946 0.160921 48.5169 0.357248 0.178385 0
4000.00 1076.65 76.083750 177.206913 -981831.476640 23.512676 95.320766 (Ca0.00Mg0.89Fe''0.10Mn0.00Co0.00Ni0.00)2SiO4 40.6839 0 0 0 10.1398 0.160066 48.4812 0.355067 0.179981 0
4000.00 1078.35 76.569999 178.451954 -987579.187702 23.661018 95.931443 (Ca0.00Mg0.89Fe''0.10Mn0.00Co0.00Ni0.00)2SiO4 40.6759 0 0 0 10.1846 0.159223 48.4458 0.352914 0.181563 0
4000.00 1080.02 77.056198 179.696447 -993324.909165 23.809325 96.541914 (Ca0.00Mg0.89Fe''0.11Mn0.00Co0.00Ni0.00)2SiO4 40.6679 0 0 0 10.229 0.15839 48.4107 0.350788 0.183133 0
4000.00 1081.67 77.542351 180.940411 -999068.726230 23.957598 97.152187 (Ca0.00Mg0.89Fe''0.11Mn0.00Co0.00Ni0.00)2SiO4 40.66 0 0 0 10.2731 0.157568 48.3759 0.348689 0.18469 0
4000.00 1083.29 78.028464 182.183865 -1004810.718138 24.105838 97.762273 (Ca0.00Mg0.89Fe''0.11Mn0.00Co0.00Ni0.00)2SiO4 40.6522 0 0 0 10.3168 0.156756 48.3414 0.346616 0.186233 0
4000.00 1084.89 78.514539 183.426828 -1010550.958762 24.254049 98.372177 (Ca0.00Mg0.89Fe''0.11Mn0.00Co0.00Ni0.00)2SiO4 40.6444 0 0 0 10.3602 0.155954 48.3071 0.344569 0.187764 0
4000.00 1086.47 79.000581 184.669316 -1016289.517126 24.402230 98.981909 (Ca0.00Mg0.89Fe''0.11Mn0.00Co0.00Ni0.00)2SiO4 40.6368 0 0 0 10.4031 0.155163 48.2731 0.342547 0.189283 0
4000.00 1088.02 79.486163 185.910386 -1022021.223458 24.550254 99.590954 (Ca0.00Mg0.89Fe''0.11Mn0.00Co0.00Ni0.00)2SiO4 40.6291 0 0 0 10.4457 0.154381 48.2394 0.340553 0.190792 0
4000.00 1089.56 79.969202 187.145416 -1027720.941170 24.697506 100.196811 (Ca0.00Mg0.89Fe''0.11Mn0.00Co0.00Ni0.00)2SiO4 40.6216 0 0 0 10.4877 0.153614 48.2062 0.338593 0.192311 0
4000.00 1091.08 80.452252 188.380094 -1033419.711238 24.844744 100.802560 (Ca0.00Mg0.89Fe''0.11Mn0.00Co0.00Ni0.00)2SiO4 40.6141 0 0 0 10.5293 0.152857 48.1733 0.336656 0.193818 0
4000.00 1092.58 80.935298 189.614398 -1039117.378446 24.991964 101.408187 (Ca0.00Mg0.89Fe''0.11Mn0.00Co0.00Ni0.00)2SiO4 40.6067 0 0 0 10.5705 0.152108 48.1406 0.334743 0.195313 0
4000.00 1094.05 81.418334 190.848317 -1044813.850018 25.139165 102.013684 (Ca0.00Mg0.89Fe''0.11Mn0.00Co0.00Ni0.00)2SiO4 40.5994 0 0 0 10.6114 0.151368 48.1082 0.332853 0.196797 0
4000.00 1095.51 81.901355 192.081845 -1050509.070665 25.286345 102.619048 (Ca0.00Mg0.89Fe''0.11Mn0.00Co0.00Ni0.00)2SiO4 40.5921 0 0 0 10.652 0.150637 48.076 0.330985 0.19827 0
4000.00 1096.95 82.384356 193.314982 -1056203.008787 25.433503 103.224275 (Ca0.00Mg0.89Fe''0.11Mn0.00Co0.00Ni0.00)2SiO4 40.5849 0 0 0 10.6922 0.149915 48.0441 0.329138 0.199732 0
4000.00 1098.37 82.867337 194.547728 -1061895.648376 25.580640 103.829365 (Ca0.00Mg0.88Fe''0.11Mn0.00Co0.00Ni0.00)2SiO4 40.5777 0 0 0 10.7321 0.149201 48.0125 0.327314 0.201183 0
4000.00 1099.77 83.350296 195.780088 -1067586.983985 25.727753 104.434317 (Ca0.00Mg0.88Fe''0.11Mn0.00Co0.00Ni0.00)2SiO4 40.5706 0 0 0 10.7716 0.148496 47.9811 0.32551 0.202623 0
4000.00 1101.15 83.833233 197.012065 -1073277.017473 25.874844 105.039134 (Ca0.00Mg0.88Fe''0.11Mn0.00Co0.00Ni0.00)2SiO4 40.5636 0 0 0 10.8109 0.147798 47.95 0.323728 0.204051 0
4000.00 1102.51 84.316146 198.243664 -1078965.755844 26.021913 105.643816 (Ca0.00Mg0.88Fe''0.11Mn0.00Co0.00Ni0.00)2SiO4 40.5566 0 0 0 10.8498 0.147109 47.9191 0.321966 0.205469 0
4000.00 1103.86 84.799035 199.474892 -1084653.209745 26.168959 106.248364 (Ca0.00Mg0.88Fe''0.11Mn0.00Co0.00Ni0.00)2SiO4 40.5497 0 0 0 10.8884 0.146427 47.8884 0.320224 0.206876 0
4000.00 1105.19 85.281902 200.705753 -1090339.392431 26.315984 106.852782 (Ca0.00Mg0.88Fe''0.11Mn0.00Co0.00Ni0.00)2SiO4 40.5428 0 0 0 10.9267 0.145753 47.858 0.318502 0.208272 0
4000.00 1106.50 85.764745 201.936254 -1096024.319010 26.462987 107.457069 (Ca0.00Mg0.88Fe''0.11Mn0.00Co0.00Ni0.00)2SiO4 40.536 0 0 0 10.9646 0.145087 47.8279 0.3168 0.209658 0
4000.00 1107.80 86.247566 203.166400 -1101708.005885 26.609968 108.061229 (Ca0.00Mg0.88Fe''0.11Mn0.00Co0.00Ni0.00)2SiO4 40.5292 0 0 0 11.0023 0.144429 47.7979 0.315116 0.211033 0
4000.00 1109.08 86.730365 204.396199 -1107390.470362 26.756928 108.665264 (Ca0.00Mg0.88Fe''0.11Mn0.00Co0.00Ni0.00)2SiO4 40.5225 0 0 0 11.0397 0.143777 47.7682 0.313452 0.212398 0
4000.00 1110.34 87.213141 205.625656 -1113071.730342 26.903867 109.269176 (Ca0.00Mg0.88Fe''0.11Mn0.00Co0.00Ni0.00)2SiO4 40.5158 0 0 0 11.0767 0.143133 47.7388 0.311806 0.213752 0
4000.00 1111.59 87.695897 206.854778 -1118751.804106 27.050786 109.872967 (Ca0.00Mg0.88Fe''0.11Mn0.00Co0.00Ni0.00)2SiO4 40.5092 0 0 0 11.1135 0.142497 47.7095 0.310178 0.215097 0
4000.00 1112.82 88.178631 208.083571 -1124430.710121 27.197685 110.476639 (Ca0.00Mg0.88Fe''0.12Mn0.00Co0.00Ni0.00)2SiO4 40.5026 0 0 0 11.15 0.141867 47.6805 0.308568 0.21643 0
4000.00 1114.04 88.661346 209.312040 -1130108.466934 27.344564 111.080194 (Ca0.00Mg0.88Fe''0.12Mn0.00Co0.00Ni0.00)2SiO4 40.4961 0 0 0 11.1862 0.141244 47.6517 0.306976 0.217754 0
4000.00 1115.24 89.144040 210.540191 -1135785.093054 27.491423 111.683635 (Ca0.00Mg0.88Fe''0.12Mn0.00Co0.00Ni0.00)2SiO4 40.4896 0 0 0 11.2221 0.140627 47.6232 0.305401 0.219068 0
4000.00 1116.43 89.626716 211.768032 -1141460.606882 27.638264 112.286963 (Ca0.00Mg0.88Fe''0.12Mn0.00Co0.00Ni0.00)2SiO4 40.4832 0 0 0 11.2577 0.140018 47.5948 0.303843 0.220372 0
4000.00 1117.61 90.109373 212.995566 -1147135.026655 27.785085 112.890181 (Ca0.00Mg0.88Fe''0.12Mn0.00Co0.00Ni0.00)2SiO4 40.4768 0 0 0 11.2931 0.139415 47.5667 0.302302 0.221666 0
4000.00 1118.77 90.592011 214.222800 -1152808.370403 27.931889 113.493291 (Ca0.00Mg0.88Fe''0.12Mn0.00Co0.00Ni0.00)2SiO4 40.4705 0 0 0 11.3282 0.138818 47.5388 0.300777 0.22295 0
4000.00 1119.91 91.074632 215.449739 -1158480.655908 28.078674 114.096295 (Ca0.00Mg0.88Fe''0.12Mn0.00Co0.00Ni0.00)2SiO4 40.4642 0 0 0 11.363 0.138228 47.5111 0.299268 0.224225 0
4000.00 1121.04 91.557236 216.676389 -1164151.900686 28.225441 114.699194 (Ca0.00Mg0.88Fe''0.12Mn0.00Co0.00Ni0.00)2SiO4 40.458 0 0 0 11.3975 0.137644 47.4836 0.297776 0.22549 0
4000.00 1122.16 92.039824 217.902755 -1169822.121970 28.372191 115.301991 (Ca0.00Mg0.88Fe''0.12Mn0.00Co0.00Ni0.00)2SiO4 40.4518 0 0 0 11.4318 0.137066 47.4563 0.296299 0.226745 0
4000.00 1123.27 92.522395 219.128842 -1175491.336688 28.518924 115.904688 (Ca0.00Mg0.88Fe''0.12Mn0.00Co0.00Ni0.00)2SiO4 40.4457 0 0 0 11.4658 0.136495 47.4292 0.294837 0.227991 0
4000.00 1124.36 93.004950 220.354654 -1181159.561473 28.665640 116.507285 (Ca0.00Mg0.88Fe''0.12Mn0.00Co0.00Ni0.00)2SiO4 40.4396 0 0 0 11.4995 0.135929 47.4023 0.293391 0.229228 0
4000.00 1125.45 93.487490 221.580197 -1186826.812636 28.812340 117.109786 (Ca0.00Mg0.88Fe''0.12Mn0.00Co0.00Ni0.00)2SiO4 40.4336 0 0 0 11.533 0.135369 47.3756 0.29196 0.230455 0
4000.00 1126.51 93.970016 222.805476 -1192493.106177 28.959023 117.712192 (Ca0.00Mg0.88Fe''0.12Mn0.00Co0.00Ni0.00)2SiO4 40.4276 0 0 0 11.5662 0.134815 47.3492 0.290544 0.231674 0
4000.00 1127.57 94.452527 224.030495 -1198158.457785 29.105690 118.314504 (Ca0.00Mg0.88Fe''0.12Mn0.00Co0.00Ni0.00)2SiO4 40.4216 0 0 0 11.5992 0.134266 47.3229 0.289142 0.232883 0
4000.00 1128.61 94.935024 225.255259 -1203822.882833 29.252342 118.916725 (Ca0.00Mg0.88Fe''0.12Mn0.00Co0.00Ni0.00)2SiO4 40.4157 0 0 0 11.6319 0.133724 47.2968 0.287754 0.234083 0
4000.00 1129.65 95.417507 226.479772 -1209486.396388 29.398978 119.518855 (Ca0.00Mg0.88Fe''0.12Mn0.00Co0.00Ni0.00)2SiO4 40.4099 0 0 0 11.6644 0.133186 47.2709 0.28638 0.235274 0
4000.00 1130.67 95.899977 227.704038 -1215149.013199 29.545599 120.120897 (Ca0.00Mg0.87Fe''0.12Mn0.00Co0.00Ni0.00)2SiO4 40.404 0 0 0 11.6966 0.132654 47.2452 0.285021 0.236457 0
4000.00 1131.68 96.382434 228.928062 -1220810.747726 29.692205 120.722852 (Ca0.00Mg0.87Fe''0.12Mn0.00Co0.00Ni0.00)2SiO4 40.3983 0 0 0 11.7286 0.132128 47.2197 0.283675 0.237631 0
4000.00 1132.68 96.864879 230.151847 -1226471.614123 29.838797 121.324721 (Ca0.00Mg0.87Fe''0.12Mn0.00Co0.00Ni0.00)2SiO4 40.3925 0 0 0 11.7604 0.131606 47.1944 0.282342 0.238796 0
4000.00 1133.66 97.347312 231.375398 -1232131.626253 29.985374 121.926506 (Ca0.00Mg0.87Fe''0.12Mn0.00Co0.00Ni0.00)2SiO4 40.3868 0 0 0 11.7919 0.13109 47.1692 0.281022 0.239952 0
4000.00 1134.64 97.829732 232.598718 -1237790.797698 30.131937 122.528209 (Ca0.00Mg0.87Fe''0.12Mn0.00Co0.00Ni0.00)2SiO4 40.3812 0 0 0 11.8232 0.130579 47.1442 0.279716 0.2411 0
4000.00 1135.61 98.312142 233.821812 -1243449.141750 30.278487 123.129830 (Ca0.00Mg0.87Fe''0.12Mn0.00Co0.00Ni0.00)2SiO4 40.3756 0 0 0 11.8542 0.130073 47.1195 0.278423 0.242239 0
4000.00 1136.56 98.794539 235.044683 -1249106.671435 30.425022 123.731372 (Ca0.00Mg0.87Fe''0.12Mn0.00Co0.00Ni0.00)2SiO4 40.37 0 0 0 11.885 0.129572 47.0949 0.277142 0.243371 0
4000.00 1137.51 99.276926 236.267334 -1254763.399508 30.571544 124.332835 (Ca0.00Mg0.87Fe''0.12Mn0.00Co0.00Ni0.00)2SiO4 40.3645 0 0 0 11.9156 0.129076 47.0705 0.275873 0.244493 0
4000.00 1138.44 99.759302 237.489769 -1260419.338464 30.718053 124.934221 (Ca0.00Mg0.87Fe''0.12Mn0.00Co0.00Ni0.00)2SiO4 40.359 0 0 0 11.946 0.128585 47.0462 0.274617 0.245608 0
4000.00 1139.37 100.241668 238.711992 -1266074.500540 30.864549 125.535531 (Ca0.00Mg0.87Fe''0.12Mn0.00Co0.00Ni0.00)2SiO4 40.3535 0 0 0 11.9761 0.128098 47.0221 0.273374 0.246714 0
4000.00 1140.28 100.724023 239.934005 -1271728.897723 31.011032 126.136766 (Ca0.00Mg0.87Fe''0.12Mn0.00Co0.00Ni0.00)2SiO4 40.3481 0 0 0 12.0061 0.127616 46.9982 0.272142 0.247813 0
4000.00 1141.19 101.206368 241.155813 -1277382.541759 31.157502 126.737928 (Ca0.00Mg0.87Fe''0.12Mn0.00Co0.00Ni0.00)2SiO4 40.3427 0 0 0 12.0358 0.127139 46.9745 0.270921 0.248903 0
4000.00 1142.08 101.688703 242.377418 -1283035.444158 31.303960 127.339017 (Ca0.00Mg0.87Fe''0.13Mn0.00Co0.00Ni0.00)2SiO4 40.3374 0 0 0 12.0653 0.126666 46.951 0.269713 0.249986 0
4000.00 1142.97 102.171029 243.598823 -1288687.616193 31.450406 127.940035 (Ca0.00Mg0.87Fe''0.13Mn0.00Co0.00Ni0.00)2SiO4 40.3321 0 0 0 12.0945 0.126198 46.9276 0.268515 0.25106 0
4000.00 1143.85 102.653345 244.820031 -1294339.068927 31.596839 128.540983 (Ca0.00Mg0.87Fe''0.13Mn0.00Co0.00Ni0.00)2SiO4 40.3269 0 0 0 12.1236 0.125734 46.9043 0.26733 0.252127 0
4000.00 1144.71 103.135652 246.041045 -1299989.813184 31.743261 129.141862 (Ca0.00Mg0.87Fe''0.13Mn0.00Co0.00Ni0.00)2SiO4 40.3216 0 0 0 12.1525 0.125274 46.8813 0.266155 0.253186 0
4000.00 1145.57 103.617950 247.261869 -1305639.859588 31.889671 129.742673 (Ca0.00Mg0.87Fe''0.13Mn0.00Co0.00Ni0.00)2SiO4 40.3165 0 0 0 12.1811 0.124819 46.8584 0.264991 0.254238 0
4000.00 1146.42 104.100240 248.482504 -1311289.218549 32.036070 130.343418 (Ca0.00Mg0.87Fe''0.13Mn0.00Co0.00Ni0.00)2SiO4 40.3113 0 0 0 12.2095 0.124368 46.8357 0.263838 0.255282 0
4000.00 1147.26 104.582520 249.702954 -1316937.900277 32.182457 130.944096 (Ca0.00Mg0.87Fe''0.13Mn0.00Co0.00Ni0.00)2SiO4 40.3062 0 0 0 12.2378 0.123921 46.8131 0.262696 0.256318 0
4000.00 1148.10 105.064792 250.923222 -1322585.914785 32.328833 131.544709 (Ca0.00Mg0.87Fe''0.13Mn0.00Co0.00Ni0.00)2SiO4 40.3011 0 0 0 12.2658 0.123478 46.7907 0.261564 0.257347 0
4000.00 1148.92 105.547055 252.143309 -1328233.271894 32.475198 132.145258 (Ca0.00Mg0.87Fe''0.13Mn0.00Co0.00Ni0.00)2SiO4 40.2961 0 0 0 12.2937 0.12304 46.7684 0.260442 0.258369 0
4000.00 1149.74 106.029310 253.363218 -1333879.981231 32.621552 132.745745 (Ca0.00Mg0.87Fe''0.13Mn0.00Co0.00Ni0.00)2SiO4 40.2911 0 0 0 12.3213 0.122605 46.7463 0.259331 0.259383 0
4000.00 1150.55 106.511556 254.582952 -1339526.052254 32.767895 133.346169 (Ca0.00Mg0.87Fe''0.13Mn0.00Co0.00Ni0.00)2SiO4 40.2861 0 0 0 12.3487 0.122174 46.7244 0.25823 0.26039 0
4000.00 1151.35 106.993795 255.802514 -1345171.494229 32.914227 133.946532 (Ca0.00Mg0.87Fe''0.13Mn0.00Co0.00Ni0.00)2SiO4 40.2812 0 0 0 12.376 0.121747 46.7026 0.257138 0.26139 0
4000.00 1152.15 107.473712 257.016990 -1350765.052478 33.059700 134.543019 (Ca0.00Mg0.87Fe''0.13Mn0.00Co0.00Ni0.00)2SiO4 40.2759 0 0 0 12.4046 0.121327 46.6792 0.256063 0.262897 0
4000.00 1152.99 107.939910 258.201729 -1356070.368349 33.200254 135.117451 (Ca0.00Mg0.87Fe''0.13Mn0.00Co0.00Ni0.00)2SiO4 40.2688 0 0 0 12.4412 0.120926 46.6469 0.255029 0.267221 0
4000.00 1153.83 108.403011 259.378884 -1361337.328648 33.339894 135.687896 (Ca0.00Mg0.87Fe''0.13Mn0.00Co0.00Ni0.00)2SiO4 40.2618 0 0 0 12.4773 0.120531 46.6146 0.254011 0.271784 0

feldspar_0 thermodynamic data and composition:
Pressure Temperature mass S H V Cp formula SiO2 TiO2 Al2O3 Fe2O3 FeO MnO MgO NiO CaO Na2O
4000.00 1003.12 0.350996 0.811174 -4861.849053 0.132633 0.428124 K0.00Na0.47Ca0.53Al1.53Si2.47O8 54.7774 0 28.8467 0 0 0 0 0 11.0172 5.3587
4000.00 1006.00 1.029965 2.383144 -14263.028879 0.389229 1.256676 K0.00Na0.47Ca0.53Al1.53Si2.47O8 54.7779 0 28.8463 0 0 0 0 0 11.0169 5.35893
4000.00 1008.82 1.707534 3.955546 -23640.096828 0.645341 2.084022 K0.00Na0.47Ca0.53Al1.53Si2.47O8 54.7822 0 28.8434 0 0 0 0 0 11.0134 5.36094
4000.00 1011.59 2.383191 5.527115 -32986.066395 0.900780 2.909531 K0.00Na0.47Ca0.53Al1.53Si2.47O8 54.7898 0 28.8383 0 0 0 0 0 11.0074 5.36446
4000.00 1014.31 3.056556 7.096880 -42295.774919 1.155407 3.732732 K0.00Na0.47Ca0.53Al1.53Si2.47O8 54.8002 0 28.8313 0 0 0 0 0 10.9993 5.36923
4000.00 1016.99 3.727360 8.664123 -51565.597334 1.409125 4.553284 K0.00Na0.47Ca0.53Al1.53Si2.47O8 54.8127 0 28.8229 0 0 0 0 0 10.9894 5.37504
4000.00 1019.61 4.395424 10.228331 -60793.184738 1.661865 5.370958 K0.00Na0.47Ca0.53Al1.53Si2.47O8 54.8271 0 28.8132 0 0 0 0 0 10.978 5.38171
4000.00 1022.20 5.060648 11.789167 -69977.231173 1.913592 6.185615 K-0.0Na0.47Ca0.53Al1.53Si2.47O8 54.843 0 28.8025 0 0 0 0 0 10.9655 5.38905
4000.00 1024.74 5.722986 13.346432 -79117.269658 2.164289 6.997190 K-0.0Na0.47Ca0.53Al1.53Si2.47O8 54.8601 0 28.791 0 0 0 0 0 10.952 5.39694
4000.00 1027.23 6.382447 14.900039 -88213.496862 2.413958 7.805676 K-0.0Na0.47Ca0.53Al1.53Si2.47O8 54.878 0 28.7789 0 0 0 0 0 10.9379 5.40523
4000.00 1029.68 7.039072 16.449989 -97266.624551 2.662614 8.611111 K0.00Na0.47Ca0.53Al1.53Si2.47O8 54.8966 0 28.7664 0 0 0 0 0 10.9232 5.41384
4000.00 1032.10 7.692935 17.996335 -106277.826638 2.910282 9.357720 K0.00Na0.47Ca0.53Al1.53Si2.47O8 54.9157 0 28.7535 0 0 0 0 0 10.9081 5.42266
4000.00 1034.47 8.344136 19.539153 -115248.648816 3.156997 10.152599 K0.00Na0.47Ca0.53Al1.53Si2.47O8 54.935 0 28.7405 0 0 0 0 0 10.8929 5.43162
4000.00 1036.81 8.992771 21.078649 -124180.468808 3.402796 10.944733 K0.00Na0.48Ca0.52Al1.52Si2.48O8 54.9545 0 28.7273 0 0 0 0 0 10.8775 5.44065
4000.00 1039.11 9.638958 22.615008 -133075.018950 3.647723 11.734251 K-0.0Na0.48Ca0.52Al1.52Si2.48O8 54.9741 0 28.7142 0 0 0 0 0 10.862 5.44969
4000.00 1041.37 10.282821 24.148436 -141934.115199 3.891821 12.521292 K0.00Na0.48Ca0.52Al1.52Si2.48O8 54.9936 0 28.701 0 0 0 0 0 10.8466 5.45872
4000.00 1043.60 10.924488 25.679147 -150759.614896 4.135137 13.305997 K0.00Na0.48Ca0.52Al1.52Si2.48O8 55.013 0 28.688 0 0 0 0 0 10.8314 5.46768
4000.00 1045.79 11.564085 27.207362 -159553.383946 4.377718 14.088511 K0.00Na0.48Ca0.52Al1.52Si2.48O8 55.0321 0 28.6751 0 0 0 0 0 10.8162 5.47654
4000.00 1047.94 12.201741 28.733302 -168317.271772 4.619610 14.868977 K0.00Na0.48Ca0.52Al1.52Si2.48O8 55.051 0 28.6624 0 0 0 0 0 10.8013 5.48528
4000.00 1050.06 12.837579 30.257188 -177053.092496 4.860859 15.647536 K0.00Na0.48Ca0.52Al1.52Si2.48O8 55.0696 0 28.6498 0 0 0 0 0 10.7867 5.49387
4000.00 1052.16 13.469764 31.774810 -185735.338521 5.100794 16.421966 K0.00Na0.48Ca0.52Al1.52Si2.48O8 55.0898 0 28.6363 0 0 0 0 0 10.7708 5.5032
4000.00 1054.22 14.097856 33.285123 -194357.947745 5.339258 17.191731 K0.00Na0.48Ca0.52Al1.52Si2.48O8 55.1119 0 28.6214 0 0 0 0 0 10.7533 5.51344
4000.00 1056.25 14.725421 34.796137 -202970.650098 5.577550 17.961119 K0.00Na0.48Ca0.52Al1.52Si2.48O8 55.1326 0 28.6074 0 0 0 0 0 10.737 5.523
4000.00 1058.25 15.352500 36.307894 -211574.085400 5.815685 18.730173 K0.00Na0.48Ca0.52Al1.52Si2.48O8 55.1519 0 28.5944 0 0 0 0 0 10.7217 5.53196
4000.00 1060.22 15.979130 37.820429 -220168.824660 6.053675 19.498930 K0.00Na0.48Ca0.52Al1.52Si2.48O8 55.1701 0 28.5821 0 0 0 0 0 10.7074 5.54037
4000.00 1062.16 16.605343 39.333768 -228755.380145 6.291533 20.267421 K0.00Na0.48Ca0.52Al1.52Si2.48O8 55.1872 0 28.5706 0 0 0 0 0 10.6939 5.54829
4000.00 1064.07 17.231169 40.847933 -237334.213711 6.529267 21.035677 K-0.0Na0.48Ca0.52Al1.52Si2.48O8 55.2033 0 28.5598 0 0 0 0 0 10.6812 5.55574
4000.00 1065.95 17.856634 42.362937 -245905.743620 6.766888 21.803722 K-0.0Na0.49Ca0.51Al1.51Si2.49O8 55.2186 0 28.5495 0 0 0 0 0 10.6691 5.56278
4000.00 1067.80 18.481762 43.878794 -254470.350313 7.004402 22.571578 K0.00Na0.49Ca0.51Al1.51Si2.49O8 55.233 0 28.5398 0 0 0 0 0 10.6578 5.56944
4000.00 1069.62 19.106573 45.395509 -263028.381166 7.241819 23.339264 K0.00Na0.49Ca0.51Al1.51Si2.49O8 55.2466 0 28.5306 0 0 0 0 0 10.647 5.57575
4000.00 1071.42 19.731086 46.913088 -271580.154557 7.479144 24.106800 K0.00Na0.49Ca0.51Al1.51Si2.49O8 55.2595 0 28.5219 0 0 0 0 0 10.6368 5.58173
4000.00 1073.19 20.355320 48.431533 -280125.963295 7.716382 24.874200 K0.00Na0.49Ca0.51Al1.51Si2.49O8 55.2718 0 28.5136 0 0 0 0 0 10.6271 5.58742
4000.00 1074.94 20.979291 49.950844 -288666.077518 7.953541 25.641478 K0.00Na0.49Ca0.51Al1.51Si2.49O8 55.2835 0 28.5058 0 0 0 0 0 10.6179 5.59282
4000.00 1076.65 21.603013 51.471018 -297200.747246 8.190624 26.408647 K0.00Na0.49Ca0.51Al1.51Si2.49O8 55.2946 0 28.4983 0 0 0 0 0 10.6091 5.59797
4000.00 1078.35 22.226500 52.992052 -305730.204494 8.427637 27.175719 K0.00Na0.49Ca0.51Al1.51Si2.49O8 55.3052 0 28.4911 0 0 0 0 0 10.6008 5.60288
4000.00 1080.02 22.849763 54.513941 -314254.665169 8.664583 27.942704 K0.00Na0.49Ca0.51Al1.51Si2.49O8 55.3154 0 28.4843 0 0 0 0 0 10.5928 5.60756
4000.00 1081.67 23.472816 56.036680 -322774.330673 8.901467 28.709611 K-0.0Na0.49Ca0.51Al1.51Si2.49O8 55.325 0 28.4778 0 0 0 0 0 10.5851 5.61204
4000.00 1083.29 24.095668 57.560261 -331289.389324 9.138291 29.476449 K0.00Na0.49Ca0.51Al1.51Si2.49O8 55.3343 0 28.4716 0 0 0 0 0 10.5778 5.61632
4000.00 1084.89 24.718329 59.084676 -339800.017595 9.375060 30.243225 K-0.0Na0.49Ca0.51Al1.51Si2.49O8 55.3432 0 28.4656 0 0 0 0 0 10.5708 5.62042
4000.00 1086.47 25.340808 60.609918 -348306.381193 9.611775 31.009947 K-0.0Na0.49Ca0.51Al1.51Si2.49O8 55.3516 0 28.4599 0 0 0 0 0 10.5641 5.62435
4000.00 1088.02 25.963315 62.136475 -356811.355059 9.848518 31.776868 K0.00Na0.49Ca0.51Al1.51Si2.49O8 55.3598 0 28.4544 0 0 0 0 0 10.5577 5.62813
4000.00 1089.56 26.586934 63.667012 -365329.777477 10.085706 32.545326 K0.00Na0.49Ca0.51Al1.51Si2.49O8 55.3679 0 28.4489 0 0 0 0 0 10.5513 5.63186
4000.00 1091.08 27.210546 65.198709 -373846.417862 10.322905 33.313930 K0.00Na0.49Ca0.51Al1.51Si2.49O8 55.3756 0 28.4437 0 0 0 0 0 10.5452 5.63544
4000.00 1092.58 27.834128 66.731493 -382361.025834 10.560107 34.082651 K0.00Na0.49Ca0.51Al1.51Si2.49O8 55.383 0 28.4387 0 0 0 0 0 10.5394 5.63887
4000.00 1094.05 28.457667 68.265307 -390873.451421 10.797307 34.851469 K0.00Na0.49Ca0.51Al1.51Si2.49O8 55.3901 0 28.4339 0 0 0 0 0 10.5338 5.64216
4000.00 1095.51 29.081156 69.800105 -399383.606124 11.034501 35.620371 K0.00Na0.49Ca0.51Al1.51Si2.49O8 55.397 0 28.4293 0 0 0 0 0 10.5284 5.64532
4000.00 1096.95 29.704588 71.335850 -407891.440917 11.271687 36.389346 K0.00Na0.49Ca0.51Al1.51Si2.49O8 55.4036 0 28.4249 0 0 0 0 0 10.5232 5.64836
4000.00 1098.37 30.327959 72.872510 -416396.933075 11.508864 37.158386 K-0.0Na0.49Ca0.51Al1.51Si2.49O8 55.4099 0 28.4206 0 0 0 0 0 10.5182 5.6513
4000.00 1099.77 30.951266 74.410057 -424900.077832 11.746029 37.927484 K0.00Na0.49Ca0.51Al1.51Si2.49O8 55.416 0 28.4165 0 0 0 0 0 10.5133 5.65413
4000.00 1101.15 31.574509 75.948464 -433400.882925 11.983183 38.696637 K0.00Na0.49Ca0.51Al1.51Si2.49O8 55.4219 0 28.4125 0 0 0 0 0 10.5087 5.65686
4000.00 1102.51 32.197686 77.487709 -441899.364895 12.220325 39.465840 K0.00Na0.49Ca0.51Al1.51Si2.49O8 55.4276 0 28.4087 0 0 0 0 0 10.5042 5.6595
4000.00 1103.86 32.820797 79.027770 -450395.546513 12.457453 40.235089 K0.00Na0.49Ca0.51Al1.51Si2.49O8 55.4331 0 28.405 0 0 0 0 0 10.4998 5.66205
4000.00 1105.19 33.443842 80.568627 -458889.454968 12.694569 41.004382 K0.00Na0.49Ca0.51Al1.51Si2.49O8 55.4385 0 28.4014 0 0 0 0 0 10.4956 5.66452
4000.00 1106.50 34.066822 82.110261 -467381.120536 12.931672 41.773717 K0.00Na0.49Ca0.51Al1.51Si2.49O8 55.4436 0 28.3979 0 0 0 0 0 10.4915 5.6669
4000.00 1107.80 34.689736 83.652654 -475870.575614 13.168762 42.543091 K0.00Na0.49Ca0.51Al1.51Si2.49O8 55.4486 0 28.3945 0 0 0 0 0 10.4876 5.66922
4000.00 1109.08 35.312586 85.195789 -484357.854015 13.405838 43.312503 K0.00Na0.49Ca0.51Al1.51Si2.49O8 55.4535 0 28.3913 0 0 0 0 0 10.4838 5.67146
4000.00 1110.34 35.935372 86.739649 -492842.990413 13.642902 44.081951 K-0.0Na0.49Ca0.51Al1.51Si2.49O8 55.4582 0 28.3881 0 0 0 0 0 10.4801 5.67364
4000.00 1111.59 36.558095 88.284219 -501326.019972 13.879953 44.851434 K0.00Na0.50Ca0.50Al1.50Si2.50O8 55.4628 0 28.385 0 0 0 0 0 10.4765 5.67575
4000.00 1112.82 37.180755 89.829485 -509806.978000 14.116991 45.620950 K0.00Na0.50Ca0.50Al1.50Si2.50O8 55.4672 0 28.382 0 0 0 0 0 10.473 5.6778
4000.00 1114.04 37.803355 91.375430 -518285.899754 14.354016 46.390499 K0.00Na0.50Ca0.50Al1.50Si2.50O8 55.4715 0 28.3792 0 0 0 0 0 10.4696 5.67979
4000.00 1115.24 38.425895 92.922042 -526762.820242 14.591029 47.160079 K0.00Na0.50Ca0.50Al1.50Si2.50O8 55.4757 0 28.3763 0 0 0 0 0 10.4663 5.68172
4000.00 1116.43 39.048375 94.469307 -535237.774092 14.828030 47.929690 K-0.0Na0.50Ca0.50Al1.50Si2.50O8 55.4797 0 28.3736 0 0 0 0 0 10.4631 5.6836
4000.00 1117.61 39.670797 96.017212 -543710.795467 15.065019 48.699329 K0.00Na0.50Ca0.50Al1.50Si2.50O8 55.4837 0 28.3709 0 0 0 0 0 10.4599 5.68543
4000.00 1118.77 40.293161 97.565743 -552181.917980 15.301995 49.468998 K0.00Na0.50Ca0.50Al1.50Si2.50O8 55.4875 0 28.3683 0 0 0 0 0 10.4569 5.68721
4000.00 1119.91 40.915469 99.114889 -560651.174637 15.538960 50.238694 K-0.0Na0.50Ca0.50Al1.50Si2.50O8 55.4913 0 28.3658 0 0 0 0 0 10.454 5.68895
4000.00 1121.04 41.537722 100.664637 -569118.597807 15.775914 51.008417 K0.00Na0.50Ca0.50Al1.50Si2.50O8 55.4949 0 28.3634 0 0 0 0 0 10.4511 5.69064
4000.00 1122.16 42.159920 102.214976 -577584.219190 16.012856 51.778166 K-0.0Na0.50Ca0.50Al1.50Si2.50O8 55.4985 0 28.361 0 0 0 0 0 10.4483 5.69228
4000.00 1123.27 42.782064 103.765894 -586048.069800 16.249786 52.547940 K-0.0Na0.50Ca0.50Al1.50Si2.50O8 55.502 0 28.3586 0 0 0 0 0 10.4455 5.69388
4000.00 1124.36 43.404156 105.317379 -594510.179965 16.486706 53.317739 K0.00Na0.50Ca0.50Al1.50Si2.50O8 55.5053 0 28.3563 0 0 0 0 0 10.4429 5.69545
4000.00 1125.45 44.026196 106.869422 -602970.579312 16.723615 54.087562 K0.00Na0.50Ca0.50Al1.50Si2.50O8 55.5086 0 28.3541 0 0 0 0 0 10.4403 5.69697
4000.00 1126.51 44.648184 108.422011 -611429.296770 16.960513 54.857408 K-0.0Na0.50Ca0.50Al1.50Si2.50O8 55.5119 0 28.352 0 0 0 0 0 10.4377 5.69846
4000.00 1127.57 45.270123 109.975137 -619886.360588 17.197401 55.627277 K0.00Na0.50Ca0.50Al1.50Si2.50O8 55.515 0 28.3498 0 0 0 0 0 10.4352 5.69992
4000.00 1128.61 45.892012 111.528788 -628341.798327 17.434278 56.397168 K-0.0Na0.50Ca0.50Al1.50Si2.50O8 55.5181 0 28.3478 0 0 0 0 0 10.4328 5.70134
4000.00 1129.65 46.513852 113.082956 -636795.636885 17.671145 57.167080 K0.00Na0.50Ca0.50Al1.50Si2.50O8 55.5211 0 28.3458 0 0 0 0 0 10.4305 5.70272
4000.00 1130.67 47.135644 114.637629 -645247.902483 17.908002 57.937013 K-0.0Na0.50Ca0.50Al1.50Si2.50O8 55.524 0 28.3438 0 0 0 0 0 10.4281 5.70408
4000.00 1131.68 47.757390 116.192800 -653698.620719 18.144848 58.706966 K0.00Na0.50Ca0.50Al1.50Si2.50O8 55.5269 0 28.3419 0 0 0 0 0 10.4259 5.7054
4000.00 1132.68 48.379088 117.748459 -662147.816544 18.381686 59.476939 K-0.0Na0.50Ca0.50Al1.50Si2.50O8 55.5297 0 28.34 0 0 0 0 0 10.4237 5.7067
4000.00 1133.66 49.000741 119.304596 -670595.514291 18.618513 60.246930 K-0.0Na0.50Ca0.50Al1.50Si2.50O8 55.5324 0 28.3381 0 0 0 0 0 10.4215 5.70796
4000.00 1134.64 49.622349 120.861203 -679041.737707 18.855331 61.016941 K-0.0Na0.50Ca0.50Al1.50Si2.50O8 55.5351 0 28.3363 0 0 0 0 0 10.4194 5.7092
4000.00 1135.61 50.243913 122.418272 -687486.509930 19.092139 61.786969 K0.00Na0.50Ca0.50Al1.50Si2.50O8 55.5377 0 28.3346 0 0 0 0 0 10.4173 5.71041
4000.00 1136.56 50.865432 123.975793 -695929.853543 19.328938 62.557014 K0.00Na0.50Ca0.50Al1.50Si2.50O8 55.5403 0 28.3328 0 0 0 0 0 10.4153 5.7116
4000.00 1137.51 51.486909 125.533759 -704371.790566 19.565728 63.327076 K0.00Na0.50Ca0.50Al1.50Si2.50O8 55.5428 0 28.3311 0 0 0 0 0 10.4133 5.71276
4000.00 1138.44 52.108342 127.092162 -712812.342484 19.802509 64.097154 K-0.0Na0.50Ca0.50Al1.50Si2.50O8 55.5452 0 28.3295 0 0 0 0 0 10.4114 5.7139
4000.00 1139.37 52.729734 128.650993 -721251.530249 20.039281 64.867248 K0.00Na0.50Ca0.50Al1.50Si2.50O8 55.5476 0 28.3279 0 0 0 0 0 10.4095 5.71501
4000.00 1140.28 53.351084 130.210245 -729689.374305 20.276043 65.637357 K-0.0Na0.50Ca0.50Al1.50Si2.50O8 55.55 0 28.3263 0 0 0 0 0 10.4076 5.7161
4000.00 1141.19 53.972394 131.769910 -738125.894600 20.512798 66.407481 K0.00Na0.50Ca0.50Al1.50Si2.50O8 55.5523 0 28.3247 0 0 0 0 0 10.4058 5.71717
4000.00 1142.08 54.593662 133.329981 -746561.110603 20.749543 67.177619 K0.00Na0.50Ca0.50Al1.50Si2.50O8 55.5546 0 28.3232 0 0 0 0 0 10.404 5.71822
4000.00 1142.97 55.214891 134.890451 -754995.041307 20.986280 67.947771 K0.00Na0.50Ca0.50Al1.50Si2.50O8 55.5568 0 28.3217 0 0 0 0 0 10.4023 5.71925
4000.00 1143.85 55.836081 136.451312 -763427.705271 21.223008 68.717936 K0.00Na0.50Ca0.50Al1.50Si2.50O8 55.559 0 28.3202 0 0 0 0 0 10.4005 5.72026
4000.00 1144.71 56.457232 138.012558 -771859.120585 21.459728 69.488114 K0.00Na0.50Ca0.50Al1.50Si2.50O8 55.5611 0 28.3188 0 0 0 0 0 10.3989 5.72125
4000.00 1145.57 57.078344 139.574181 -780289.304933 21.696439 70.258304 K0.00Na0.50Ca0.50Al1.50Si2.50O8 55.5632 0 28.3174 0 0 0 0 0 10.3972 5.72222
4000.00 1146.42 57.699418 141.136176 -788718.275569 21.933142 71.028505 K0.00Na0.50Ca0.50Al1.50Si2.50O8 55.5653 0 28.316 0 0 0 0 0 10.3956 5.72317
4000.00 1147.26 58.320455 142.698534 -797146.049354 22.169837 71.798718 K0.00Na0.50Ca0.50Al1.50Si2.50O8 55.5673 0 28.3146 0 0 0 0 0 10.394 5.72411
4000.00 1148.10 58.941455 144.261251 -805572.642756 22.406523 72.568942 K0.00Na0.50Ca0.50Al1.50Si2.50O8 55.5693 0 28.3133 0 0 0 0 0 10.3924 5.72502
4000.00 1148.92 59.562417 145.824320 -813998.071859 22.643202 73.339176 K0.00Na0.50Ca0.50Al1.50Si2.50O8 55.5712 0 28.312 0 0 0 0 0 10.3909 5.72593
4000.00 1149.74 60.183344 147.387734 -822422.352372 22.879873 74.109420 K-0.0Na0.50Ca0.50Al1.50Si2.50O8 55.5731 0 28.3107 0 0 0 0 0 10.3894 5.72681
4000.00 1150.55 60.804235 148.951487 -830845.499667 23.116535 74.879674 K-0.0Na0.50Ca0.50Al1.50Si2.50O8 55.575 0 28.3094 0 0 0 0 0 10.3879 5.72768
4000.00 1151.35 61.425090 150.515574 -839267.528740 23.353190 75.649937 K-0.0Na0.50Ca0.50Al1.50Si2.50O8 55.5769 0 28.3082 0 0 0 0 0 10.3864 5.72853
4000.00 1152.15 62.037926 152.061270 -847578.165320 23.586864 76.410487 K0.00Na0.50Ca0.50Al1.50Si2.50O8 55.5795 0 28.3064 0 0 0 0 0 10.3843 5.72976
4000.00 1152.99 62.606211 153.502648 -855273.124822 23.803952 77.116807 K0.00Na0.50Ca0.50Al1.50Si2.50O8 55.5867 0 28.3015 0 0 0 0 0 10.3786 5.73311
4000.00 1153.83 63.169300 154.931757 -862896.384625 24.019103 77.816785 K0.00Na0.50Ca0.50Al1.50Si2.50O8 55.5943 0 28.2964 0 0 0 0 0 10.3726 5.73662

orthopyroxene_0 thermodynamic data and composition:
Pressure Temperature mass S H V Cp structure formula SiO2 TiO2 Al2O3 Fe2O3 FeO MnO MgO NiO CaO Na2O
4000.00 1000.00 29.695126 67.347586 -396815.335098 9.237194 37.579118 opx Na0.00Ca0.03Fe''0.16Mg1.71Fe'''0.04Ti0.00Al0.16Si1.90O6 54.9946 0.071584 3.85453 1.57714 5.50819 0 33.1525 0 0.799367 0.0420444
4000.00 1003.12 29.614434 67.257679 -395598.445418 9.212226 37.487397 opx Na0.00Ca0.03Fe''0.16Mg1.71Fe'''0.04Ti0.00Al0.16Si1.90O6 54.9868 0.0720542 3.89537 1.54945 5.53933 0 33.1057 0 0.800201 0.0511645
4000.00 1006.00 29.309800 66.647256 -391239.267112 9.116455 37.104537 opx Na0.00Ca0.03Fe''0.16Mg1.70Fe'''0.04Ti0.00Al0.16Si1.90O6 54.9553 0.0735281 3.90625 1.57348 5.57159 0 33.0619 0 0.806502 0.0514556
4000.00 1008.82 29.005474 66.034122 -386893.109641 9.020803 36.721824 opx Na0.00Ca0.03Fe''0.16Mg1.70Fe'''0.04Ti0.00Al0.16Si1.90O6 54.9242 0.0750004 3.91653 1.59757 5.60349 0 33.0187 0 0.812691 0.0517601
4000.00 1011.59 28.701787 65.419145 -382564.480107 8.925373 36.339700 opx Na0.00Ca0.03Fe''0.16Mg1.70Fe'''0.04Ti0.00Al0.16Si1.90O6 54.8937 0.0764684 3.92622 1.62158 5.63507 0 32.9761 0 0.818782 0.0520752
4000.00 1014.31 28.398980 64.802992 -378256.675619 8.830245 35.958496 opx Na0.00Ca0.03Fe''0.16Mg1.70Fe'''0.04Ti0.00Al0.16Si1.90O6 54.8637 0.0779299 3.93537 1.64544 5.66633 0 32.934 0 0.824786 0.0523985
4000.00 1016.99 28.097223 64.186160 -373971.976336 8.735472 35.578446 opx Na0.00Ca0.03Fe''0.16Mg1.70Fe'''0.04Ti0.00Al0.16Si1.90O6 54.8343 0.079383 3.94397 1.66906 5.69728 0 32.8925 0 0.830713 0.0527278
4000.00 1019.61 27.796624 63.569003 -369711.820971 8.641090 35.199707 opx Na0.00Ca0.03Fe''0.17Mg1.70Fe'''0.04Ti0.00Al0.16Si1.90O6 54.8055 0.0808261 3.95206 1.69236 5.72792 0 32.8517 0 0.836573 0.0530612
4000.00 1022.20 27.497244 62.951757 -365476.962780 8.547119 34.822370 opx Na0.00Ca0.03Fe''0.17Mg1.69Fe'''0.04Ti0.00Al0.16Si1.90O6 54.7773 0.0822578 3.95965 1.71528 5.75828 0 32.8114 0 0.842372 0.0533972
4000.00 1024.74 27.199103 62.334567 -361267.605549 8.453566 34.446476 opx Na0.00Ca0.03Fe''0.17Mg1.69Fe'''0.05Ti0.00Al0.16Si1.90O6 54.7498 0.0836769 3.96677 1.73779 5.78835 0 32.7718 0 0.848118 0.0537342
4000.00 1027.23 26.902192 61.717500 -357083.520180 8.360427 34.072024 opx Na0.00Ca0.03Fe''0.17Mg1.69Fe'''0.05Ti0.00Al0.16Si1.90O6 54.7229 0.0850825 3.97344 1.75982 5.81815 0 32.7327 0 0.853816 0.054071
4000.00 1029.68 26.606476 61.100565 -352924.143214 8.267694 33.698981 opx Na0.00Ca0.03Fe''0.17Mg1.69Fe'''0.05Ti0.00Al0.16Si1.90O6 54.6966 0.0864737 3.97967 1.78137 5.84768 0 32.6943 0 0.859472 0.0544067
4000.00 1032.10 26.311903 60.483728 -348788.621674 8.175349 33.327290 opx Na0.00Ca0.03Fe''0.17Mg1.69Fe'''0.05Ti0.00Al0.16Si1.89O6 54.671 0.08785 3.98549 1.80239 5.87695 0 32.6565 0 0.86509 0.0547403
4000.00 1034.47 26.018402 59.866922 -344675.876707 8.083371 32.956873 opx Na0.00Ca0.03Fe''0.17Mg1.69Fe'''0.05Ti0.00Al0.16Si1.89O6 54.646 0.0892109 3.99092 1.82287 5.90596 0 32.6193 0 0.870675 0.0550711
4000.00 1036.81 25.725907 59.250050 -340584.893969 7.991738 32.587649 opx Na0.00Ca0.03Fe''0.17Mg1.68Fe'''0.05Ti0.00Al0.16Si1.89O6 54.6217 0.0905559 3.99597 1.8428 5.93471 0 32.5827 0 0.876228 0.0553986
4000.00 1039.11 25.434337 58.633000 -336514.458615 7.900425 32.219524 opx Na0.00Ca0.03Fe''0.17Mg1.68Fe'''0.05Ti0.00Al0.16Si1.89O6 54.598 0.0918847 4.00065 1.86217 5.96322 0 32.5466 0 0.881752 0.0557221
4000.00 1041.37 25.143608 58.015647 -332463.305953 7.809405 31.852395 opx Na0.00Ca0.03Fe''0.17Mg1.68Fe'''0.05Ti0.00Al0.16Si1.89O6 54.5749 0.093197 4.00499 1.88096 5.99148 0 32.5112 0 0.88725 0.0560412
4000.00 1043.60 24.853637 57.397861 -328430.149062 7.718652 31.486162 opx Na0.00Ca0.03Fe''0.17Mg1.68Fe'''0.05Ti0.00Al0.16Si1.89O6 54.5524 0.0944927 4.009 1.89917 6.01951 0 32.4763 0 0.892724 0.0563557
4000.00 1045.79 24.564337 56.779508 -324413.700182 7.628139 31.120720 opx Na0.00Ca0.03Fe''0.18Mg1.68Fe'''0.05Ti0.00Al0.16Si1.89O6 54.5306 0.0957715 4.0127 1.91681 6.0473 0 32.442 0 0.898175 0.0566651
4000.00 1047.94 24.275625 56.160455 -320412.686979 7.537838 30.755967 opx Na0.00Ca0.03Fe''0.18Mg1.68Fe'''0.05Ti0.00Al0.16Si1.89O6 54.5094 0.0970335 4.01609 1.93387 6.07485 0 32.4082 0 0.903605 0.0569692
4000.00 1050.06 23.987419 55.540568 -316425.864704 7.447724 30.391802 opx Na0.00Ca0.03Fe''0.18Mg1.68Fe'''0.05Ti0.00Al0.16Si1.89O6 54.4887 0.0982785 4.01919 1.95036 6.10218 0 32.375 0 0.909015 0.057268
4000.00 1052.16 23.700949 54.922789 -312472.690019 7.358238 30.029977 opx Na0.00Ca0.03Fe''0.18Mg1.67Fe'''0.05Ti0.00Al0.16Si1.89O6 54.4708 0.0994657 4.02021 1.96438 6.12953 0 32.3433 0 0.914754 0.0575612
4000.00 1054.22 23.416495 54.307833 -308558.049666 7.269487 29.670923 opx Na0.00Ca0.03Fe''0.18Mg1.67Fe'''0.05Ti0.00Al0.16Si1.89O6 54.4564 0.100576 4.01847 1.9751 6.15702 0 32.3136 0 0.920978 0.0578468
4000.00 1056.25 23.131667 53.690161 -304644.474264 7.180628 29.311289 opx Na0.00Ca0.03Fe''0.18Mg1.67Fe'''0.05Ti0.00Al0.16Si1.89O6 54.4419 0.101679 4.01708 1.98577 6.18422 0 32.2841 0 0.927089 0.0581244
4000.00 1058.25 22.846449 53.069776 -300731.607507 7.091655 28.951057 opx Na0.00Ca0.03Fe''0.18Mg1.67Fe'''0.05Ti0.00Al0.16Si1.89O6 54.4274 0.102774 4.016 1.99639 6.21113 0 32.2548 0 0.933091 0.0583944
4000.00 1060.22 22.560823 52.446685 -296819.133444 7.002565 28.590213 opx Na0.00Ca0.03Fe''0.18Mg1.67Fe'''0.05Ti0.00Al0.16Si1.89O6 54.4128 0.103862 4.01523 2.00697 6.23775 0 32.2257 0 0.938986 0.0586575
4000.00 1062.16 22.274777 51.820901 -292906.770582 6.913352 28.228743 opx Na0.00Ca0.04Fe''0.18Mg1.67Fe'''0.05Ti0.00Al0.16Si1.89O6 54.3982 0.104943 4.01472 2.01751 6.2641 0 32.1968 0 0.944778 0.058914
4000.00 1064.07 21.988297 51.192436 -288994.267003 6.824015 27.866638 opx Na0.00Ca0.04Fe''0.18Mg1.67Fe'''0.05Ti0.00Al0.16Si1.89O6 54.3835 0.106018 4.01447 2.028 6.29017 0 32.1682 0 0.950469 0.0591645
4000.00 1065.95 21.701376 50.561309 -285081.396357 6.734549 27.503890 opx Na0.00Ca0.04Fe''0.18Mg1.67Fe'''0.05Ti0.00Al0.16Si1.89O6 54.3689 0.107085 4.01444 2.03846 6.31597 0 32.1397 0 0.95606 0.0594092
4000.00 1067.80 21.414003 49.927538 -281167.954474 6.644953 27.140492 opx Na0.00Ca0.04Fe''0.18Mg1.66Fe'''0.05Ti0.00Al0.16Si1.89O6 54.3541 0.108146 4.01463 2.04887 6.34151 0 32.1115 0 0.961554 0.0596484
4000.00 1069.62 21.126172 49.291143 -277253.756564 6.555225 26.776439 opx Na0.00Ca0.04Fe''0.19Mg1.66Fe'''0.05Ti0.00Al0.16Si1.89O6 54.3394 0.1092 4.01503 2.05925 6.36679 0 32.0835 0 0.966953 0.0598826
4000.00 1071.42 20.837876 48.652145 -273338.634816 6.465362 26.411727 opx Na0.00Ca0.04Fe''0.19Mg1.66Fe'''0.05Ti0.00Al0.16Si1.89O6 54.3247 0.110247 4.01561 2.06958 6.3918 0 32.0557 0 0.972259 0.0601119
4000.00 1073.19 20.549110 48.010568 -269422.436377 6.375364 26.046353 opx Na0.00Ca0.04Fe''0.19Mg1.66Fe'''0.05Ti0.00Al0.16Si1.89O6 54.31 0.111288 4.01636 2.07988 6.41657 0 32.0281 0 0.977474 0.0603366
4000.00 1074.94 20.259869 47.366435 -265505.021639 6.285230 25.680314 opx Na0.00Ca0.04Fe''0.19Mg1.66Fe'''0.05Ti0.00Al0.16Si1.89O6 54.2953 0.112323 4.01728 2.09014 6.44109 0 32.0008 0 0.9826 0.060557
4000.00 1076.65 19.970149 46.719769 -261586.262721 6.194957 25.313610 opx Na0.00Ca0.04Fe''0.19Mg1.66Fe'''0.06Ti0.00Al0.16Si1.89O6 54.2806 0.113352 4.01835 2.10036 6.46535 0 31.9736 0 0.987637 0.0607731
4000.00 1078.35 19.679948 46.070595 -257666.042226 6.104546 24.946239 opx Na0.00Ca0.04Fe''0.19Mg1.66Fe'''0.06Ti0.00Al0.16Si1.89O6 54.2659 0.114374 4.01957 2.11055 6.48938 0 31.9467 0 0.992589 0.0609853
4000.00 1080.02 19.389263 45.418938 -253744.252104 6.013995 24.578202 opx Na0.00Ca0.04Fe''0.19Mg1.66Fe'''0.06Ti0.00Al0.16Si1.89O6 54.2512 0.115391 4.02093 2.1207 6.51317 0 31.92 0 0.997456 0.0611937
4000.00 1081.67 19.098091 44.764822 -249820.792705 5.923305 24.209498 opx Na0.00Ca0.04Fe''0.19Mg1.66Fe'''0.06Ti0.00Al0.17Si1.89O6 54.2365 0.116401 4.02241 2.13081 6.53672 0 31.8935 0 1.00224 0.0613984
4000.00 1083.29 18.806430 44.108272 -245895.571930 5.832475 23.840128 opx Na0.00Ca0.04Fe''0.19Mg1.65Fe'''0.06Ti0.00Al0.17Si1.89O6 54.2219 0.117406 4.02401 2.1409 6.56004 0 31.8672 0 1.00694 0.0615995
4000.00 1084.89 18.514280 43.449314 -241968.504491 5.741504 23.470094 opx Na0.00Ca0.04Fe''0.19Mg1.65Fe'''0.06Ti0.00Al0.17Si1.89O6 54.2073 0.118405 4.02573 2.15094 6.58313 0 31.8411 0 1.01157 0.0617973
4000.00 1086.47 18.221640 42.787971 -238039.511267 5.650392 23.099396 opx Na0.00Ca0.04Fe''0.19Mg1.65Fe'''0.06Ti0.00Al0.17Si1.89O6 54.1928 0.119398 4.02756 2.16096 6.60599 0 31.8152 0 1.01611 0.0619919
4000.00 1088.02 17.928361 42.123930 -234107.509839 5.559108 22.727896 opx Na0.00Ca0.04Fe''0.19Mg1.65Fe'''0.06Ti0.00Al0.17Si1.89O6 54.1788 0.120371 4.02904 2.17032 6.6287 0 31.7899 0 1.02069 0.0621806
4000.00 1089.56 17.633654 41.455381 -230166.489898 5.467473 22.354811 opx Na0.00Ca0.04Fe''0.19Mg1.65Fe'''0.06Ti0.00Al0.17Si1.89O6 54.1686 0.121244 4.02794 2.17593 6.65159 0 31.7665 0 1.02587 0.0623497
4000.00 1091.08 17.338340 40.784246 -226221.782072 5.375661 21.980918 opx Na0.00Ca0.04Fe''0.19Mg1.65Fe'''0.06Ti0.00Al0.17Si1.89O6 54.1586 0.122106 4.02687 2.18139 6.67429 0 31.7433 0 1.031 0.0625152
4000.00 1092.58 17.042434 40.110588 -222273.523557 5.283676 21.606239 opx Na0.00Ca0.04Fe''0.20Mg1.65Fe'''0.06Ti0.00Al0.17Si1.89O6 54.1486 0.122957 4.02583 2.18673 6.69678 0 31.7203 0 1.03608 0.0626774
4000.00 1094.05 16.745949 39.434457 -218321.793809 5.191522 21.230790 opx Na0.00Ca0.04Fe''0.20Mg1.65Fe'''0.06Ti0.00Al0.17Si1.89O6 54.1388 0.123797 4.02482 2.19194 6.71908 0 31.6976 0 1.04112 0.0628364
4000.00 1095.51 16.448894 38.755898 -214366.637018 5.099201 20.854584 opx Na0.00Ca0.04Fe''0.20Mg1.65Fe'''0.06Ti0.00Al0.17Si1.89O6 54.1291 0.124627 4.02385 2.19705 6.74118 0 31.6752 0 1.0461 0.0629923
4000.00 1096.95 16.151276 38.074948 -210408.074759 5.006715 20.477632 opx Na0.00Ca0.04Fe''0.20Mg1.65Fe'''0.06Ti0.00Al0.17Si1.89O6 54.1195 0.125445 4.0229 2.20204 6.76308 0 31.6529 0 1.05103 0.0631454
4000.00 1098.37 15.853100 37.391641 -206446.113547 4.914066 20.099940 opx Na0.00Ca0.04Fe''0.20Mg1.64Fe'''0.06Ti0.00Al0.17Si1.89O6 54.11 0.126253 4.02199 2.20694 6.7848 0 31.6308 0 1.05592 0.0632956
4000.00 1099.77 15.554371 36.706010 -202480.749600 4.821256 19.721517 opx Na0.00Ca0.04Fe''0.20Mg1.64Fe'''0.06Ti0.00Al0.17Si1.89O6 54.1006 0.127051 4.0211 2.21173 6.80633 0 31.609 0 1.06076 0.0634431
4000.00 1101.15 15.255092 36.018081 -198511.971950 4.728285 19.342369 opx Na0.00Ca0.04Fe''0.20Mg1.64Fe'''0.06Ti0.00Al0.17Si1.89O6 54.0913 0.127838 4.02024 2.21643 6.82767 0 31.5874 0 1.06555 0.063588
4000.00 1102.51 14.955266 35.327884 -194539.764537 4.635154 18.962501 opx Na0.00Ca0.04Fe''0.20Mg1.64Fe'''0.06Ti0.00Al0.17Si1.89O6 54.0821 0.128615 4.0194 2.22104 6.84883 0 31.566 0 1.07029 0.0637304
4000.00 1103.86 14.654897 34.635444 -190564.107672 4.541864 18.581918 opx Na0.00Ca0.04Fe''0.20Mg1.64Fe'''0.06Ti0.00Al0.17Si1.89O6 54.073 0.129382 4.01859 2.22556 6.86981 0 31.5448 0 1.07499 0.0638704
4000.00 1105.19 14.353988 33.940785 -186584.979051 4.448416 18.200625 opx Na0.00Ca0.04Fe''0.20Mg1.64Fe'''0.06Ti0.00Al0.17Si1.89O6 54.0641 0.130138 4.0178 2.22999 6.89061 0 31.5238 0 1.07964 0.064008
4000.00 1106.50 14.052540 33.243930 -182602.354504 4.354810 17.818625 opx Na0.00Ca0.04Fe''0.20Mg1.64Fe'''0.06Ti0.00Al0.17Si1.89O6 54.0552 0.130885 4.01703 2.23434 6.91124 0 31.5029 0 1.08424 0.0641434
4000.00 1107.80 13.750555 32.544902 -178616.208532 4.261047 17.435922 opx Na0.00Ca0.04Fe''0.20Mg1.64Fe'''0.06Ti0.00Al0.17Si1.89O6 54.0464 0.131622 4.01628 2.23861 6.93169 0 31.4823 0 1.08881 0.0642765
4000.00 1109.08 13.448035 31.843723 -174626.514701 4.167128 17.052521 opx Na0.00Ca0.04Fe''0.20Mg1.64Fe'''0.06Ti0.00Al0.17Si1.89O6 54.0377 0.132349 4.01556 2.24281 6.95197 0 31.4619 0 1.09332 0.0644075
4000.00 1110.34 13.144982 31.140412 -170633.245945 4.073052 16.668423 opx Na0.00Ca0.04Fe''0.20Mg1.64Fe'''0.06Ti0.00Al0.17Si1.89O6 54.0291 0.133066 4.01485 2.24692 6.97207 0 31.4417 0 1.0978 0.0645363
4000.00 1111.59 12.841398 30.434991 -166636.374766 3.978821 16.283633 opx Na0.00Ca0.04Fe''0.20Mg1.64Fe'''0.06Ti0.00Al0.17Si1.89O6 54.0206 0.133773 4.01415 2.25096 6.99202 0 31.4216 0 1.10223 0.0646632
4000.00 1112.82 12.537284 29.727478 -162635.873428 3.884434 15.898153 opx Na0.00Ca0.04Fe''0.20Mg1.63Fe'''0.06Ti0.00Al0.17Si1.89O6 54.0122 0.134471 4.01348 2.25493 7.01179 0 31.4017 0 1.10662 0.064788
4000.00 1114.04 12.232642 29.017891 -158631.714053 3.789893 15.511985 opx Na0.00Ca0.04Fe''0.21Mg1.63Fe'''0.06Ti0.00Al0.17Si1.89O6 54.0039 0.13516 4.01282 2.25883 7.0314 0 31.3821 0 1.11096 0.064911
4000.00 1115.24 11.927472 28.306250 -154623.868731 3.695197 15.125134 opx Na0.00Ca0.04Fe''0.21Mg1.63Fe'''0.06Ti0.00Al0.17Si1.89O6 53.9956 0.135839 4.01217 2.26266 7.05085 0 31.3626 0 1.11527 0.065032
4000.00 1116.43 11.621777 27.592571 -150612.309584 3.600346 14.737600 opx Na0.00Ca0.04Fe''0.21Mg1.63Fe'''0.06Ti0.00Al0.17Si1.89O6 53.9875 0.136509 4.01154 2.26642 7.07014 0 31.3432 0 1.11953 0.0651513
4000.00 1117.61 11.315556 26.876871 -146597.008808 3.505342 14.349387 opx Na0.00Ca0.04Fe''0.21Mg1.63Fe'''0.06Ti0.00Al0.17Si1.89O6 53.9794 0.137169 4.01093 2.27011 7.08928 0 31.3241 0 1.12376 0.0652687
4000.00 1118.77 11.008812 26.159167 -142577.938714 3.410184 13.960496 opx Na0.00Ca0.04Fe''0.21Mg1.63Fe'''0.06Ti0.00Al0.17Si1.89O6 53.9714 0.137821 4.01032 2.27375 7.10825 0 31.3051 0 1.12795 0.0653844
4000.00 1119.91 10.701545 25.439475 -138555.071757 3.314872 13.570931 opx Na0.00Ca0.04Fe''0.21Mg1.63Fe'''0.06Ti0.00Al0.17Si1.89O6 53.9635 0.138464 4.00973 2.27732 7.12708 0 31.2863 0 1.13209 0.0654984
4000.00 1121.04 10.393757 24.717809 -134528.380544 3.219407 13.180692 opx Na0.00Ca0.04Fe''0.21Mg1.63Fe'''0.06Ti0.00Al0.17Si1.89O6 53.9557 0.139098 4.00915 2.28083 7.14575 0 31.2677 0 1.1362 0.0656108
4000.00 1122.16 10.085448 23.994186 -130497.837847 3.123789 12.789782 opx Na0.00Ca0.04Fe''0.21Mg1.63Fe'''0.06Ti0.00Al0.17Si1.89O6 53.948 0.139723 4.00858 2.28427 7.16427 0 31.2492 0 1.14027 0.0657215
4000.00 1123.27 9.776619 23.268620 -126463.416606 3.028019 12.398203 opx Na0.00Ca0.04Fe''0.21Mg1.63Fe'''0.06Ti0.00Al0.17Si1.89O6 53.9403 0.140339 4.00802 2.28767 7.18264 0 31.2309 0 1.1443 0.0658306
4000.00 1124.36 9.467271 22.541124 -122425.089927 2.932095 12.005956 opx Na0.00Ca0.04Fe''0.21Mg1.63Fe'''0.06Ti0.00Al0.17Si1.89O6 53.9328 0.140947 4.00747 2.291 7.20087 0 31.2127 0 1.1483 0.0659382
4000.00 1125.45 9.157404 21.811713 -118382.831081 2.836020 11.613044 opx Na0.00Ca0.04Fe''0.21Mg1.63Fe'''0.06Ti0.00Al0.17Si1.89O6 53.9253 0.141546 4.00693 2.29428 7.21895 0 31.1947 0 1.15226 0.0660443
4000.00 1126.51 8.847021 21.080399 -114336.613499 2.739792 11.219467 opx Na0.00Ca0.04Fe''0.21Mg1.63Fe'''0.06Ti0.00Al0.17Si1.89O6 53.9179 0.142137 4.0064 2.2975 7.23688 0 31.1769 0 1.15618 0.0661488
4000.00 1127.57 8.536120 20.347196 -110286.410757 2.643411 10.825228 opx Na0.00Ca0.04Fe''0.21Mg1.62Fe'''0.06Ti0.00Al0.17Si1.89O6 53.9105 0.14272 4.00588 2.30067 7.25467 0 31.1592 0 1.16007 0.066252
4000.00 1128.61 8.224703 19.612117 -106232.196574 2.546879 10.430327 opx Na0.00Ca0.04Fe''0.21Mg1.62Fe'''0.06Ti0.00Al0.17Si1.89O6 53.9032 0.143294 4.00536 2.30379 7.27233 0 31.1417 0 1.16392 0.0663537
4000.00 1129.65 7.912771 18.875173 -102173.944794 2.450195 10.034766 opx Na0.00Ca0.04Fe''0.21Mg1.62Fe'''0.06Ti0.00Al0.17Si1.89O6 53.8961 0.14386 4.00486 2.30685 7.28984 0 31.1243 0 1.16774 0.066454
4000.00 1130.67 7.600323 18.136376 -98111.629390 2.353360 9.638547 opx Na0.00Ca0.04Fe''0.21Mg1.62Fe'''0.06Ti0.00Al0.17Si1.89O6 53.8889 0.144419 4.00436 2.30987 7.30722 0 31.1071 0 1.17153 0.066553
4000.00 1131.68 7.287362 17.395737 -94045.224423 2.256372 9.241670 opx Na0.00Ca0.04Fe''0.21Mg1.62Fe'''0.06Ti0.00Al0.17Si1.89O6 53.8819 0.144969 4.00387 2.31284 7.32446 0 31.09 0 1.17528 0.0666506
4000.00 1132.68 6.973886 16.653269 -89974.704060 2.159233 8.844138 opx Na0.00Ca0.04Fe''0.21Mg1.62Fe'''0.06Ti0.00Al0.17Si1.89O6 53.8749 0.145512 4.00338 2.31576 7.34157 0 31.0731 0 1.179 0.066747
4000.00 1133.66 6.659896 15.908981 -85900.042543 2.061943 8.445950 opx Na0.00Ca0.04Fe''0.22Mg1.62Fe'''0.06Ti0.00Al0.17Si1.89O6 53.868 0.146046 4.0029 2.31863 7.35855 0 31.0563 0 1.18268 0.066842
4000.00 1134.64 6.345393 15.162884 -81821.214172 1.964501 8.047107 opx Na0.00Ca0.04Fe''0.22Mg1.62Fe'''0.06Ti0.00Al0.17Si1.89O6 53.8612 0.146574 4.00243 2.32145 7.37539 0 31.0397 0 1.18633 0.0669358
4000.00 1135.61 6.030378 14.414988 -77738.193312 1.866908 7.647612 opx Na0.00Ca0.04Fe''0.22Mg1.62Fe'''0.06Ti0.00Al0.17Si1.89O6 53.8544 0.147094 4.00196 2.32424 7.3921 0 31.0232 0 1.18995 0.0670284
4000.00 1136.56 5.714849 13.665304 -73650.954356 1.769163 7.247464 opx Na0.00Ca0.04Fe''0.22Mg1.62Fe'''0.06Ti0.00Al0.17Si1.89O6 53.8477 0.147606 4.0015 2.32697 7.40869 0 31.0069 0 1.19354 0.0671197
4000.00 1137.51 5.398809 12.913839 -69559.471725 1.671268 6.846664 opx Na0.00Ca0.04Fe''0.22Mg1.62Fe'''0.06Ti0.00Al0.17Si1.89O6 53.8411 0.148111 4.00105 2.32967 7.42515 0 30.9906 0 1.1971 0.0672099
4000.00 1138.44 5.082256 12.160605 -65463.719850 1.573220 6.445213 opx Na0.00Ca0.05Fe''0.22Mg1.62Fe'''0.06Ti0.00Al0.17Si1.89O6 53.8345 0.148609 4.0006 2.33232 7.44148 0 30.9746 0 1.20062 0.0672989
4000.00 1139.37 4.765192 11.405608 -61363.673157 1.475022 6.043112 opx Na0.00Ca0.05Fe''0.22Mg1.62Fe'''0.06Ti0.00Al0.17Si1.89O6 53.828 0.149099 4.00016 2.33493 7.45769 0 30.9586 0 1.20412 0.0673868
4000.00 1140.28 4.447616 10.648859 -57259.306062 1.376672 5.640361 opx Na0.00Ca0.05Fe''0.22Mg1.62Fe'''0.06Ti0.00Al0.17Si1.89O6 53.8216 0.149583 3.99972 2.3375 7.47378 0 30.9428 0 1.20758 0.0674736
4000.00 1141.19 4.129528 9.890366 -53150.592945 1.278171 5.236961 opx Na0.00Ca0.05Fe''0.22Mg1.61Fe'''0.06Ti0.00Al0.17Si1.88O6 53.8152 0.15006 3.99928 2.34002 7.48974 0 30.9271 0 1.21102 0.0675592
4000.00 1142.08 3.810928 9.130135 -49037.508145 1.179518 4.832912 opx Na0.00Ca0.05Fe''0.22Mg1.61Fe'''0.06Ti0.00Al0.17Si1.88O6 53.8089 0.15053 3.99885 2.34251 7.50558 0 30.9116 0 1.21442 0.0676438
4000.00 1142.97 3.491817 8.368176 -44920.025945 1.080714 4.428215 opx Na0.00Ca0.05Fe''0.22Mg1.61Fe'''0.06Ti0.00Al0.17Si1.88O6 53.8026 0.150993 3.99843 2.34497 7.52131 0 30.8961 0 1.2178 0.0677273
4000.00 1143.85 3.172194 7.604496 -40798.120550 0.981758 4.022870 opx Na0.00Ca0.05Fe''0.22Mg1.61Fe'''0.06Ti0.00Al0.17Si1.88O6 53.7965 0.151449 3.998 2.34738 7.53691 0 30.8808 0 1.22115 0.0678098
4000.00 1144.71 2.852059 6.839101 -36671.766097 0.882651 3.616876 opx Na0.00Ca0.05Fe''0.22Mg1.61Fe'''0.06Ti0.00Al0.17Si1.88O6 53.7903 0.151899 3.99759 2.34976 7.5524 0 30.8657 0 1.22447 0.0678913
4000.00 1145.57 2.531413 6.071999 -32540.936614 0.783392 3.210235 opx Na0.00Ca0.05Fe''0.22Mg1.61Fe'''0.06Ti0.00Al0.17Si1.88O6 53.7843 0.152343 3.99717 2.3521 7.56778 0 30.8506 0 1.22776 0.0679718
4000.00 1146.42 2.210254 5.303197 -28405.606030 0.683982 2.802946 opx Na0.00Ca0.05Fe''0.22Mg1.61Fe'''0.06Ti0.00Al0.17Si1.88O6 53.7782 0.15278 3.99676 2.3544 7.58304 0 30.8357 0 1.23102 0.0680513
4000.00 1147.26 1.888583 4.532701 -24265.748145 0.584419 2.395010 opx Na0.00Ca0.05Fe''0.22Mg1.61Fe'''0.06Ti0.00Al0.17Si1.88O6 53.7723 0.153211 3.99636 2.35667 7.59819 0 30.8209 0 1.23426 0.0681298
4000.00 1148.10 1.566400 3.760516 -20121.336627 0.484704 1.986426 opx Na0.00Ca0.05Fe''0.22Mg1.61Fe'''0.06Ti0.00Al0.17Si1.88O6 53.7664 0.153635 3.99596 2.35891 7.61322 0 30.8062 0 1.23747 0.0682074
4000.00 1148.92 1.243704 2.986650 -15972.344999 0.384838 1.577194 opx Na0.00Ca0.05Fe''0.22Mg1.61Fe'''0.06Ti0.00Al0.17Si1.88O6 53.7606 0.154054 3.99556 2.36111 7.62815 0 30.7916 0 1.24065 0.068284
4000.00 1149.74 0.920495 2.211107 -11818.746628 0.284818 1.167314 opx Na0.00Ca0.05Fe''0.22Mg1.61Fe'''0.06Ti0.00Al0.17Si1.88O6 53.7548 0.154466 3.99517 2.36328 7.64296 0 30.7772 0 1.2438 0.0683598
4000.00 1150.55 0.596772 1.433893 -7660.514699 0.184647 0.756786 opx Na0.00Ca0.05Fe''0.22Mg1.61Fe'''0.06Ti0.00Al0.17Si1.88O6 53.749 0.154873 3.99477 2.36542 7.65767 0 30.7629 0 1.24693 0.0684346
4000.00 1151.35 0.272536 0.655013 -3497.622225 0.084322 0.345610 opx Na0.00Ca0.05Fe''0.22Mg1.61Fe'''0.06Ti0.00Al0.17Si1.88O6 53.7434 0.155274 3.99439 2.36753 7.67227 0 30.7486 0 1.25004 0.0685085

clinopyroxene_0 thermodynamic data and composition:
Pressure Temperature mass S H V Cp structure formula SiO2 TiO2 Al2O3 Fe2O3 FeO MnO MgO NiO CaO Na2O
4000.00 1000.00 10.886858 23.750000 -143101.964320 3.356900 12.757561 cpx Na0.04Ca0.84Fe''0.08Mg0.86Fe'''0.08Ti0.00Al0.26Si1.85O6 50.6351 0.147901 6.14805 2.80261 2.53404 0 15.7472 0 21.4161 0.56896
4000.00 1003.12 11.282434 24.665160 -148208.429571 3.477647 13.229495 cpx Na0.05Ca0.83Fe''0.08Mg0.85Fe'''0.08Ti0.00Al0.27Si1.84O6 50.6245 0.148495 6.37305 2.8438 2.55663 0 15.5938 0 21.1717 0.687972
4000.00 1006.00 11.397098 24.948122 -149599.333313 3.512614 13.365755 cpx Na0.05Ca0.83Fe''0.08Mg0.85Fe'''0.08Ti0.00Al0.27Si1.84O6 50.5881 0.151739 6.38515 2.88701 2.582 0 15.5807 0 21.1369 0.688404
4000.00 1008.82 11.513499 25.234905 -151011.126366 3.548101 13.504005 cpx Na0.05Ca0.82Fe''0.08Mg0.85Fe'''0.08Ti0.00Al0.27Si1.84O6 50.5521 0.15499 6.39677 2.93055 2.6072 0 15.5675 0 21.1019 0.689065
4000.00 1011.59 11.632076 25.526487 -152449.800657 3.584245 13.644774 cpx Na0.05Ca0.82Fe''0.08Mg0.85Fe'''0.08Ti0.00Al0.28Si1.84O6 50.5165 0.158242 6.40791 2.9742 2.63223 0 15.5542 0 21.0668 0.689909
4000.00 1014.31 11.753158 25.823610 -153919.846868 3.621150 13.788458 cpx Na0.05Ca0.82Fe''0.08Mg0.84Fe'''0.08Ti0.00Al0.28Si1.84O6 50.4815 0.161492 6.41855 3.01774 2.65709 0 15.5411 0 21.0317 0.690897
4000.00 1016.99 11.876980 26.126805 -155424.486065 3.658891 13.935340 cpx Na0.05Ca0.82Fe''0.08Mg0.84Fe'''0.08Ti0.00Al0.28Si1.84O6 50.4471 0.164734 6.42867 3.061 2.68177 0 15.5281 0 20.9967 0.691994
4000.00 1019.61 12.003697 26.436438 -156965.881934 3.697517 14.085613 cpx Na0.05Ca0.82Fe''0.08Mg0.84Fe'''0.09Ti0.00Al0.28Si1.84O6 50.4133 0.167966 6.43828 3.10383 2.70627 0 15.5154 0 20.9617 0.69317
4000.00 1022.20 12.133401 26.752727 -158545.330688 3.737058 14.239390 cpx Na0.05Ca0.82Fe''0.08Mg0.84Fe'''0.09Ti0.00Al0.28Si1.84O6 50.3803 0.171185 6.44738 3.1461 2.73061 0 15.503 0 20.927 0.6944
4000.00 1024.74 12.266131 27.075780 -160163.427596 3.777527 14.396726 cpx Na0.05Ca0.82Fe''0.08Mg0.84Fe'''0.09Ti0.00Al0.28Si1.84O6 50.3481 0.174389 6.45597 3.18769 2.75477 0 15.491 0 20.8924 0.695662
4000.00 1027.23 12.401885 27.405611 -161820.210495 3.818924 14.557623 cpx Na0.05Ca0.82Fe''0.08Mg0.84Fe'''0.09Ti0.00Al0.28Si1.84O6 50.3166 0.177575 6.46405 3.22852 2.77875 0 15.4794 0 20.8581 0.696937
4000.00 1029.68 12.540628 27.742161 -163515.281687 3.861241 14.722046 cpx Na0.05Ca0.81Fe''0.09Mg0.84Fe'''0.09Ti0.00Al0.28Si1.84O6 50.286 0.180743 6.47164 3.26851 2.80257 0 15.4683 0 20.824 0.69821
4000.00 1032.10 12.682298 28.085313 -165247.873743 3.904458 14.889927 cpx Na0.05Ca0.81Fe''0.09Mg0.84Fe'''0.09Ti0.01Al0.28Si1.83O6 50.2562 0.183889 6.47875 3.3076 2.82622 0 15.4577 0 20.7902 0.699468
4000.00 1034.47 12.826814 28.434910 -167016.935613 3.948551 15.061177 cpx Na0.05Ca0.81Fe''0.09Mg0.84Fe'''0.09Ti0.01Al0.28Si1.83O6 50.2273 0.187014 6.48539 3.34575 2.8497 0 15.4475 0 20.7567 0.7007
4000.00 1036.81 12.974091 28.790773 -168821.423952 3.993496 15.235699 cpx Na0.05Ca0.81Fe''0.09Mg0.84Fe'''0.09Ti0.01Al0.28Si1.83O6 50.1991 0.190116 6.49157 3.38293 2.87301 0 15.4379 0 20.7234 0.701897
4000.00 1039.11 13.124030 29.152694 -170660.056369 4.039261 15.413379 cpx Na0.05Ca0.81Fe''0.09Mg0.84Fe'''0.09Ti0.01Al0.28Si1.83O6 50.1718 0.193195 6.49731 3.41909 2.89616 0 15.4288 0 20.6905 0.703053
4000.00 1041.37 13.276524 29.520450 -172531.471641 4.085815 15.594097 cpx Na0.05Ca0.81Fe''0.09Mg0.84Fe'''0.09Ti0.01Al0.28Si1.83O6 50.1454 0.196249 6.50262 3.45422 2.91914 0 15.4203 0 20.6579 0.704161
4000.00 1043.60 13.431464 29.893809 -174434.265061 4.133124 15.777725 cpx Na0.05Ca0.81Fe''0.09Mg0.84Fe'''0.10Ti0.01Al0.28Si1.83O6 50.1198 0.199279 6.50751 3.48832 2.94196 0 15.4123 0 20.6256 0.705217
4000.00 1045.79 13.588740 30.272538 -176367.016080 4.181154 15.964138 cpx Na0.05Ca0.81Fe''0.09Mg0.84Fe'''0.10Ti0.01Al0.28Si1.83O6 50.095 0.202283 6.51201 3.52136 2.96463 0 15.4048 0 20.5937 0.706218
4000.00 1047.94 13.748242 30.656402 -178328.309522 4.229873 16.153209 cpx Na0.05Ca0.81Fe''0.09Mg0.84Fe'''0.10Ti0.01Al0.28Si1.83O6 50.071 0.205262 6.51611 3.55335 2.98713 0 15.3979 0 20.5621 0.707159
4000.00 1050.06 13.909862 31.045166 -180316.751702 4.279247 16.344812 cpx Na0.05Ca0.80Fe''0.09Mg0.84Fe'''0.10Ti0.01Al0.28Si1.83O6 50.0479 0.208215 6.51984 3.58429 3.00947 0 15.3915 0 20.5308 0.708039
4000.00 1052.16 14.074878 31.441735 -182353.297112 4.329725 16.540677 cpx Na0.05Ca0.80Fe''0.09Mg0.84Fe'''0.10Ti0.01Al0.28Si1.83O6 50.0285 0.211125 6.52103 3.61102 3.03162 0 15.3879 0 20.5001 0.708693
4000.00 1054.22 14.243544 31.846703 -184443.395658 4.381413 16.741213 cpx Na0.05Ca0.80Fe''0.09Mg0.84Fe'''0.10Ti0.01Al0.28Si1.83O6 50.0142 0.213981 6.51883 3.63209 3.05357 0 15.3882 0 20.4701 0.709025
4000.00 1056.25 14.413304 32.254304 -186546.511788 4.433429 16.943033 cpx Na0.05Ca0.80Fe''0.09Mg0.84Fe'''0.10Ti0.01Al0.28Si1.83O6 49.9998 0.216811 6.51701 3.65294 3.07537 0 15.3883 0 20.4404 0.709316
4000.00 1058.25 14.584115 32.664444 -188662.068334 4.485761 17.146088 cpx Na0.05Ca0.80Fe''0.09Mg0.84Fe'''0.10Ti0.01Al0.28Si1.83O6 49.9853 0.219617 6.51554 3.67358 3.09703 0 15.3883 0 20.4111 0.709571
4000.00 1060.22 14.755937 33.077038 -190789.549865 4.538397 17.350332 cpx Na0.05Ca0.80Fe''0.10Mg0.84Fe'''0.10Ti0.01Al0.28Si1.83O6 49.9708 0.2224 6.51438 3.69402 3.11855 0 15.3881 0 20.382 0.709795
4000.00 1062.16 14.928738 33.492011 -192928.493546 4.591325 17.555725 cpx Na0.05Ca0.80Fe''0.10Mg0.84Fe'''0.10Ti0.01Al0.28Si1.83O6 49.9561 0.225158 6.51353 3.71427 3.13994 0 15.3879 0 20.3531 0.709993
4000.00 1064.07 15.102484 33.909294 -195078.481589 4.644537 17.762231 cpx Na0.05Ca0.80Fe''0.10Mg0.84Fe'''0.10Ti0.01Al0.28Si1.83O6 49.9414 0.227893 6.51294 3.73435 3.16119 0 15.3876 0 20.3245 0.710167
4000.00 1065.95 15.277149 34.328822 -197239.135084 4.698023 17.969815 cpx Na0.05Ca0.80Fe''0.10Mg0.84Fe'''0.10Ti0.01Al0.28Si1.83O6 49.9266 0.230606 6.51261 3.75425 3.18232 0 15.3872 0 20.2961 0.710322
4000.00 1067.80 15.452705 34.750540 -199410.108779 4.751776 18.178448 cpx Na0.05Ca0.79Fe''0.10Mg0.84Fe'''0.10Ti0.01Al0.28Si1.83O6 49.9117 0.233295 6.51252 3.77399 3.2033 0 15.3867 0 20.268 0.710458
4000.00 1069.62 15.629128 35.174393 -201591.086800 4.805788 18.388102 cpx Na0.05Ca0.79Fe''0.10Mg0.84Fe'''0.10Ti0.01Al0.28Si1.83O6 49.8969 0.235962 6.51265 3.79358 3.22416 0 15.3861 0 20.24 0.71058
4000.00 1071.42 15.806398 35.600333 -203781.778983 4.860052 18.598751 cpx Na0.05Ca0.79Fe''0.10Mg0.84Fe'''0.11Ti0.01Al0.28Si1.83O6 49.882 0.238608 6.51299 3.81301 3.2449 0 15.3855 0 20.2123 0.710689
4000.00 1073.19 15.984494 36.028315 -205981.917796 4.914562 18.810370 cpx Na0.05Ca0.79Fe''0.10Mg0.84Fe'''0.11Ti0.01Al0.28Si1.83O6 49.8671 0.241231 6.51352 3.8323 3.2655 0 15.3848 0 20.1848 0.710787
4000.00 1074.94 16.163396 36.458296 -208191.255742 4.969312 19.022940 cpx Na0.05Ca0.79Fe''0.10Mg0.84Fe'''0.11Ti0.01Al0.28Si1.82O6 49.8522 0.243833 6.51423 3.85144 3.28598 0 15.384 0 20.1575 0.710874
4000.00 1076.65 16.343088 36.890238 -210409.563072 5.024298 19.236437 cpx Na0.05Ca0.79Fe''0.10Mg0.84Fe'''0.11Ti0.01Al0.28Si1.82O6 49.8372 0.246413 6.51511 3.87045 3.30633 0 15.3831 0 20.1304 0.710954
4000.00 1078.35 16.523553 37.324102 -212636.625907 5.079513 19.450845 cpx Na0.05Ca0.79Fe''0.10Mg0.84Fe'''0.11Ti0.01Al0.28Si1.82O6 49.8223 0.248973 6.51616 3.88933 3.32656 0 15.3822 0 20.1035 0.711026
4000.00 1080.02 16.704776 37.759855 -214872.244539 5.134953 19.666144 cpx Na0.05Ca0.79Fe''0.10Mg0.84Fe'''0.11Ti0.01Al0.28Si1.82O6 49.8073 0.251511 6.51735 3.90807 3.34667 0 15.3812 0 20.0767 0.711092
4000.00 1081.67 16.886742 38.197465 -217116.232017 5.190614 19.882318 cpx Na0.05Ca0.79Fe''0.10Mg0.84Fe'''0.11Ti0.01Al0.28Si1.82O6 49.7924 0.254029 6.51869 3.9267 3.36666 0 15.3802 0 20.0501 0.711153
4000.00 1083.29 17.069438 38.636900 -219368.412882 5.246491 20.099351 cpx Na0.05Ca0.79Fe''0.10Mg0.84Fe'''0.11Ti0.01Al0.28Si1.82O6 49.7775 0.256527 6.52016 3.9452 3.38653 0 15.3791 0 20.0238 0.71121
4000.00 1084.89 17.252852 39.078131 -221628.622074 5.302581 20.317228 cpx Na0.05Ca0.78Fe''0.10Mg0.84Fe'''0.11Ti0.01Al0.28Si1.82O6 49.7626 0.259004 6.52175 3.96358 3.40628 0 15.378 0 19.9975 0.711263
4000.00 1086.47 17.436971 39.521132 -223896.703984 5.358880 20.535935 cpx Na0.05Ca0.78Fe''0.10Mg0.84Fe'''0.11Ti0.01Al0.28Si1.82O6 49.7477 0.261461 6.52347 3.98185 3.42591 0 15.3768 0 19.9715 0.711313
4000.00 1088.02 17.621498 39.965238 -226170.760401 5.415320 20.755213 cpx Na0.05Ca0.78Fe''0.11Mg0.84Fe'''0.11Ti0.01Al0.28Si1.82O6 49.7337 0.263888 6.52473 3.99892 3.44542 0 15.3763 0 19.9457 0.711283
4000.00 1089.56 17.804931 40.407085 -228441.225407 5.471553 20.973747 cpx Na0.05Ca0.78Fe''0.11Mg0.84Fe'''0.11Ti0.01Al0.28Si1.82O6 49.7251 0.26623 6.52275 4.00937 3.46472 0 15.3801 0 19.9209 0.710787
4000.00 1091.08 17.988896 40.850306 -230717.975273 5.527949 21.192936 cpx Na0.05Ca0.78Fe''0.11Mg0.84Fe'''0.11Ti0.01Al0.28Si1.82O6 49.7168 0.268546 6.5208 4.01954 3.4839 0 15.3839 0 19.8963 0.710278
4000.00 1092.58 18.173412 41.294943 -233001.222459 5.584514 21.412800 cpx Na0.05Ca0.78Fe''0.11Mg0.84Fe'''0.11Ti0.01Al0.28Si1.82O6 49.7085 0.270835 6.51888 4.02943 3.50297 0 15.3878 0 19.8718 0.709757
4000.00 1094.05 18.358489 41.741020 -235291.095874 5.641250 21.633352 cpx Na0.05Ca0.78Fe''0.11Mg0.84Fe'''0.11Ti0.01Al0.28Si1.82O6 49.7005 0.273098 6.517 4.03907 3.52194 0 15.3917 0 19.8475 0.709226
4000.00 1095.51 18.544136 42.188553 -237587.673412 5.698160 21.854599 cpx Na0.05Ca0.78Fe''0.11Mg0.84Fe'''0.11Ti0.01Al0.28Si1.82O6 49.6925 0.275335 6.51514 4.04848 3.5408 0 15.3957 0 19.8234 0.708687
4000.00 1096.95 18.730356 42.637551 -239891.000313 5.755245 22.076546 cpx Na0.05Ca0.78Fe''0.11Mg0.84Fe'''0.11Ti0.01Al0.28Si1.82O6 49.6847 0.277546 6.51332 4.05765 3.55955 0 15.3997 0 19.7994 0.708141
4000.00 1098.37 18.917152 43.088018 -242201.100144 5.812505 22.299196 cpx Na0.05Ca0.78Fe''0.11Mg0.84Fe'''0.11Ti0.01Al0.28Si1.82O6 49.677 0.27973 6.51153 4.06661 3.5782 0 15.4038 0 19.7755 0.707589
4000.00 1099.77 19.104524 43.539956 -244517.981744 5.869941 22.522549 cpx Na0.05Ca0.78Fe''0.11Mg0.84Fe'''0.11Ti0.01Al0.28Si1.82O6 49.6695 0.281889 6.50976 4.07536 3.59674 0 15.4079 0 19.7518 0.707031
4000.00 1101.15 19.292473 43.993366 -246841.643773 5.927554 22.746606 cpx Na0.05Ca0.77Fe''0.11Mg0.84Fe'''0.11Ti0.01Al0.28Si1.82O6 49.6621 0.284022 6.50802 4.08391 3.61519 0 15.4121 0 19.7282 0.706468
4000.00 1102.51 19.480998 44.448246 -249172.077780 5.985341 22.971366 cpx Na0.05Ca0.77Fe''0.11Mg0.84Fe'''0.11Ti0.01Al0.28Si1.82O6 49.6548 0.286129 6.50631 4.09227 3.63353 0 15.4163 0 19.7048 0.705901
4000.00 1103.86 19.670099 44.904593 -251509.270349 6.043305 23.196827 cpx Na0.05Ca0.77Fe''0.11Mg0.84Fe'''0.11Ti0.01Al0.28Si1.82O6 49.6476 0.28821 6.50462 4.10044 3.65178 0 15.4205 0 19.6815 0.705331
4000.00 1105.19 19.859774 45.362404 -253853.204599 6.101443 23.422990 cpx Na0.05Ca0.77Fe''0.11Mg0.84Fe'''0.11Ti0.01Al0.28Si1.82O6 49.6406 0.290266 6.50296 4.10843 3.66992 0 15.4248 0 19.6583 0.704758
4000.00 1106.50 20.050022 45.821675 -256203.861288 6.159755 23.649851 cpx Na0.05Ca0.77Fe''0.11Mg0.84Fe'''0.11Ti0.01Al0.28Si1.82O6 49.6336 0.292297 6.50132 4.11624 3.68798 0 15.4291 0 19.6352 0.704182
4000.00 1107.80 20.240842 46.282402 -258561.219617 6.218242 23.877408 cpx Na0.05Ca0.77Fe''0.11Mg0.84Fe'''0.11Ti0.01Al0.28Si1.82O6 49.6268 0.294302 6.4997 4.12388 3.70593 0 15.4335 0 19.6123 0.703603
4000.00 1109.08 20.432230 46.744582 -260925.257819 6.276902 24.105661 cpx Na0.05Ca0.77Fe''0.11Mg0.84Fe'''0.11Ti0.01Al0.28Si1.82O6 49.6201 0.296282 6.49809 4.13136 3.7238 0 15.4379 0 19.5895 0.703023
4000.00 1110.34 20.624187 47.208208 -263295.953610 6.335735 24.334606 cpx Na0.05Ca0.77Fe''0.11Mg0.84Fe'''0.11Ti0.01Al0.28Si1.82O6 49.6135 0.298236 6.49651 4.13867 3.74157 0 15.4423 0 19.5668 0.70244
4000.00 1111.59 20.816709 47.673278 -265673.284503 6.394741 24.564242 cpx Na0.05Ca0.77Fe''0.12Mg0.84Fe'''0.11Ti0.01Al0.28Si1.82O6 49.607 0.300166 6.49495 4.14583 3.75925 0 15.4468 0 19.5442 0.701857
4000.00 1112.82 21.009795 48.139785 -268057.228101 6.453918 24.794567 cpx Na0.05Ca0.77Fe''0.12Mg0.84Fe'''0.11Ti0.01Al0.28Si1.82O6 49.6007 0.302072 6.4934 4.15284 3.77684 0 15.4512 0 19.5217 0.701272
4000.00 1114.04 21.203444 48.607727 -270447.762248 6.513267 25.025578 cpx Na0.05Ca0.77Fe''0.12Mg0.85Fe'''0.11Ti0.01Al0.28Si1.82O6 49.5944 0.303952 6.49186 4.1597 3.79434 0 15.4558 0 19.4993 0.700686
4000.00 1115.24 21.397654 49.077098 -272844.865207 6.572786 25.257273 cpx Na0.05Ca0.77Fe''0.12Mg0.85Fe'''0.11Ti0.01Al0.28Si1.82O6 49.5882 0.305808 6.49034 4.16641 3.81175 0 15.4603 0 19.477 0.700099
4000.00 1116.43 21.592422 49.547894 -275248.515762 6.632476 25.489652 cpx Na0.05Ca0.76Fe''0.12Mg0.85Fe'''0.12Ti0.01Al0.28Si1.82O6 49.5822 0.30764 6.48883 4.17298 3.82908 0 15.4649 0 19.4549 0.699511
4000.00 1117.61 21.787748 50.020111 -277658.693295 6.692335 25.722710 cpx Na0.05Ca0.76Fe''0.12Mg0.85Fe'''0.12Ti0.01Al0.28Si1.82O6 49.5762 0.309447 6.48734 4.17941 3.84632 0 15.4695 0 19.4328 0.698924
4000.00 1118.77 21.983629 50.493745 -280075.377854 6.752364 25.956448 cpx Na0.05Ca0.76Fe''0.12Mg0.85Fe'''0.12Ti0.01Al0.28Si1.82O6 49.5703 0.31123 6.48585 4.18571 3.86348 0 15.4742 0 19.4109 0.698335
4000.00 1119.91 22.180064 50.968791 -282498.550208 6.812561 26.190862 cpx Na0.05Ca0.76Fe''0.12Mg0.85Fe'''0.12Ti0.01Al0.28Si1.82O6 49.5646 0.31299 6.48438 4.19188 3.88055 0 15.4789 0 19.389 0.697747
4000.00 1121.04 22.377051 51.445245 -284928.191875 6.872927 26.425952 cpx Na0.05Ca0.76Fe''0.12Mg0.85Fe'''0.12Ti0.01Al0.28Si1.82O6 49.5589 0.314725 6.48291 4.19792 3.89755 0 15.4836 0 19.3672 0.697158
4000.00 1122.16 22.574589 51.923105 -287364.285143 6.933460 26.661715 cpx Na0.05Ca0.76Fe''0.12Mg0.85Fe'''0.12Ti0.01Al0.28Si1.82O6 49.5533 0.316437 6.48146 4.20383 3.91446 0 15.4884 0 19.3456 0.696569
4000.00 1123.27 22.772677 52.402366 -289806.813100 6.994161 26.898149 cpx Na0.05Ca0.76Fe''0.12Mg0.85Fe'''0.12Ti0.01Al0.28Si1.82O6 49.5479 0.318126 6.48001 4.20962 3.93129 0 15.4931 0 19.324 0.695981
4000.00 1124.36 22.971313 52.883025 -292255.759624 7.055028 27.135254 cpx Na0.05Ca0.76Fe''0.12Mg0.85Fe'''0.12Ti0.01Al0.28Si1.82O6 49.5425 0.319792 6.47857 4.21528 3.94804 0 15.498 0 19.3025 0.695392
4000.00 1125.45 23.170495 53.365078 -294711.109408 7.116063 27.373028 cpx Na0.05Ca0.76Fe''0.12Mg0.85Fe'''0.12Ti0.01Al0.28Si1.82O6 49.5372 0.321434 6.47714 4.22083 3.96471 0 15.5028 0 19.2811 0.694804
4000.00 1126.51 23.370223 53.848523 -297172.847959 7.177263 27.611470 cpx Na0.05Ca0.76Fe''0.12Mg0.85Fe'''0.12Ti0.01Al0.28Si1.82O6 49.532 0.323053 6.47571 4.22627 3.98131 0 15.5077 0 19.2598 0.694216
4000.00 1127.57 23.570496 54.333356 -299640.961584 7.238630 27.850578 cpx Na0.05Ca0.76Fe''0.12Mg0.85Fe'''0.12Ti0.01Al0.28Si1.82O6 49.5269 0.32465 6.47429 4.23159 3.99783 0 15.5126 0 19.2385 0.693629
4000.00 1128.61 23.771312 54.819574 -302115.437402 7.300161 28.090350 cpx Na0.05Ca0.76Fe''0.12Mg0.85Fe'''0.12Ti0.01Al0.28Si1.82O6 49.5219 0.326224 6.47287 4.2368 4.01427 0 15.5175 0 19.2174 0.693042
4000.00 1129.65 23.972670 55.307176 -304596.263326 7.361859 28.330787 cpx Na0.05Ca0.75Fe''0.12Mg0.85Fe'''0.12Ti0.01Al0.28Si1.82O6 49.517 0.327776 6.47146 4.24191 4.03064 0 15.5225 0 19.1963 0.692455
4000.00 1130.67 24.174569 55.796157 -307083.428086 7.423721 28.571886 cpx Na0.05Ca0.75Fe''0.12Mg0.85Fe'''0.12Ti0.01Al0.28Si1.82O6 49.5121 0.329306 6.47005 4.2469 4.04694 0 15.5274 0 19.1754 0.691869
4000.00 1131.68 24.377009 56.286516 -309576.921172 7.485747 28.813647 cpx Na0.05Ca0.75Fe''0.12Mg0.85Fe'''0.12Ti0.01Al0.28Si1.82O6 49.5074 0.330814 6.46865 4.2518 4.06316 0 15.5325 0 19.1544 0.691284
4000.00 1132.68 24.579988 56.778251 -312076.732878 7.547938 29.056069 cpx Na0.05Ca0.75Fe''0.13Mg0.85Fe'''0.12Ti0.01Al0.28Si1.82O6 49.5027 0.3323 6.46725 4.25659 4.07931 0 15.5375 0 19.1336 0.690699
4000.00 1133.66 24.783506 57.271360 -314582.854264 7.610293 29.299151 cpx Na0.05Ca0.75Fe''0.13Mg0.85Fe'''0.12Ti0.01Al0.28Si1.82O6 49.4981 0.333764 6.46585 4.26128 4.0954 0 15.5426 0 19.1129 0.690115
4000.00 1134.64 24.987561 57.765840 -317095.277148 7.672812 29.542892 cpx Na0.05Ca0.75Fe''0.13Mg0.85Fe'''0.12Ti0.01Al0.28Si1.82O6 49.4936 0.335207 6.46445 4.26587 4.11141 0 15.5477 0 19.0922 0.689531
4000.00 1135.61 25.192154 58.261689 -319613.994122 7.735495 29.787291 cpx Na0.05Ca0.75Fe''0.13Mg0.85Fe'''0.12Ti0.01Al0.28Si1.82O6 49.4892 0.336629 6.46306 4.27037 4.12735 0 15.5528 0 19.0716 0.688949
4000.00 1136.56 25.397284 58.758907 -322138.998510 7.798342 30.032349 cpx Na0.05Ca0.75Fe''0.13Mg0.85Fe'''0.12Ti0.01Al0.28Si1.82O6 49.4849 0.33803 6.46167 4.27477 4.14323 0 15.558 0 19.0511 0.688366
4000.00 1137.51 25.602950 59.257491 -324670.284388 7.861351 30.278063 cpx Na0.05Ca0.75Fe''0.13Mg0.85Fe'''0.12Ti0.01Al0.28Si1.82O6 49.4806 0.33941 6.46028 4.27908 4.15903 0 15.5632 0 19.0306 0.687785
4000.00 1138.44 25.809151 59.757441 -327207.846558 7.924525 30.524435 cpx Na0.05Ca0.75Fe''0.13Mg0.85Fe'''0.12Ti0.01Al0.28Si1.82O6 49.4765 0.340769 6.45889 4.2833 4.17478 0 15.5684 0 19.0102 0.687205
4000.00 1139.37 26.015887 60.258755 -329751.680551 7.987861 30.771463 cpx Na0.05Ca0.75Fe''0.13Mg0.85Fe'''0.12Ti0.01Al0.28Si1.82O6 49.4724 0.342108 6.4575 4.28743 4.19045 0 15.5737 0 18.9899 0.686625
4000.00 1140.28 26.223158 60.761431 -332301.782618 8.051360 31.019147 cpx Na0.05Ca0.75Fe''0.13Mg0.85Fe'''0.12Ti0.01Al0.28Si1.82O6 49.4683 0.343426 6.45611 4.29148 4.20606 0 15.5789 0 18.9696 0.686046
4000.00 1141.19 26.430964 61.265470 -334858.149718 8.115022 31.267488 cpx Na0.05Ca0.75Fe''0.13Mg0.85Fe'''0.12Ti0.01Al0.28Si1.82O6 49.4644 0.344725 6.45472 4.29544 4.22161 0 15.5842 0 18.9494 0.685468
4000.00 1142.08 26.639304 61.770869 -337420.779513 8.178847 31.516483 cpx Na0.05Ca0.74Fe''0.13Mg0.85Fe'''0.12Ti0.01Al0.28Si1.82O6 49.4605 0.346004 6.45333 4.29931 4.2371 0 15.5896 0 18.9293 0.68489
4000.00 1142.97 26.848178 62.277630 -339989.670369 8.242835 31.766134 cpx Na0.05Ca0.74Fe''0.13Mg0.85Fe'''0.12Ti0.01Al0.28Si1.82O6 49.4567 0.347263 6.45194 4.3031 4.25252 0 15.5949 0 18.9092 0.684314
4000.00 1143.85 27.057585 62.785750 -342564.821327 8.306985 32.016441 cpx Na0.05Ca0.74Fe''0.13Mg0.85Fe'''0.12Ti0.01Al0.28Si1.82O6 49.453 0.348502 6.45055 4.30681 4.26788 0 15.6003 0 18.8892 0.683738
4000.00 1144.71 27.267527 63.295230 -345146.232140 8.371298 32.267403 cpx Na0.05Ca0.74Fe''0.13Mg0.85Fe'''0.12Ti0.01Al0.28Si1.82O6 49.4493 0.349723 6.44916 4.31045 4.28318 0 15.6057 0 18.8692 0.683163
4000.00 1145.57 27.478002 63.806070 -347733.903221 8.435774 32.519021 cpx Na0.05Ca0.74Fe''0.13Mg0.85Fe'''0.12Ti0.01Al0.28Si1.82O6 49.4458 0.350924 6.44776 4.314 4.29842 0 15.6112 0 18.8493 0.682589
4000.00 1146.42 27.689010 64.318268 -350327.835675 8.500413 32.771294 cpx Na0.05Ca0.74Fe''0.13Mg0.85Fe'''0.12Ti0.01Al0.28Si1.82O6 49.4423 0.352106 6.44637 4.31747 4.31361 0 15.6167 0 18.8295 0.682016
4000.00 1147.26 27.900553 64.831827 -352928.031269 8.565215 33.024223 cpx Na0.05Ca0.74Fe''0.13Mg0.86Fe'''0.12Ti0.01Al0.28Si1.82O6 49.4388 0.35327 6.44497 4.32088 4.32873 0 15.6222 0 18.8097 0.681443
4000.00 1148.10 28.112629 65.346745 -355534.492441 8.630179 33.277809 cpx Na0.05Ca0.74Fe''0.13Mg0.86Fe'''0.12Ti0.01Al0.28Si1.82O6 49.4354 0.354415 6.44358 4.3242 4.3438 0 15.6277 0 18.79 0.680872
4000.00 1148.92 28.325240 65.863023 -358147.222297 8.695306 33.532050 cpx Na0.05Ca0.74Fe''0.13Mg0.86Fe'''0.12Ti0.01Al0.28Si1.82O6 49.4321 0.355542 6.44218 4.32746 4.35881 0 15.6333 0 18.7703 0.680301
4000.00 1149.74 28.538385 66.380661 -360766.224613 8.760596 33.786949 cpx Na0.05Ca0.74Fe''0.13Mg0.86Fe'''0.12Ti0.01Al0.28Si1.82O6 49.4289 0.356651 6.44078 4.33064 4.37376 0 15.6388 0 18.7507 0.679731
4000.00 1150.55 28.752064 66.899660 -363391.503804 8.826049 34.042505 cpx Na0.05Ca0.74Fe''0.13Mg0.86Fe'''0.12Ti0.01Al0.28Si1.82O6 49.4257 0.357743 6.43937 4.33375 4.38866 0 15.6445 0 18.7311 0.679162
4000.00 1151.35 28.966279 67.420021 -366023.064970 8.891666 34.298719 cpx Na0.05Ca0.74Fe''0.14Mg0.86Fe'''0.12Ti0.01Al0.28Si1.82O6 49.4226 0.358816 6.43797 4.33679 4.4035 0 15.6501 0 18.7116 0.678593
4000.00 1152.15 29.140650 67.843097 -368160.268752 8.944914 34.504512 cpx Na0.05Ca0.74Fe''0.14Mg0.86Fe'''0.12Ti0.01Al0.28Si1.81O6 49.4097 0.360254 6.44738 4.34499 4.40693 0 15.6329 0 18.7182 0.679584
4000.00 1152.99 29.108723 67.761808 -367742.038402 8.934111 34.449169 cpx Na0.05Ca0.74Fe''0.13Mg0.85Fe'''0.12Ti0.01Al0.28Si1.81O6 49.345 0.36365 6.51507 4.38015 4.35129 0 15.4969 0 18.859 0.688917
4000.00 1153.83 29.084867 67.699548 -367428.575675 8.925776 34.403756 cpx Na0.05Ca0.75Fe''0.13Mg0.84Fe'''0.12Ti0.01Al0.29Si1.81O6 49.2796 0.366981 6.58579 4.41465 4.29619 0 15.3616 0 18.9966 0.698598
