# Supplementary material for: Vertical depletion of ophiolitic mantle reflects melt focusing and interaction in sub-spreading-center asthenosphere
Source: Nat Commun. 2022 Nov 14;13:6956. doi: 10.1038/s41467-022-34781-w (PMC9663536; doi:10.1038/s41467-022-34781-w)
Supplement: Supplementary file 6 — Source Code 1 [file 41467_2022_34781_MOESM6_ESM.zip › Melt-rock reaction codes/Demo-4kbar 1000 melt2/Phase_mass_tbl.txt]

Title: DMM (tablefiles.csv row 1)

Phase Masses:
Pressure Temperature mass liquid_0 olivine_0 orthopyroxene_0 clinopyroxene_0 feldspar_0 spinel_0 
4000.00 1000.00 100.000000 0.000000 59.027531 29.695126 10.886858 0.000000 0.390485 
4000.00 1003.12 101.000000 0.000000 59.338207 29.614434 11.282434 0.350996 0.413929 
4000.00 1006.00 102.000000 0.000000 59.882475 29.309800 11.397098 1.029965 0.380661 
4000.00 1008.82 103.000000 0.000000 60.425348 29.005474 11.513499 1.707534 0.348145 
4000.00 1011.59 104.000000 0.000000 60.966315 28.701787 11.632076 2.383191 0.316631 
4000.00 1014.31 105.000000 0.000000 61.504996 28.398980 11.753158 3.056556 0.286310 
4000.00 1016.99 106.000000 0.000000 62.041113 28.097223 11.876980 3.727360 0.257324 
4000.00 1019.61 107.000000 0.000000 62.574482 27.796624 12.003697 4.395424 0.229772 
4000.00 1022.20 108.000000 0.000000 63.104990 27.497244 12.133401 5.060648 0.203718 
4000.00 1024.74 109.000000 0.000000 63.632583 27.199103 12.266131 5.722986 0.179197 
4000.00 1027.23 110.000000 0.000000 64.157255 26.902192 12.401885 6.382447 0.156222 
4000.00 1029.68 111.000000 0.000000 64.679038 26.606476 12.540628 7.039072 0.134786 
4000.00 1032.10 112.000000 0.000000 65.197995 26.311903 12.682298 7.692935 0.114869 
4000.00 1034.47 113.000000 0.000000 65.714217 26.018402 12.826814 8.344136 0.096432 
4000.00 1036.81 114.000000 0.000000 66.227787 25.725907 12.974091 8.992771 0.079444 
4000.00 1039.11 115.000000 0.000000 66.738815 25.434337 13.124030 9.638958 0.063860 
4000.00 1041.37 116.000000 0.000000 67.247415 25.143608 13.276524 10.282821 0.049632 
4000.00 1043.60 117.000000 0.000000 67.753704 24.853637 13.431464 10.924488 0.036707 
4000.00 1045.79 118.000000 0.000000 68.257804 24.564337 13.588740 11.564085 0.025034 
4000.00 1047.94 119.000000 0.000000 68.759832 24.275625 13.748242 12.201741 0.014560 
4000.00 1050.06 120.000000 0.000000 69.259908 23.987419 13.909862 12.837579 0.005232 
4000.00 1052.16 121.000000 0.000000 69.754408 23.700949 14.074878 13.469764 0.000000 
4000.00 1054.22 122.000000 0.000000 70.242105 23.416495 14.243544 14.097856 0.000000 
4000.00 1056.25 123.000000 0.000000 70.729608 23.131667 14.413304 14.725421 0.000000 
4000.00 1058.25 124.000000 0.000000 71.216937 22.846449 14.584115 15.352500 0.000000 
4000.00 1060.22 125.000000 0.000000 71.704110 22.560823 14.755937 15.979130 0.000000 
4000.00 1062.16 126.000000 0.000000 72.191142 22.274777 14.928738 16.605343 0.000000 
4000.00 1064.07 127.000000 0.000000 72.678049 21.988297 15.102484 17.231169 0.000000 
4000.00 1065.95 128.000000 0.000000 73.164841 21.701376 15.277149 17.856634 0.000000 
4000.00 1067.80 129.000000 0.000000 73.651531 21.414003 15.452705 18.481762 0.000000 
4000.00 1069.62 130.000000 0.000000 74.138127 21.126172 15.629128 19.106573 0.000000 
4000.00 1071.42 131.000000 0.000000 74.624640 20.837876 15.806398 19.731086 0.000000 
4000.00 1073.19 132.000000 0.000000 75.111076 20.549110 15.984494 20.355320 0.000000 
4000.00 1074.94 133.000000 0.000000 75.597444 20.259869 16.163396 20.979291 0.000000 
4000.00 1076.65 134.000000 0.000000 76.083750 19.970149 16.343088 21.603013 0.000000 
4000.00 1078.35 135.000000 0.000000 76.569999 19.679948 16.523553 22.226500 0.000000 
4000.00 1080.02 136.000000 0.000000 77.056198 19.389263 16.704776 22.849763 0.000000 
4000.00 1081.67 137.000000 0.000000 77.542351 19.098091 16.886742 23.472816 0.000000 
4000.00 1083.29 138.000000 0.000000 78.028464 18.806430 17.069438 24.095668 0.000000 
4000.00 1084.89 139.000000 0.000000 78.514539 18.514280 17.252852 24.718329 0.000000 
4000.00 1086.47 140.000000 0.000000 79.000581 18.221640 17.436971 25.340808 0.000000 
4000.00 1088.02 141.000000 0.000000 79.486163 17.928361 17.621498 25.963315 0.000663 
4000.00 1089.56 142.000000 0.000000 79.969202 17.633654 17.804931 26.586934 0.005278 
4000.00 1091.08 143.000000 0.000000 80.452252 17.338340 17.988896 27.210546 0.009967 
4000.00 1092.58 144.000000 0.000000 80.935298 17.042434 18.173412 27.834128 0.014729 
4000.00 1094.05 145.000000 0.000000 81.418334 16.745949 18.358489 28.457667 0.019560 
4000.00 1095.51 146.000000 0.000000 81.901355 16.448894 18.544136 29.081156 0.024459 
4000.00 1096.95 147.000000 0.000000 82.384356 16.151276 18.730356 29.704588 0.029424 
4000.00 1098.37 148.000000 0.000000 82.867337 15.853100 18.917152 30.327959 0.034452 
4000.00 1099.77 149.000000 0.000000 83.350296 15.554371 19.104524 30.951266 0.039543 
4000.00 1101.15 150.000000 0.000000 83.833233 15.255092 19.292473 31.574509 0.044694 
4000.00 1102.51 151.000000 0.000000 84.316146 14.955266 19.480998 32.197686 0.049904 
4000.00 1103.86 152.000000 0.000000 84.799035 14.654897 19.670099 32.820797 0.055171 
4000.00 1105.19 153.000000 0.000000 85.281902 14.353988 19.859774 33.443842 0.060493 
4000.00 1106.50 154.000000 0.000000 85.764745 14.052540 20.050022 34.066822 0.065871 
4000.00 1107.80 155.000000 0.000000 86.247566 13.750555 20.240842 34.689736 0.071302 
4000.00 1109.08 156.000000 0.000000 86.730365 13.448035 20.432230 35.312586 0.076784 
4000.00 1110.34 157.000000 0.000000 87.213141 13.144982 20.624187 35.935372 0.082318 
4000.00 1111.59 158.000000 0.000000 87.695897 12.841398 20.816709 36.558095 0.087901 
4000.00 1112.82 159.000000 0.000000 88.178631 12.537284 21.009795 37.180755 0.093533 
4000.00 1114.04 160.000000 0.000000 88.661346 12.232642 21.203444 37.803355 0.099213 
4000.00 1115.24 161.000000 0.000000 89.144040 11.927472 21.397654 38.425895 0.104939 
4000.00 1116.43 162.000000 0.000000 89.626716 11.621777 21.592422 39.048375 0.110711 
4000.00 1117.61 163.000000 0.000000 90.109373 11.315556 21.787748 39.670797 0.116527 
4000.00 1118.77 164.000000 0.000000 90.592011 11.008812 21.983629 40.293161 0.122387 
4000.00 1119.91 165.000000 0.000000 91.074632 10.701545 22.180064 40.915469 0.128290 
4000.00 1121.04 166.000000 0.000000 91.557236 10.393757 22.377051 41.537722 0.134234 
4000.00 1122.16 167.000000 0.000000 92.039824 10.085448 22.574589 42.159920 0.140220 
4000.00 1123.27 168.000000 0.000000 92.522395 9.776619 22.772677 42.782064 0.146245 
4000.00 1124.36 169.000000 0.000000 93.004950 9.467271 22.971313 43.404156 0.152311 
4000.00 1125.45 170.000000 0.000000 93.487490 9.157404 23.170495 44.026196 0.158414 
4000.00 1126.51 171.000000 0.000000 93.970016 8.847021 23.370223 44.648184 0.164556 
4000.00 1127.57 172.000000 0.000000 94.452527 8.536120 23.570496 45.270123 0.170735 
4000.00 1128.61 173.000000 0.000000 94.935024 8.224703 23.771312 45.892012 0.176950 
4000.00 1129.65 174.000000 0.000000 95.417507 7.912771 23.972670 46.513852 0.183200 
4000.00 1130.67 175.000000 0.000000 95.899977 7.600323 24.174569 47.135644 0.189486 
4000.00 1131.68 176.000000 0.000000 96.382434 7.287362 24.377009 47.757390 0.195805 
4000.00 1132.68 177.000000 0.000000 96.864879 6.973886 24.579988 48.379088 0.202159 
4000.00 1133.66 178.000000 0.000000 97.347312 6.659896 24.783506 49.000741 0.208545 
4000.00 1134.64 179.000000 0.000000 97.829732 6.345393 24.987561 49.622349 0.214964 
4000.00 1135.61 180.000000 0.000000 98.312142 6.030378 25.192154 50.243913 0.221414 
4000.00 1136.56 181.000000 0.000000 98.794539 5.714849 25.397284 50.865432 0.227895 
4000.00 1137.51 182.000000 0.000000 99.276926 5.398809 25.602950 51.486909 0.234407 
4000.00 1138.44 183.000000 0.000000 99.759302 5.082256 25.809151 52.108342 0.240948 
4000.00 1139.37 184.000000 0.000000 100.241668 4.765192 26.015887 52.729734 0.247519 
4000.00 1140.28 185.000000 0.000000 100.724023 4.447616 26.223158 53.351084 0.254119 
4000.00 1141.19 186.000000 0.000000 101.206368 4.129528 26.430964 53.972394 0.260747 
4000.00 1142.08 187.000000 0.000000 101.688703 3.810928 26.639304 54.593662 0.267402 
4000.00 1142.97 188.000000 0.000000 102.171029 3.491817 26.848178 55.214891 0.274085 
4000.00 1143.85 189.000000 0.000000 102.653345 3.172194 27.057585 55.836081 0.280795 
4000.00 1144.71 190.000000 0.000000 103.135652 2.852059 27.267527 56.457232 0.287530 
4000.00 1145.57 191.000000 0.000000 103.617950 2.531413 27.478002 57.078344 0.294291 
4000.00 1146.42 192.000000 0.000000 104.100240 2.210254 27.689010 57.699418 0.301078 
4000.00 1147.26 193.000000 0.000000 104.582520 1.888583 27.900553 58.320455 0.307889 
4000.00 1148.10 194.000000 0.000000 105.064792 1.566400 28.112629 58.941455 0.314724 
4000.00 1148.92 195.000000 0.000000 105.547055 1.243704 28.325240 59.562417 0.321584 
4000.00 1149.74 196.000000 0.000000 106.029310 0.920495 28.538385 60.183344 0.328466 
4000.00 1150.55 197.000000 0.000000 106.511556 0.596772 28.752064 60.804235 0.335372 
4000.00 1151.35 198.000000 0.000000 106.993795 0.272536 28.966279 61.425090 0.342300 
4000.00 1152.15 199.000000 0.000000 107.473712 0.000000 29.140650 62.037926 0.347712 
4000.00 1152.99 200.000000 0.000000 107.939910 0.000000 29.108723 62.606211 0.345155 
4000.00 1153.83 201.000000 0.000000 108.403011 0.000000 29.084867 63.169300 0.342822 
