# Supplementary material for: Vertical depletion of ophiolitic mantle reflects melt focusing and interaction in sub-spreading-center asthenosphere
Source: Nat Commun. 2022 Nov 14;13:6956. doi: 10.1038/s41467-022-34781-w (PMC9663536; doi:10.1038/s41467-022-34781-w)
Supplement: Supplementary file 6 — Source Code 1 [file 41467_2022_34781_MOESM6_ESM.zip › Melt-rock reaction codes/Demo-4kbar 1000 melt2/Phase_vol_tbl.txt]

Title: DMM (tablefiles.csv row 1)

Phase Volumes:
Pressure Temperature mass V liquid_0 olivine_0 orthopyroxene_0 clinopyroxene_0 feldspar_0 spinel_0 
4000.00 1000.00 100.000000 30.990428 0.000000 18.292617 9.237194 3.356900 0.000000 0.103717 
4000.00 1003.12 101.000000 31.320393 0.000000 18.387569 9.212226 3.477647 0.132633 0.110317 
4000.00 1006.00 102.000000 31.674381 0.000000 18.554760 9.116455 3.512614 0.389229 0.101322 
4000.00 1008.82 103.000000 32.028269 0.000000 18.721480 9.020803 3.548101 0.645341 0.092544 
4000.00 1011.59 104.000000 32.382022 0.000000 18.887572 8.925373 3.584245 0.900780 0.084052 
4000.00 1014.31 105.000000 32.735617 0.000000 19.052918 8.830245 3.621150 1.155407 0.075896 
4000.00 1016.99 106.000000 33.089036 0.000000 19.217435 8.735472 3.658891 1.409125 0.068113 
4000.00 1019.61 107.000000 33.442267 0.000000 19.381065 8.641090 3.697517 1.661865 0.060730 
4000.00 1022.20 108.000000 33.795305 0.000000 19.543774 8.547119 3.737058 1.913592 0.053761 
4000.00 1024.74 109.000000 34.148146 0.000000 19.705548 8.453566 3.777527 2.164289 0.047216 
4000.00 1027.23 110.000000 34.500791 0.000000 19.866384 8.360427 3.818924 2.413958 0.041097 
4000.00 1029.68 111.000000 34.853243 0.000000 20.026294 8.267694 3.861241 2.662614 0.035400 
4000.00 1032.10 112.000000 35.205507 0.000000 20.185298 8.175349 3.904458 2.910282 0.030119 
4000.00 1034.47 113.000000 35.557588 0.000000 20.343426 8.083371 3.948551 3.156997 0.025242 
4000.00 1036.81 114.000000 35.909494 0.000000 20.500704 7.991738 3.993496 3.402796 0.020759 
4000.00 1039.11 115.000000 36.261232 0.000000 20.657166 7.900425 4.039261 3.647723 0.016658 
4000.00 1041.37 116.000000 36.612813 0.000000 20.812849 7.809405 4.085815 3.891821 0.012923 
4000.00 1043.60 117.000000 36.964243 0.000000 20.967790 7.718652 4.133124 4.135137 0.009540 
4000.00 1045.79 118.000000 37.315531 0.000000 21.122026 7.628139 4.181154 4.377718 0.006494 
4000.00 1047.94 119.000000 37.666687 0.000000 21.275596 7.537838 4.229873 4.619610 0.003770 
4000.00 1050.06 120.000000 38.017717 0.000000 21.428536 7.447724 4.279247 4.860859 0.001352 
4000.00 1052.16 121.000000 38.368491 0.000000 21.579735 7.358238 4.329725 5.100794 0.000000 
4000.00 1054.22 122.000000 38.718975 0.000000 21.728818 7.269487 4.381413 5.339258 0.000000 
4000.00 1056.25 123.000000 39.069423 0.000000 21.877816 7.180628 4.433429 5.577550 0.000000 
4000.00 1058.25 124.000000 39.419838 0.000000 22.026736 7.091655 4.485761 5.815685 0.000000 
4000.00 1060.22 125.000000 39.770221 0.000000 22.175584 7.002565 4.538397 6.053675 0.000000 
4000.00 1062.16 126.000000 40.120575 0.000000 22.324365 6.913352 4.591325 6.291533 0.000000 
4000.00 1064.07 127.000000 40.470902 0.000000 22.473083 6.824015 4.644537 6.529267 0.000000 
4000.00 1065.95 128.000000 40.821204 0.000000 22.621744 6.734549 4.698023 6.766888 0.000000 
4000.00 1067.80 129.000000 41.171482 0.000000 22.770350 6.644953 4.751776 7.004402 0.000000 
4000.00 1069.62 130.000000 41.521737 0.000000 22.918905 6.555225 4.805788 7.241819 0.000000 
4000.00 1071.42 131.000000 41.871970 0.000000 23.067413 6.465362 4.860052 7.479144 0.000000 
4000.00 1073.19 132.000000 42.222184 0.000000 23.215875 6.375364 4.914562 7.716382 0.000000 
4000.00 1074.94 133.000000 42.572378 0.000000 23.364295 6.285230 4.969312 7.953541 0.000000 
4000.00 1076.65 134.000000 42.922555 0.000000 23.512676 6.194957 5.024298 8.190624 0.000000 
4000.00 1078.35 135.000000 43.272714 0.000000 23.661018 6.104546 5.079513 8.427637 0.000000 
4000.00 1080.02 136.000000 43.622856 0.000000 23.809325 6.013995 5.134953 8.664583 0.000000 
4000.00 1081.67 137.000000 43.972983 0.000000 23.957598 5.923305 5.190614 8.901467 0.000000 
4000.00 1083.29 138.000000 44.323095 0.000000 24.105838 5.832475 5.246491 9.138291 0.000000 
4000.00 1084.89 139.000000 44.673193 0.000000 24.254049 5.741504 5.302581 9.375060 0.000000 
4000.00 1086.47 140.000000 45.023277 0.000000 24.402230 5.650392 5.358880 9.611775 0.000000 
4000.00 1088.02 141.000000 45.373358 0.000000 24.550254 5.559108 5.415320 9.848518 0.000157 
4000.00 1089.56 142.000000 45.723490 0.000000 24.697506 5.467473 5.471553 10.085706 0.001251 
4000.00 1091.08 143.000000 46.073619 0.000000 24.844744 5.375661 5.527949 10.322905 0.002360 
4000.00 1092.58 144.000000 46.423743 0.000000 24.991964 5.283676 5.584514 10.560107 0.003483 
4000.00 1094.05 145.000000 46.773863 0.000000 25.139165 5.191522 5.641250 10.797307 0.004620 
4000.00 1095.51 146.000000 47.123978 0.000000 25.286345 5.099201 5.698160 11.034501 0.005771 
4000.00 1096.95 147.000000 47.474087 0.000000 25.433503 5.006715 5.755245 11.271687 0.006936 
4000.00 1098.37 148.000000 47.824190 0.000000 25.580640 4.914066 5.812505 11.508864 0.008115 
4000.00 1099.77 149.000000 48.174287 0.000000 25.727753 4.821256 5.869941 11.746029 0.009307 
4000.00 1101.15 150.000000 48.524377 0.000000 25.874844 4.728285 5.927554 11.983183 0.010511 
4000.00 1102.51 151.000000 48.874462 0.000000 26.021913 4.635154 5.985341 12.220325 0.011729 
4000.00 1103.86 152.000000 49.224540 0.000000 26.168959 4.541864 6.043305 12.457453 0.012959 
4000.00 1105.19 153.000000 49.574613 0.000000 26.315984 4.448416 6.101443 12.694569 0.014201 
4000.00 1106.50 154.000000 49.924679 0.000000 26.462987 4.354810 6.159755 12.931672 0.015454 
4000.00 1107.80 155.000000 50.274739 0.000000 26.609968 4.261047 6.218242 13.168762 0.016720 
4000.00 1109.08 156.000000 50.624794 0.000000 26.756928 4.167128 6.276902 13.405838 0.017997 
4000.00 1110.34 157.000000 50.974842 0.000000 26.903867 4.073052 6.335735 13.642902 0.019285 
4000.00 1111.59 158.000000 51.324885 0.000000 27.050786 3.978821 6.394741 13.879953 0.020584 
4000.00 1112.82 159.000000 51.674922 0.000000 27.197685 3.884434 6.453918 14.116991 0.021894 
4000.00 1114.04 160.000000 52.024954 0.000000 27.344564 3.789893 6.513267 14.354016 0.023214 
4000.00 1115.24 161.000000 52.374980 0.000000 27.491423 3.695197 6.572786 14.591029 0.024544 
4000.00 1116.43 162.000000 52.725001 0.000000 27.638264 3.600346 6.632476 14.828030 0.025885 
4000.00 1117.61 163.000000 53.075017 0.000000 27.785085 3.505342 6.692335 15.065019 0.027236 
4000.00 1118.77 164.000000 53.425027 0.000000 27.931889 3.410184 6.752364 15.301995 0.028596 
4000.00 1119.91 165.000000 53.775032 0.000000 28.078674 3.314872 6.812561 15.538960 0.029965 
4000.00 1121.04 166.000000 54.125033 0.000000 28.225441 3.219407 6.872927 15.775914 0.031344 
4000.00 1122.16 167.000000 54.475028 0.000000 28.372191 3.123789 6.933460 16.012856 0.032732 
4000.00 1123.27 168.000000 54.825019 0.000000 28.518924 3.028019 6.994161 16.249786 0.034129 
4000.00 1124.36 169.000000 55.175005 0.000000 28.665640 2.932095 7.055028 16.486706 0.035535 
4000.00 1125.45 170.000000 55.524986 0.000000 28.812340 2.836020 7.116063 16.723615 0.036949 
4000.00 1126.51 171.000000 55.874962 0.000000 28.959023 2.739792 7.177263 16.960513 0.038372 
4000.00 1127.57 172.000000 56.224934 0.000000 29.105690 2.643411 7.238630 17.197401 0.039803 
4000.00 1128.61 173.000000 56.574902 0.000000 29.252342 2.546879 7.300161 17.434278 0.041242 
4000.00 1129.65 174.000000 56.924865 0.000000 29.398978 2.450195 7.361859 17.671145 0.042688 
4000.00 1130.67 175.000000 57.274824 0.000000 29.545599 2.353360 7.423721 17.908002 0.044143 
4000.00 1131.68 176.000000 57.624779 0.000000 29.692205 2.256372 7.485747 18.144848 0.045606 
4000.00 1132.68 177.000000 57.974730 0.000000 29.838797 2.159233 7.547938 18.381686 0.047075 
4000.00 1133.66 178.000000 58.324676 0.000000 29.985374 2.061943 7.610293 18.618513 0.048553 
4000.00 1134.64 179.000000 58.674619 0.000000 30.131937 1.964501 7.672812 18.855331 0.050037 
4000.00 1135.61 180.000000 59.024557 0.000000 30.278487 1.866908 7.735495 19.092139 0.051528 
4000.00 1136.56 181.000000 59.374492 0.000000 30.425022 1.769163 7.798342 19.328938 0.053027 
4000.00 1137.51 182.000000 59.724423 0.000000 30.571544 1.671268 7.861351 19.565728 0.054532 
4000.00 1138.44 183.000000 60.074350 0.000000 30.718053 1.573220 7.924525 19.802509 0.056044 
4000.00 1139.37 184.000000 60.424274 0.000000 30.864549 1.475022 7.987861 20.039281 0.057562 
4000.00 1140.28 185.000000 60.774194 0.000000 31.011032 1.376672 8.051360 20.276043 0.059087 
4000.00 1141.19 186.000000 61.124110 0.000000 31.157502 1.278171 8.115022 20.512798 0.060618 
4000.00 1142.08 187.000000 61.474023 0.000000 31.303960 1.179518 8.178847 20.749543 0.062155 
4000.00 1142.97 188.000000 61.823932 0.000000 31.450406 1.080714 8.242835 20.986280 0.063698 
4000.00 1143.85 189.000000 62.173838 0.000000 31.596839 0.981758 8.306985 21.223008 0.065248 
4000.00 1144.71 190.000000 62.523741 0.000000 31.743261 0.882651 8.371298 21.459728 0.066803 
4000.00 1145.57 191.000000 62.873640 0.000000 31.889671 0.783392 8.435774 21.696439 0.068364 
4000.00 1146.42 192.000000 63.223536 0.000000 32.036070 0.683982 8.500413 21.933142 0.069930 
4000.00 1147.26 193.000000 63.573429 0.000000 32.182457 0.584419 8.565215 22.169837 0.071502 
4000.00 1148.10 194.000000 63.923319 0.000000 32.328833 0.484704 8.630179 22.406523 0.073079 
4000.00 1148.92 195.000000 64.273205 0.000000 32.475198 0.384838 8.695306 22.643202 0.074662 
4000.00 1149.74 196.000000 64.623089 0.000000 32.621552 0.284818 8.760596 22.879873 0.076250 
4000.00 1150.55 197.000000 64.972969 0.000000 32.767895 0.184647 8.826049 23.116535 0.077843 
4000.00 1151.35 198.000000 65.322846 0.000000 32.914227 0.084322 8.891666 23.353190 0.079441 
4000.00 1152.15 199.000000 65.672189 0.000000 33.059700 0.000000 8.944914 23.586864 0.080710 
4000.00 1152.99 200.000000 66.018583 0.000000 33.200254 0.000000 8.934111 23.803952 0.080265 
4000.00 1153.83 201.000000 66.364672 0.000000 33.339894 0.000000 8.925776 24.019103 0.079899 
