# Supplementary material for: Vertical depletion of ophiolitic mantle reflects melt focusing and interaction in sub-spreading-center asthenosphere
Source: Nat Commun. 2022 Nov 14;13:6956. doi: 10.1038/s41467-022-34781-w (PMC9663536; doi:10.1038/s41467-022-34781-w)
Supplement: Supplementary file 6 — Source Code 1 [file 41467_2022_34781_MOESM6_ESM.zip › Melt-rock reaction codes/Demo-4kbar 1000 melt2/Solid_comp_tbl.txt]

Title: DMM (tablefiles.csv row 1)

Solid Composition:
Pressure Temperature mass SiO2 TiO2 Al2O3 Fe2O3 FeO MnO MgO NiO CaO Na2O 
4000.00 1000.00 100.000000 46.0448 0.0377528 2.01924 0.847544 6.86358 0.117281 41.0881 0.267506 2.63976 0.074427
4000.00 1003.12 101.000000 46.0502 0.0381116 2.1741 0.845106 6.87374 0.116251 40.8181 0.264934 2.70902 0.110476
4000.00 1006.00 102.000000 46.0554 0.0384633 2.32592 0.842716 6.88371 0.115241 40.5534 0.262413 2.77694 0.145818
4000.00 1008.82 103.000000 46.0606 0.0388082 2.4748 0.840373 6.89348 0.114251 40.2938 0.259941 2.84353 0.180474
4000.00 1011.59 104.000000 46.0656 0.0391464 2.62081 0.838074 6.90306 0.11328 40.0392 0.257516 2.90884 0.214464
4000.00 1014.31 105.000000 46.0706 0.0394782 2.76405 0.83582 6.91246 0.112327 39.7894 0.255137 2.97291 0.247806
4000.00 1016.99 106.000000 46.0754 0.0398038 2.90458 0.833607 6.92169 0.111392 39.5444 0.252804 3.03577 0.280519
4000.00 1019.61 107.000000 46.0802 0.0401232 3.04248 0.831437 6.93074 0.110475 39.304 0.250514 3.09745 0.312621
4000.00 1022.20 108.000000 46.0849 0.0404368 3.17783 0.829306 6.93962 0.109575 39.068 0.248266 3.15799 0.344128
4000.00 1024.74 109.000000 46.0895 0.0407445 3.3107 0.827214 6.94834 0.108691 38.8363 0.24606 3.21742 0.375057
4000.00 1027.23 110.000000 46.094 0.0410467 3.44115 0.825161 6.9569 0.107823 38.6088 0.243894 3.27578 0.405423
4000.00 1029.68 111.000000 46.0984 0.0413435 3.56925 0.823144 6.96531 0.106971 38.3855 0.241766 3.33307 0.435243
4000.00 1032.10 112.000000 46.1028 0.0416349 3.69506 0.821164 6.97357 0.106134 38.1661 0.239677 3.38935 0.46453
4000.00 1034.47 113.000000 46.1071 0.0419212 3.81865 0.819218 6.98168 0.105312 37.9506 0.237625 3.44463 0.493299
4000.00 1036.81 114.000000 46.1113 0.0422025 3.94007 0.817307 6.98965 0.104505 37.7389 0.235609 3.49894 0.521563
4000.00 1039.11 115.000000 46.1154 0.0424789 4.05937 0.815429 6.99748 0.103711 37.5309 0.233627 3.55231 0.549335
4000.00 1041.37 116.000000 46.1194 0.0427505 4.17662 0.813583 7.00517 0.102931 37.3265 0.23168 3.60475 0.576629
4000.00 1043.60 117.000000 46.1234 0.0430175 4.29187 0.811769 7.01274 0.102165 37.1255 0.229767 3.6563 0.603456
4000.00 1045.79 118.000000 46.1273 0.0432799 4.40516 0.809986 7.02017 0.101411 36.928 0.227885 3.70698 0.629828
4000.00 1047.94 119.000000 46.1312 0.0435379 4.51654 0.808232 7.02748 0.10067 36.7338 0.226036 3.7568 0.655757
4000.00 1050.06 120.000000 46.135 0.0437917 4.62608 0.806508 7.03467 0.0999418 36.5428 0.224217 3.80579 0.681254
4000.00 1052.16 121.000000 46.1387 0.0440412 4.7338 0.804813 7.04174 0.0992253 36.355 0.222428 3.85398 0.706329
4000.00 1054.22 122.000000 46.1424 0.0442867 4.83975 0.803145 7.04869 0.0985205 36.1702 0.220668 3.90137 0.730994
4000.00 1056.25 123.000000 46.146 0.0445281 4.94398 0.801504 7.05554 0.0978272 35.9885 0.218938 3.94799 0.755257
4000.00 1058.25 124.000000 46.1495 0.0447657 5.04653 0.79989 7.06227 0.0971451 35.8097 0.217235 3.99386 0.779129
4000.00 1060.22 125.000000 46.153 0.0449995 5.14744 0.798301 7.06889 0.0964739 35.6337 0.215559 4.039 0.802619
4000.00 1062.16 126.000000 46.1564 0.0452295 5.24675 0.796738 7.07541 0.0958134 35.4606 0.21391 4.08342 0.825736
4000.00 1064.07 127.000000 46.1598 0.0454559 5.3445 0.795199 7.08182 0.0951633 35.2901 0.212287 4.12714 0.84849
4000.00 1065.95 128.000000 46.1631 0.0456788 5.44071 0.793685 7.08814 0.0945233 35.1224 0.210689 4.17018 0.870887
4000.00 1067.80 129.000000 46.1664 0.0458983 5.53544 0.792193 7.09435 0.0938932 34.9572 0.209116 4.21255 0.892938
4000.00 1069.62 130.000000 46.1697 0.0461143 5.62871 0.790725 7.10048 0.0932729 34.7946 0.207567 4.25427 0.914649
4000.00 1071.42 131.000000 46.1728 0.0463271 5.72055 0.789279 7.1065 0.092662 34.6344 0.206042 4.29535 0.936028
4000.00 1073.19 132.000000 46.176 0.0465366 5.811 0.787856 7.11244 0.0920603 34.4767 0.20454 4.33581 0.957084
4000.00 1074.94 133.000000 46.179 0.046743 5.90009 0.786453 7.11829 0.0914678 34.3214 0.20306 4.37566 0.977823
4000.00 1076.65 134.000000 46.1821 0.0469463 5.98786 0.785072 7.12405 0.090884 34.1684 0.201603 4.41492 0.998253
4000.00 1078.35 135.000000 46.1851 0.0471466 6.07432 0.783711 7.12972 0.0903089 34.0176 0.200167 4.45359 1.01838
4000.00 1080.02 136.000000 46.188 0.047344 6.15951 0.78237 7.13531 0.0897423 33.8691 0.198753 4.4917 1.03821
4000.00 1081.67 137.000000 46.1909 0.0475384 6.24346 0.781048 7.14082 0.0891839 33.7227 0.197359 4.52924 1.05775
4000.00 1083.29 138.000000 46.1938 0.0477301 6.32619 0.779746 7.14625 0.0886336 33.5784 0.195985 4.56625 1.07701
4000.00 1084.89 139.000000 46.1966 0.047919 6.40773 0.778462 7.1516 0.0880913 33.4363 0.194631 4.60272 1.09599
4000.00 1086.47 140.000000 46.1994 0.0481052 6.4881 0.777197 7.15688 0.0875567 33.2961 0.193296 4.63867 1.1147
4000.00 1088.02 141.000000 46.2021 0.0482887 6.56734 0.77595 7.16208 0.0870296 33.158 0.19198 4.67412 1.13315
4000.00 1089.56 142.000000 46.2048 0.0484697 6.64546 0.77472 7.16721 0.08651 33.0217 0.190683 4.70906 1.15133
4000.00 1091.08 143.000000 46.2075 0.0486481 6.72248 0.773507 7.17226 0.0859977 32.8874 0.189404 4.74351 1.16926
4000.00 1092.58 144.000000 46.2101 0.0488241 6.79844 0.772312 7.17725 0.0854925 32.755 0.188143 4.77749 1.18694
4000.00 1094.05 145.000000 46.2127 0.0489976 6.87335 0.771133 7.18216 0.0849942 32.6244 0.186899 4.811 1.20438
4000.00 1095.51 146.000000 46.2152 0.0491688 6.94723 0.769969 7.18701 0.0845028 32.4956 0.185672 4.84404 1.22158
4000.00 1096.95 147.000000 46.2178 0.0493376 7.02011 0.768822 7.1918 0.0840181 32.3685 0.184462 4.87664 1.23854
4000.00 1098.37 148.000000 46.2203 0.0495041 7.092 0.767691 7.19651 0.0835399 32.2431 0.183268 4.9088 1.25528
4000.00 1099.77 149.000000 46.2227 0.0496684 7.16293 0.766574 7.20117 0.0830681 32.1195 0.18209 4.94053 1.27179
4000.00 1101.15 150.000000 46.2251 0.0498305 7.23291 0.765472 7.20576 0.0826026 31.9975 0.180928 4.97183 1.28808
4000.00 1102.51 151.000000 46.2275 0.0499905 7.30197 0.764385 7.2103 0.0821433 31.877 0.179781 5.00272 1.30416
4000.00 1103.86 152.000000 46.2299 0.0501484 7.37012 0.763313 7.21477 0.08169 31.7582 0.178649 5.0332 1.32002
4000.00 1105.19 153.000000 46.2322 0.0503042 7.43737 0.762254 7.21918 0.0812427 31.641 0.177533 5.06328 1.33567
4000.00 1106.50 154.000000 46.2345 0.050458 7.50375 0.761209 7.22354 0.0808011 31.5252 0.17643 5.09297 1.35113
4000.00 1107.80 155.000000 46.2368 0.0506098 7.56928 0.760177 7.22784 0.0803653 31.411 0.175342 5.12228 1.36638
4000.00 1109.08 156.000000 46.239 0.0507596 7.63397 0.759159 7.23208 0.0799351 31.2982 0.174268 5.15122 1.38144
4000.00 1110.34 157.000000 46.2412 0.0509075 7.69783 0.758154 7.23628 0.0795103 31.1868 0.173207 5.17978 1.3963
4000.00 1111.59 158.000000 46.2434 0.0510536 7.76088 0.757161 7.24041 0.0790909 31.0769 0.17216 5.20799 1.41098
4000.00 1112.82 159.000000 46.2455 0.0511978 7.82314 0.756181 7.2445 0.0786768 30.9683 0.171127 5.23584 1.42548
4000.00 1114.04 160.000000 46.2477 0.0513403 7.88462 0.755213 7.24854 0.0782678 30.8611 0.170106 5.26334 1.43979
4000.00 1115.24 161.000000 46.2498 0.0514809 7.94534 0.754258 7.25252 0.077864 30.7553 0.169097 5.2905 1.45392
4000.00 1116.43 162.000000 46.2518 0.0516198 8.00531 0.753314 7.25646 0.0774651 30.6507 0.168101 5.31732 1.46788
4000.00 1117.61 163.000000 46.2539 0.0517571 8.06454 0.752381 7.26034 0.0770711 30.5474 0.167118 5.34382 1.48167
4000.00 1118.77 164.000000 46.2559 0.0518926 8.12305 0.75146 7.26418 0.0766819 30.4454 0.166146 5.36999 1.49529
4000.00 1119.91 165.000000 46.2579 0.0520265 8.18086 0.75055 7.26798 0.0762975 30.3446 0.165186 5.39584 1.50875
4000.00 1121.04 166.000000 46.2599 0.0521588 8.23796 0.749651 7.27173 0.0759176 30.245 0.164238 5.42138 1.52204
4000.00 1122.16 167.000000 46.2618 0.0522895 8.29438 0.748763 7.27543 0.0755424 30.1467 0.163301 5.44662 1.53517
4000.00 1123.27 168.000000 46.2638 0.0524186 8.35013 0.747886 7.27909 0.0751716 30.0495 0.162375 5.47156 1.54815
4000.00 1124.36 169.000000 46.2657 0.0525462 8.40522 0.747018 7.2827 0.0748051 29.9534 0.161461 5.4962 1.56097
4000.00 1125.45 170.000000 46.2676 0.0526724 8.45966 0.746161 7.28628 0.074443 29.8585 0.160557 5.52055 1.57365
4000.00 1126.51 171.000000 46.2694 0.052797 8.51347 0.745314 7.28981 0.0740851 29.7647 0.159663 5.54462 1.58617
4000.00 1127.57 172.000000 46.2713 0.0529202 8.56665 0.744477 7.2933 0.0737314 29.6719 0.15878 5.5684 1.59855
4000.00 1128.61 173.000000 46.2731 0.053042 8.61921 0.74365 7.29675 0.0733818 29.5803 0.157907 5.59192 1.61079
4000.00 1129.65 174.000000 46.2749 0.0531623 8.67117 0.742832 7.30016 0.0730362 29.4897 0.157044 5.61516 1.62288
4000.00 1130.67 175.000000 46.2766 0.0532813 8.72254 0.742023 7.30353 0.0726945 29.4001 0.156191 5.63813 1.63484
4000.00 1131.68 176.000000 46.2784 0.053399 8.77332 0.741224 7.30686 0.0723568 29.3116 0.155348 5.66085 1.64666
4000.00 1132.68 177.000000 46.2801 0.0535153 8.82353 0.740434 7.31016 0.0720228 29.224 0.154514 5.68331 1.65835
4000.00 1133.66 178.000000 46.2819 0.0536303 8.87317 0.739652 7.31342 0.0716926 29.1375 0.15369 5.70551 1.6699
4000.00 1134.64 179.000000 46.2836 0.053744 8.92226 0.738879 7.31664 0.0713661 29.0519 0.152875 5.72747 1.68133
4000.00 1135.61 180.000000 46.2852 0.0538565 8.97081 0.738115 7.31982 0.0710432 28.9672 0.152068 5.74919 1.69263
4000.00 1136.56 181.000000 46.2869 0.0539677 9.01882 0.737359 7.32298 0.0707239 28.8835 0.151271 5.77066 1.70381
4000.00 1137.51 182.000000 46.2885 0.0540777 9.0663 0.736612 7.32609 0.070408 28.8007 0.150483 5.7919 1.71486
4000.00 1138.44 183.000000 46.2902 0.0541864 9.11326 0.735873 7.32917 0.0700957 28.7189 0.149703 5.8129 1.72579
4000.00 1139.37 184.000000 46.2918 0.0542941 9.15971 0.735142 7.33222 0.0697867 28.6379 0.148932 5.83368 1.7366
4000.00 1140.28 185.000000 46.2934 0.0544005 9.20566 0.734418 7.33524 0.0694811 28.5577 0.148169 5.85423 1.7473
4000.00 1141.19 186.000000 46.2949 0.0545058 9.25111 0.733703 7.33822 0.0691788 28.4785 0.147414 5.87457 1.75788
4000.00 1142.08 187.000000 46.2965 0.05461 9.29608 0.732995 7.34117 0.0688797 28.4001 0.146667 5.89468 1.76835
4000.00 1142.97 188.000000 46.298 0.054713 9.34057 0.732294 7.34409 0.0685837 28.3225 0.145928 5.91458 1.77871
4000.00 1143.85 189.000000 46.2995 0.054815 9.38459 0.731602 7.34698 0.0682909 28.2458 0.145197 5.93427 1.78895
4000.00 1144.71 190.000000 46.301 0.0549159 9.42815 0.730916 7.34984 0.0680012 28.1698 0.144474 5.95375 1.79909
4000.00 1145.57 191.000000 46.3025 0.0550157 9.47125 0.730237 7.35267 0.0677145 28.0947 0.143758 5.97303 1.80913
4000.00 1146.42 192.000000 46.304 0.0551146 9.5139 0.729566 7.35547 0.0674309 28.0203 0.14305 5.99211 1.81905
4000.00 1147.26 193.000000 46.3055 0.0552123 9.55611 0.728902 7.35824 0.0671501 27.9467 0.142349 6.01099 1.82888
4000.00 1148.10 194.000000 46.3069 0.0553091 9.59788 0.728244 7.36098 0.0668723 27.8739 0.141655 6.02968 1.8386
4000.00 1148.92 195.000000 46.3083 0.0554049 9.63923 0.727593 7.36369 0.0665972 27.8018 0.140969 6.04817 1.84823
4000.00 1149.74 196.000000 46.3098 0.0554997 9.68015 0.726949 7.36638 0.066325 27.7304 0.140289 6.06647 1.85775
4000.00 1150.55 197.000000 46.3112 0.0555935 9.72066 0.726311 7.36904 0.0660556 27.6598 0.139617 6.08459 1.86718
4000.00 1151.35 198.000000 46.3126 0.0556864 9.76076 0.72568 7.37167 0.0657889 27.5899 0.138951 6.10253 1.87652
4000.00 1152.15 199.000000 46.3139 0.0557784 9.80045 0.725055 7.37428 0.0655249 27.5207 0.138291 6.12029 1.88576
4000.00 1152.99 200.000000 46.3153 0.0558694 9.83975 0.724437 7.37686 0.0652635 27.4521 0.137639 6.13786 1.89491
4000.00 1153.83 201.000000 46.3166 0.0559595 9.87866 0.723824 7.37941 0.0650047 27.3843 0.136993 6.15527 1.90396
