# Supplementary material for: Vertical depletion of ophiolitic mantle reflects melt focusing and interaction in sub-spreading-center asthenosphere
Source: Nat Commun. 2022 Nov 14;13:6956. doi: 10.1038/s41467-022-34781-w (PMC9663536; doi:10.1038/s41467-022-34781-w)
Supplement: Supplementary file 6 — Source Code 1 [file 41467_2022_34781_MOESM6_ESM.zip › Melt-rock reaction codes/Demo-4kbar 1000 melt2/System_main_tbl.txt]

Title: DMM (tablefiles.csv row 1)

System Thermodynamic Data:
Pressure Temperature mass F phi S H V dVdP*10^6 dVdT*10^6 Cp logfO2(absolute) logfO2(absolute) rhol rhos viscosity aH2O chisqr
4000.00 1000.00 100.000000 0.0000000000000000 0.000000 225.323549 -1323171.687630 30.990428 -23.653912 1313.213056 124.603290 -8.335 -8.335 0.000000 3.226803 0.000 0 0.000
4000.00 1003.12 101.000000 0.0000000000000000 0.000000 227.890736 -1335755.698279 31.320393 -24.010004 1325.754111 125.841992 -8.349 -8.349 0.000000 3.224736 0.000 0 0.000
4000.00 1006.00 102.000000 0.0000000000000000 0.000000 230.456723 -1348339.708927 31.674381 -24.478500 1338.357913 127.072684 -8.306 -8.306 0.000000 3.220268 0.000 0 0.000
4000.00 1008.82 103.000000 0.0000000000000000 0.000000 233.022011 -1360923.719576 32.028269 -24.946490 1350.954038 128.303278 -8.263 -8.263 0.000000 3.215909 0.000 0 0.000
4000.00 1011.59 104.000000 0.0000000000000000 0.000000 235.586622 -1373507.730224 32.382022 -25.413859 1363.544755 129.533796 -8.221 -8.221 0.000000 3.211659 0.000 0 0.000
4000.00 1014.31 105.000000 0.0000000000000000 0.000000 238.150575 -1386091.740873 32.735617 -25.880524 1376.131917 130.764252 -8.181 -8.181 0.000000 3.207516 0.000 0 0.000
4000.00 1016.99 106.000000 0.0000000000000000 0.000000 240.713890 -1398675.751521 33.089036 -26.346428 1388.717012 131.994659 -8.141 -8.141 0.000000 3.203478 0.000 0 0.000
4000.00 1019.61 107.000000 0.0000000000000000 0.000000 243.276587 -1411259.762170 33.442267 -26.811536 1401.301225 133.225027 -8.102 -8.102 0.000000 3.199544 0.000 0 0.000
4000.00 1022.20 108.000000 0.0000000000000000 0.000000 245.838681 -1423843.772818 33.795305 -27.275831 1413.885474 134.455362 -8.064 -8.064 0.000000 3.195710 0.000 0 0.000
4000.00 1024.74 109.000000 0.0000000000000000 0.000000 248.400192 -1436427.783467 34.148146 -27.739310 1426.470464 135.685668 -8.027 -8.027 0.000000 3.191974 0.000 0 0.000
4000.00 1027.23 110.000000 0.0000000000000000 0.000000 250.961136 -1449011.794115 34.500791 -28.201982 1439.056717 136.915950 -7.991 -7.991 0.000000 3.188333 0.000 0 0.000
4000.00 1029.68 111.000000 0.0000000000000000 0.000000 253.521528 -1461595.804764 34.853243 -28.663864 1451.644605 138.146208 -7.956 -7.956 0.000000 3.184783 0.000 0 0.000
4000.00 1032.10 112.000000 0.0000000000000000 0.000000 256.081384 -1474179.815412 35.205507 -29.118567 1462.577590 139.320595 -7.922 -7.922 0.000000 3.181320 0.000 0 0.000
4000.00 1034.47 113.000000 0.0000000000000000 0.000000 258.640719 -1486763.826061 35.557588 -29.578401 1475.030081 140.546107 -7.889 -7.889 0.000000 3.177943 0.000 0 0.000
4000.00 1036.81 114.000000 0.0000000000000000 0.000000 261.199547 -1499347.836709 35.909494 -30.037530 1487.485249 141.771616 -7.857 -7.857 0.000000 3.174648 0.000 0 0.000
4000.00 1039.11 115.000000 0.0000000000000000 0.000000 263.757883 -1511931.847358 36.261232 -30.495986 1499.943082 142.997117 -7.826 -7.826 0.000000 3.171431 0.000 0 0.000
4000.00 1041.37 116.000000 0.0000000000000000 0.000000 266.315739 -1524515.858006 36.612813 -30.953805 1512.403525 144.222610 -7.796 -7.796 0.000000 3.168290 0.000 0 0.000
4000.00 1043.60 117.000000 0.0000000000000000 0.000000 268.873128 -1537099.868655 36.964243 -31.411022 1524.866486 145.448092 -7.767 -7.767 0.000000 3.165221 0.000 0 0.000
4000.00 1045.79 118.000000 0.0000000000000000 0.000000 271.430062 -1549683.879303 37.315531 -31.867671 1537.331851 146.673561 -7.739 -7.739 0.000000 3.162222 0.000 0 0.000
4000.00 1047.94 119.000000 0.0000000000000000 0.000000 273.986555 -1562267.889952 37.666687 -32.323787 1549.799485 147.899014 -7.711 -7.711 0.000000 3.159290 0.000 0 0.000
4000.00 1050.06 120.000000 0.0000000000000000 0.000000 276.542617 -1574851.900600 38.017717 -32.779405 1562.269246 149.124449 -7.684 -7.684 0.000000 3.156423 0.000 0 0.000
4000.00 1052.16 121.000000 0.0000000000000000 0.000000 279.098260 -1587435.911249 38.368491 -33.233990 1574.758718 150.350070 -7.659 -7.659 0.000000 3.153629 0.000 0 0.000
4000.00 1054.22 122.000000 0.0000000000000000 0.000000 281.653494 -1600019.921897 38.718975 -33.687417 1587.275216 151.575947 -7.636 -7.636 0.000000 3.150910 0.000 0 0.000
4000.00 1056.25 123.000000 0.0000000000000000 0.000000 284.208329 -1612603.932546 39.069423 -34.140711 1599.788020 152.801724 -7.614 -7.614 0.000000 3.148242 0.000 0 0.000
4000.00 1058.25 124.000000 0.0000000000000000 0.000000 286.762777 -1625187.943194 39.419838 -34.593880 1612.297110 154.027403 -7.592 -7.592 0.000000 3.145624 0.000 0 0.000
4000.00 1060.22 125.000000 0.0000000000000000 0.000000 289.316846 -1637771.953843 39.770221 -35.046930 1624.802478 155.252988 -7.570 -7.570 0.000000 3.143055 0.000 0 0.000
4000.00 1062.16 126.000000 0.0000000000000000 0.000000 291.870547 -1650355.964491 40.120575 -35.499867 1637.304126 156.478482 -7.549 -7.549 0.000000 3.140533 0.000 0 0.000
4000.00 1064.07 127.000000 0.0000000000000000 0.000000 294.423889 -1662939.975140 40.470902 -35.952696 1649.802064 157.703887 -7.528 -7.528 0.000000 3.138057 0.000 0 0.000
4000.00 1065.95 128.000000 0.0000000000000000 0.000000 296.976880 -1675523.985788 40.821204 -36.405423 1662.296309 158.929206 -7.508 -7.508 0.000000 3.135625 0.000 0 0.000
4000.00 1067.80 129.000000 0.0000000000000000 0.000000 299.529530 -1688107.996437 41.171482 -36.858052 1674.786883 160.154443 -7.488 -7.488 0.000000 3.133237 0.000 0 0.000
4000.00 1069.62 130.000000 0.0000000000000000 0.000000 302.081847 -1700692.007085 41.521737 -37.310586 1687.273812 161.379599 -7.469 -7.469 0.000000 3.130890 0.000 0 0.000
4000.00 1071.42 131.000000 0.0000000000000000 0.000000 304.633838 -1713276.017734 41.871970 -37.763030 1699.757128 162.604676 -7.449 -7.449 0.000000 3.128585 0.000 0 0.000
4000.00 1073.19 132.000000 0.0000000000000000 0.000000 307.185512 -1725860.028382 42.222184 -38.215387 1712.236864 163.829677 -7.431 -7.431 0.000000 3.126319 0.000 0 0.000
4000.00 1074.94 133.000000 0.0000000000000000 0.000000 309.736876 -1738444.039031 42.572378 -38.667659 1724.713055 165.054605 -7.412 -7.412 0.000000 3.124091 0.000 0 0.000
4000.00 1076.65 134.000000 0.0000000000000000 0.000000 312.287938 -1751028.049679 42.922555 -39.119851 1737.185740 166.279460 -7.394 -7.394 0.000000 3.121902 0.000 0 0.000
4000.00 1078.35 135.000000 0.0000000000000000 0.000000 314.838704 -1763612.060328 43.272714 -39.571964 1749.654958 167.504246 -7.376 -7.376 0.000000 3.119749 0.000 0 0.000
4000.00 1080.02 136.000000 0.0000000000000000 0.000000 317.389182 -1776196.070976 43.622856 -40.024002 1762.120749 168.728963 -7.359 -7.359 0.000000 3.117632 0.000 0 0.000
4000.00 1081.67 137.000000 0.0000000000000000 0.000000 319.939378 -1788780.081625 43.972983 -40.475966 1774.583156 169.953614 -7.341 -7.341 0.000000 3.115549 0.000 0 0.000
4000.00 1083.29 138.000000 0.0000000000000000 0.000000 322.489298 -1801364.092273 44.323095 -40.927859 1787.042220 171.178200 -7.324 -7.324 0.000000 3.113501 0.000 0 0.000
4000.00 1084.89 139.000000 0.0000000000000000 0.000000 325.038949 -1813948.102922 44.673193 -41.379683 1799.497985 172.402724 -7.308 -7.308 0.000000 3.111486 0.000 0 0.000
4000.00 1086.47 140.000000 0.0000000000000000 0.000000 327.588337 -1826532.113570 45.023277 -41.831440 1811.950493 173.627187 -7.291 -7.291 0.000000 3.109503 0.000 0 0.000
4000.00 1088.02 141.000000 0.0000000000000000 0.000000 330.137468 -1839116.124219 45.373358 -42.283175 1824.404288 174.851624 -7.276 -7.276 0.000000 3.107550 0.000 0 0.000
4000.00 1089.56 142.000000 0.0000000000000000 0.000000 332.686347 -1851700.134867 45.723490 -42.735132 1836.881781 176.076211 -7.262 -7.262 0.000000 3.105625 0.000 0 0.000
4000.00 1091.08 143.000000 0.0000000000000000 0.000000 335.234980 -1864284.145516 46.073619 -43.187067 1849.356702 177.300742 -7.248 -7.248 0.000000 3.103728 0.000 0 0.000
4000.00 1092.58 144.000000 0.0000000000000000 0.000000 337.783374 -1876868.156164 46.423743 -43.638976 1861.829061 178.525219 -7.235 -7.235 0.000000 3.101861 0.000 0 0.000
4000.00 1094.05 145.000000 0.0000000000000000 0.000000 340.331532 -1889452.166813 46.773863 -44.090854 1874.298871 179.749643 -7.222 -7.222 0.000000 3.100022 0.000 0 0.000
4000.00 1095.51 146.000000 0.0000000000000000 0.000000 342.879460 -1902036.177461 47.123978 -44.542700 1886.766150 180.974015 -7.209 -7.209 0.000000 3.098210 0.000 0 0.000
4000.00 1096.95 147.000000 0.0000000000000000 0.000000 345.427163 -1914620.188110 47.474087 -44.994511 1899.230918 182.198336 -7.197 -7.197 0.000000 3.096426 0.000 0 0.000
4000.00 1098.37 148.000000 0.0000000000000000 0.000000 347.974645 -1927204.198758 47.824190 -45.446288 1911.693196 183.422608 -7.184 -7.184 0.000000 3.094668 0.000 0 0.000
4000.00 1099.77 149.000000 0.0000000000000000 0.000000 350.521912 -1939788.209407 48.174287 -45.898030 1924.153007 184.646831 -7.172 -7.172 0.000000 3.092936 0.000 0 0.000
4000.00 1101.15 150.000000 0.0000000000000000 0.000000 353.068968 -1952372.220055 48.524377 -46.349736 1936.610377 185.871007 -7.161 -7.161 0.000000 3.091230 0.000 0 0.000
4000.00 1102.51 151.000000 0.0000000000000000 0.000000 355.615817 -1964956.230704 48.874462 -46.801405 1949.065329 187.095136 -7.149 -7.149 0.000000 3.089548 0.000 0 0.000
4000.00 1103.86 152.000000 0.0000000000000000 0.000000 358.162463 -1977540.241352 49.224540 -47.253039 1961.517889 188.319220 -7.138 -7.138 0.000000 3.087891 0.000 0 0.000
4000.00 1105.19 153.000000 0.0000000000000000 0.000000 360.708911 -1990124.252001 49.574613 -47.704637 1973.968085 189.543259 -7.126 -7.126 0.000000 3.086257 0.000 0 0.000
4000.00 1106.50 154.000000 0.0000000000000000 0.000000 363.255165 -2002708.262649 49.924679 -48.156199 1986.415941 190.767254 -7.116 -7.116 0.000000 3.084647 0.000 0 0.000
4000.00 1107.80 155.000000 0.0000000000000000 0.000000 365.801228 -2015292.273298 50.274739 -48.607726 1998.861484 191.991207 -7.105 -7.105 0.000000 3.083059 0.000 0 0.000
4000.00 1109.08 156.000000 0.0000000000000000 0.000000 368.347105 -2027876.283946 50.624794 -49.059217 2011.304740 193.215117 -7.094 -7.094 0.000000 3.081494 0.000 0 0.000
4000.00 1110.34 157.000000 0.0000000000000000 0.000000 370.892798 -2040460.294595 50.974842 -49.510673 2023.745737 194.438987 -7.084 -7.084 0.000000 3.079951 0.000 0 0.000
4000.00 1111.59 158.000000 0.0000000000000000 0.000000 373.438313 -2053044.305243 51.324885 -49.962095 2036.184499 195.662816 -7.074 -7.074 0.000000 3.078429 0.000 0 0.000
4000.00 1112.82 159.000000 0.0000000000000000 0.000000 375.983652 -2065628.315892 51.674922 -50.413483 2048.621054 196.886606 -7.063 -7.063 0.000000 3.076928 0.000 0 0.000
4000.00 1114.04 160.000000 0.0000000000000000 0.000000 378.528819 -2078212.326540 52.024954 -50.864837 2061.055426 198.110358 -7.054 -7.054 0.000000 3.075447 0.000 0 0.000
4000.00 1115.24 161.000000 0.0000000000000000 0.000000 381.073816 -2090796.337189 52.374980 -51.316157 2073.487642 199.334071 -7.044 -7.044 0.000000 3.073987 0.000 0 0.000
4000.00 1116.43 162.000000 0.0000000000000000 0.000000 383.618648 -2103380.347837 52.725001 -51.767444 2085.917727 200.557747 -7.034 -7.034 0.000000 3.072546 0.000 0 0.000
4000.00 1117.61 163.000000 0.0000000000000000 0.000000 386.163318 -2115964.358486 53.075017 -52.218698 2098.345707 201.781386 -7.025 -7.025 0.000000 3.071125 0.000 0 0.000
4000.00 1118.77 164.000000 0.0000000000000000 0.000000 388.707828 -2128548.369134 53.425027 -52.669920 2110.771605 203.004990 -7.016 -7.016 0.000000 3.069722 0.000 0 0.000
4000.00 1119.91 165.000000 0.0000000000000000 0.000000 391.252182 -2141132.379783 53.775032 -53.121110 2123.195448 204.228559 -7.007 -7.007 0.000000 3.068338 0.000 0 0.000
4000.00 1121.04 166.000000 0.0000000000000000 0.000000 393.796382 -2153716.390431 54.125033 -53.572269 2135.617258 205.452093 -6.998 -6.998 0.000000 3.066973 0.000 0 0.000
4000.00 1122.16 167.000000 0.0000000000000000 0.000000 396.340432 -2166300.401080 54.475028 -54.023396 2148.037060 206.675593 -6.989 -6.989 0.000000 3.065625 0.000 0 0.000
4000.00 1123.27 168.000000 0.0000000000000000 0.000000 398.884333 -2178884.411728 54.825019 -54.474492 2160.454877 207.899060 -6.980 -6.980 0.000000 3.064294 0.000 0 0.000
4000.00 1124.36 169.000000 0.0000000000000000 0.000000 401.428090 -2191468.422377 55.175005 -54.925558 2172.870733 209.122494 -6.972 -6.972 0.000000 3.062981 0.000 0 0.000
4000.00 1125.45 170.000000 0.0000000000000000 0.000000 403.971704 -2204052.433025 55.524986 -55.376594 2185.284651 210.345896 -6.963 -6.963 0.000000 3.061685 0.000 0 0.000
4000.00 1126.51 171.000000 0.0000000000000000 0.000000 406.515179 -2216636.443674 55.874962 -55.827600 2197.696654 211.569267 -6.955 -6.955 0.000000 3.060405 0.000 0 0.000
4000.00 1127.57 172.000000 0.0000000000000000 0.000000 409.058516 -2229220.454322 56.224934 -56.278577 2210.106763 212.792606 -6.947 -6.947 0.000000 3.059141 0.000 0 0.000
4000.00 1128.61 173.000000 0.0000000000000000 0.000000 411.601719 -2241804.464971 56.574902 -56.729525 2222.515001 214.015916 -6.939 -6.939 0.000000 3.057893 0.000 0 0.000
4000.00 1129.65 174.000000 0.0000000000000000 0.000000 414.144788 -2254388.475619 56.924865 -57.180444 2234.921390 215.239195 -6.931 -6.931 0.000000 3.056661 0.000 0 0.000
4000.00 1130.67 175.000000 0.0000000000000000 0.000000 416.687728 -2266972.486268 57.274824 -57.631334 2247.325950 216.462445 -6.923 -6.923 0.000000 3.055444 0.000 0 0.000
4000.00 1131.68 176.000000 0.0000000000000000 0.000000 419.230541 -2279556.496916 57.624779 -58.082197 2259.728703 217.685667 -6.916 -6.916 0.000000 3.054242 0.000 0 0.000
4000.00 1132.68 177.000000 0.0000000000000000 0.000000 421.773227 -2292140.507565 57.974730 -58.533032 2272.129670 218.908860 -6.908 -6.908 0.000000 3.053054 0.000 0 0.000
4000.00 1133.66 178.000000 0.0000000000000000 0.000000 424.315790 -2304724.518213 58.324676 -58.983840 2284.528870 220.132025 -6.901 -6.901 0.000000 3.051881 0.000 0 0.000
4000.00 1134.64 179.000000 0.0000000000000000 0.000000 426.858232 -2317308.528862 58.674619 -59.434621 2296.926325 221.355162 -6.893 -6.893 0.000000 3.050723 0.000 0 0.000
4000.00 1135.61 180.000000 0.0000000000000000 0.000000 429.400555 -2329892.539510 59.024557 -59.885375 2309.322053 222.578273 -6.886 -6.886 0.000000 3.049578 0.000 0 0.000
4000.00 1136.56 181.000000 0.0000000000000000 0.000000 431.942761 -2342476.550159 59.374492 -60.336103 2321.716074 223.801357 -6.879 -6.879 0.000000 3.048447 0.000 0 0.000
4000.00 1137.51 182.000000 0.0000000000000000 0.000000 434.484852 -2355060.560807 59.724423 -60.786805 2334.108408 225.024415 -6.872 -6.872 0.000000 3.047330 0.000 0 0.000
4000.00 1138.44 183.000000 0.0000000000000000 0.000000 437.026830 -2367644.571456 60.074350 -61.237481 2346.499073 226.247447 -6.865 -6.865 0.000000 3.046225 0.000 0 0.000
4000.00 1139.37 184.000000 0.0000000000000000 0.000000 439.568696 -2380228.582104 60.424274 -61.688131 2358.888088 227.470455 -6.859 -6.859 0.000000 3.045134 0.000 0 0.000
4000.00 1140.28 185.000000 0.0000000000000000 0.000000 442.110453 -2392812.592753 60.774194 -62.138756 2371.275471 228.693437 -6.852 -6.852 0.000000 3.044055 0.000 0 0.000
4000.00 1141.19 186.000000 0.0000000000000000 0.000000 444.652103 -2405396.603401 61.124110 -62.589357 2383.661240 229.916395 -6.845 -6.845 0.000000 3.042989 0.000 0 0.000
4000.00 1142.08 187.000000 0.0000000000000000 0.000000 447.193647 -2417980.614050 61.474023 -63.039933 2396.045413 231.139328 -6.839 -6.839 0.000000 3.041935 0.000 0 0.000
4000.00 1142.97 188.000000 0.0000000000000000 0.000000 449.735087 -2430564.624698 61.823932 -63.490484 2408.428007 232.362238 -6.832 -6.832 0.000000 3.040894 0.000 0 0.000
4000.00 1143.85 189.000000 0.0000000000000000 0.000000 452.276424 -2443148.635347 62.173838 -63.941011 2420.809040 233.585125 -6.826 -6.826 0.000000 3.039864 0.000 0 0.000
4000.00 1144.71 190.000000 0.0000000000000000 0.000000 454.817661 -2455732.645995 62.523741 -64.391515 2433.188528 234.807989 -6.820 -6.820 0.000000 3.038846 0.000 0 0.000
4000.00 1145.57 191.000000 0.0000000000000000 0.000000 457.358799 -2468316.656644 62.873640 -64.841995 2445.566488 236.030830 -6.814 -6.814 0.000000 3.037839 0.000 0 0.000
4000.00 1146.42 192.000000 0.0000000000000000 0.000000 459.899840 -2480900.667292 63.223536 -65.292452 2457.942936 237.253648 -6.808 -6.808 0.000000 3.036844 0.000 0 0.000
4000.00 1147.26 193.000000 0.0000000000000000 0.000000 462.440785 -2493484.677941 63.573429 -65.742885 2470.317889 238.476445 -6.802 -6.802 0.000000 3.035860 0.000 0 0.000
4000.00 1148.10 194.000000 0.0000000000000000 0.000000 464.981635 -2506068.688589 63.923319 -66.193296 2482.691362 239.699220 -6.796 -6.796 0.000000 3.034886 0.000 0 0.000
4000.00 1148.92 195.000000 0.0000000000000000 0.000000 467.522393 -2518652.699238 64.273205 -66.643684 2495.063372 240.921974 -6.790 -6.790 0.000000 3.033924 0.000 0 0.000
4000.00 1149.74 196.000000 0.0000000000000000 0.000000 470.063059 -2531236.709886 64.623089 -67.094050 2507.433933 242.144707 -6.784 -6.784 0.000000 3.032972 0.000 0 0.000
4000.00 1150.55 197.000000 0.0000000000000000 0.000000 472.603635 -2543820.720535 64.972969 -67.544394 2519.803061 243.367419 -6.779 -6.779 0.000000 3.032030 0.000 0 0.000
4000.00 1151.35 198.000000 0.0000000000000000 0.000000 475.144123 -2556404.731183 65.322846 -67.994716 2532.170770 244.590110 -6.773 -6.773 0.000000 3.031099 0.000 0 0.000
4000.00 1152.15 199.000000 0.0000000000000000 0.000000 477.684523 -2568988.741832 65.672189 -68.442932 2544.546319 245.812939 -6.770 -6.770 0.000000 3.030202 0.000 0 0.000
4000.00 1152.99 200.000000 0.0000000000000000 0.000000 480.224762 -2581572.752480 66.018583 -68.879491 2556.968920 247.036569 -6.782 -6.782 0.000000 3.029450 0.000 0 0.000
4000.00 1153.83 201.000000 0.0000000000000000 0.000000 482.764797 -2594156.763129 66.364672 -69.314660 2569.391084 248.260181 -6.795 -6.795 0.000000 3.028720 0.000 0 0.000
