# Supplementary material for: Vertical depletion of ophiolitic mantle reflects melt focusing and interaction in sub-spreading-center asthenosphere
Source: Nat Commun. 2022 Nov 14;13:6956. doi: 10.1038/s41467-022-34781-w (PMC9663536; doi:10.1038/s41467-022-34781-w)
Supplement: Supplementary file 6 — Source Code 1 [file 41467_2022_34781_MOESM6_ESM.zip › Melt-rock reaction codes/Demo-4kbar 1000 melt2/Trace_main_tbl.txt]

Title: DMM (tablefiles.csv row 1)

Partition Coefficients:
Pressure Temperature mass Zr Ti Hf La Ce Pr Nd Sm Eu Gd Tb Dy Ho Er Tm Yb Lu
4000.00 1000.00 100.000000 0.0533087 0.0217428 0.0342386 0.00736369 0.0114216 0.0163252 0.0212283 0.0309559 0.0361607 0.0404762 0.0444154 0.0486903 0.0513433 0.0544317 0.0565848 0.0588765 0.0611633
4000.00 1003.12 101.000000 0.0543917 0.0220686 0.0348697 0.00846381 0.012371 0.0172721 0.0221722 0.0320069 0.0394622 0.0415501 0.0455366 0.0498676 0.0525213 0.0556218 0.0576989 0.0599296 0.0621289
4000.00 1006.00 102.000000 0.0543015 0.0221756 0.0348799 0.0102416 0.0136802 0.018373 0.0230638 0.0326833 0.0442279 0.0419019 0.0458319 0.0501129 0.0526973 0.0557286 0.0577137 0.0598584 0.0619532
4000.00 1008.82 103.000000 0.0542202 0.022282 0.0348935 0.0119822 0.0149629 0.0194525 0.0239391 0.0333493 0.0488961 0.0422513 0.0461265 0.0503592 0.0528759 0.0558397 0.0577346 0.0597951 0.0617874
4000.00 1011.59 104.000000 0.0541494 0.0223882 0.0349114 0.0136856 0.0162192 0.020511 0.0247986 0.0340057 0.0534671 0.0425997 0.0464218 0.0506078 0.0530586 0.0559567 0.0577632 0.059741 0.0616328
4000.00 1014.31 105.000000 0.0540902 0.0224945 0.0349342 0.0153521 0.0174495 0.0215487 0.0256428 0.0346533 0.0579421 0.0429477 0.0467186 0.0508596 0.0532462 0.0560806 0.0578003 0.0596972 0.0614904
4000.00 1016.99 106.000000 0.0540432 0.0226012 0.0349622 0.0169823 0.0186542 0.0225662 0.0264721 0.0352925 0.0623225 0.0432959 0.0470174 0.0511152 0.0534395 0.056212 0.0578466 0.0596643 0.0613607
4000.00 1019.61 107.000000 0.0540087 0.0227082 0.0349956 0.0185766 0.0198339 0.023564 0.0272871 0.0359238 0.0666103 0.0436447 0.0473187 0.0513751 0.0536388 0.0563513 0.0579024 0.0596424 0.061244
4000.00 1022.20 108.000000 0.0539869 0.0228158 0.0350344 0.0201361 0.020989 0.0245425 0.028088 0.0365475 0.0708076 0.0439944 0.0476227 0.0516394 0.0538443 0.0564985 0.0579677 0.0596317 0.0611402
4000.00 1024.74 109.000000 0.0539774 0.0229239 0.0350785 0.0216614 0.0221203 0.0255023 0.0288754 0.0371639 0.0749166 0.0443449 0.0479293 0.0519082 0.0540559 0.0566537 0.0580426 0.059632 0.0610491
4000.00 1027.23 110.000000 0.05398 0.0230326 0.0351278 0.0231537 0.0232285 0.0264438 0.0296495 0.0377731 0.0789398 0.0446962 0.0482386 0.0521811 0.0542734 0.0568165 0.0581266 0.059643 0.0609704
4000.00 1029.68 111.000000 0.0539941 0.0231417 0.0351821 0.0246137 0.0243141 0.0273677 0.0304108 0.0383754 0.0828798 0.0450483 0.0485503 0.0524582 0.0544965 0.0569867 0.0582193 0.0596642 0.0609036
4000.00 1032.10 112.000000 0.0540193 0.0232512 0.0352411 0.0260427 0.0253778 0.0282744 0.0311595 0.0389708 0.086739 0.0454009 0.0488642 0.052739 0.054725 0.0571639 0.0583205 0.0596951 0.0608481
4000.00 1034.47 113.000000 0.054055 0.0233611 0.0353046 0.0274415 0.0264204 0.0291644 0.0318961 0.0395594 0.0905201 0.045754 0.04918 0.0530232 0.0549583 0.0573475 0.0584295 0.0597353 0.0608034
4000.00 1036.81 114.000000 0.0541005 0.0234712 0.0353722 0.0288111 0.0274425 0.0300382 0.0326208 0.0401414 0.0942254 0.0461072 0.0494975 0.0533105 0.0551962 0.0575371 0.0585458 0.0597841 0.0607689
4000.00 1039.11 115.000000 0.0541552 0.0235816 0.0354437 0.0301526 0.0284448 0.0308963 0.0333338 0.0407168 0.0978575 0.0464604 0.0498164 0.0536005 0.0554382 0.0577323 0.058669 0.059841 0.0607439
4000.00 1041.37 116.000000 0.0542185 0.0236921 0.0355187 0.0314669 0.0294279 0.0317391 0.0340356 0.0412855 0.101419 0.0468133 0.0501364 0.0538929 0.0556838 0.0579325 0.0587985 0.0599054 0.0607278
4000.00 1043.60 117.000000 0.0542898 0.0238025 0.035597 0.0327549 0.0303924 0.0325671 0.0347264 0.0418478 0.104912 0.0471657 0.0504571 0.0541873 0.0559327 0.0581373 0.0589337 0.0599768 0.0607201
4000.00 1045.79 118.000000 0.0543683 0.023913 0.0356783 0.0340175 0.0313389 0.0333808 0.0354064 0.0424036 0.108338 0.0475174 0.0507784 0.0544833 0.0561844 0.0583461 0.0590741 0.0600546 0.0607201
4000.00 1047.94 119.000000 0.0544537 0.0240232 0.0357623 0.0352557 0.032268 0.0341805 0.0360759 0.042953 0.111701 0.0478681 0.0510998 0.0547806 0.0564385 0.0585585 0.0592193 0.0601383 0.0607272
4000.00 1050.06 120.000000 0.0545452 0.0241333 0.0358487 0.0364702 0.0331803 0.0349666 0.0367352 0.0434959 0.115001 0.0482177 0.0514212 0.0550788 0.0566947 0.0587742 0.0593688 0.0602273 0.060741
4000.00 1052.16 121.000000 0.0546487 0.0242449 0.0359397 0.0376581 0.0340741 0.0357384 0.0373842 0.0440338 0.118233 0.0485687 0.0517454 0.0553814 0.0569565 0.0589969 0.0595266 0.0603258 0.0607656
4000.00 1054.22 122.000000 0.0547653 0.0243583 0.0360353 0.0388194 0.0349495 0.0364959 0.0380231 0.0445666 0.121397 0.0489215 0.052073 0.0556887 0.0572244 0.0592272 0.0596932 0.0604343 0.0608015
4000.00 1056.25 123.000000 0.0548834 0.0244706 0.0361314 0.0399611 0.0358105 0.0372415 0.0386525 0.0450926 0.124508 0.049271 0.052398 0.055994 0.0574913 0.0594572 0.0598604 0.0605442 0.06084
4000.00 1058.25 124.000000 0.0550029 0.0245817 0.0362279 0.0410839 0.0366577 0.0379755 0.0392726 0.0456117 0.127569 0.0496173 0.0527204 0.0562974 0.0577568 0.0596868 0.0600281 0.0606556 0.0608809
4000.00 1060.22 125.000000 0.0551235 0.0246915 0.0363246 0.0421882 0.0374913 0.0386982 0.0398837 0.0461241 0.13058 0.0499604 0.0530402 0.0565987 0.0580211 0.0599157 0.060196 0.0607681 0.060924
4000.00 1062.16 126.000000 0.0552453 0.0248002 0.0364215 0.0432745 0.0383118 0.0394098 0.0404859 0.0466299 0.133543 0.0503003 0.0533574 0.0568978 0.0582839 0.0601439 0.0603642 0.0608816 0.0609692
4000.00 1064.07 127.000000 0.055368 0.0249077 0.0365185 0.0443434 0.0391195 0.0401107 0.0410794 0.0471292 0.13646 0.0506369 0.0536719 0.0571949 0.0585453 0.0603714 0.0605324 0.0609961 0.0610162
4000.00 1065.95 128.000000 0.0554915 0.0250141 0.0366157 0.0453952 0.0399146 0.0408012 0.0416645 0.0476222 0.139331 0.0509703 0.0539837 0.0574897 0.0588052 0.060598 0.0607007 0.0611113 0.0610651
4000.00 1067.80 129.000000 0.0556158 0.0251193 0.0367128 0.0464304 0.0406975 0.0414813 0.0422413 0.048109 0.142157 0.0513005 0.0542929 0.0577824 0.0590635 0.0608237 0.0608689 0.0612273 0.0611156
4000.00 1069.62 130.000000 0.0557408 0.0252233 0.03681 0.0474495 0.0414685 0.0421515 0.04281 0.0485896 0.14494 0.0516275 0.0545995 0.0580729 0.0593203 0.0610485 0.061037 0.061344 0.0611677
4000.00 1071.42 131.000000 0.0558662 0.0253263 0.0369071 0.0484527 0.0422278 0.0428119 0.0433708 0.0490642 0.147681 0.0519515 0.0549034 0.0583612 0.0595755 0.0612723 0.0612049 0.0614611 0.0612212
4000.00 1073.19 132.000000 0.0559922 0.0254281 0.0370041 0.0494405 0.0429758 0.0434627 0.0439238 0.0495329 0.150381 0.0522723 0.0552047 0.0586474 0.059829 0.0614951 0.0613726 0.0615788 0.0612761
4000.00 1074.94 133.000000 0.0561186 0.0255288 0.037101 0.0504133 0.0437127 0.0441042 0.0444692 0.0499958 0.15304 0.05259 0.0555034 0.0589313 0.060081 0.0617168 0.0615399 0.0616969 0.0613323
4000.00 1076.65 134.000000 0.0562454 0.0256285 0.0371978 0.0513714 0.0444388 0.0447365 0.0450072 0.0504531 0.155659 0.0529047 0.0557995 0.059213 0.0603313 0.0619375 0.061707 0.0618153 0.0613897
4000.00 1078.35 135.000000 0.0563725 0.0257271 0.0372945 0.0523152 0.0451544 0.04536 0.045538 0.0509048 0.158241 0.0532164 0.056093 0.0594925 0.06058 0.062157 0.0618736 0.061934 0.0614481
4000.00 1080.02 136.000000 0.0564998 0.0258246 0.0373909 0.053245 0.0458595 0.0459747 0.0460617 0.051351 0.160784 0.0535252 0.056384 0.0597699 0.060827 0.0623754 0.0620398 0.062053 0.0615077
4000.00 1081.67 137.000000 0.0566274 0.0259211 0.0374872 0.0541612 0.0465546 0.0465809 0.0465784 0.0517918 0.163291 0.053831 0.0566725 0.0600451 0.0610724 0.0625927 0.0622056 0.0621722 0.0615682
4000.00 1083.29 138.000000 0.0567551 0.0260166 0.0375832 0.0550639 0.0472398 0.0471787 0.0470883 0.0522274 0.165762 0.0541339 0.0569585 0.0603181 0.0613161 0.0628089 0.062371 0.0622915 0.0616297
4000.00 1084.89 139.000000 0.0568829 0.0261111 0.037679 0.0559536 0.0479154 0.0477683 0.0475915 0.0526578 0.168198 0.054434 0.057242 0.060589 0.0615582 0.0630239 0.0625358 0.062411 0.0616921
4000.00 1086.47 140.000000 0.0570108 0.0262047 0.0377746 0.0568306 0.0485814 0.04835 0.0480882 0.0530832 0.170599 0.0547312 0.057523 0.0608578 0.0617987 0.0632377 0.0627001 0.0625306 0.0617553
4000.00 1088.02 141.000000 0.0571383 0.0262972 0.0378694 0.0576953 0.0492384 0.0489238 0.0485783 0.0535032 0.172968 0.0550251 0.0578011 0.0611238 0.0620368 0.0634496 0.0628631 0.0626494 0.0618184
4000.00 1089.56 142.000000 0.0572626 0.0263891 0.0379609 0.0585495 0.0498869 0.0494898 0.0490612 0.0539162 0.175306 0.0553127 0.0580727 0.0613833 0.0622685 0.0636553 0.0630205 0.0627632 0.0618773
4000.00 1091.08 143.000000 0.0573866 0.0264799 0.0380519 0.0593919 0.0505267 0.0500483 0.049538 0.0543242 0.177613 0.0555975 0.0583418 0.0616406 0.0624984 0.0638595 0.0631771 0.0628766 0.0619365
4000.00 1092.58 144.000000 0.0575104 0.0265697 0.0381425 0.0602228 0.0511578 0.0505996 0.0500088 0.0547275 0.179888 0.0558794 0.0586084 0.0618955 0.0627265 0.0640624 0.0633329 0.0629898 0.0619961
4000.00 1094.05 145.000000 0.0576339 0.0266587 0.0382327 0.0610424 0.0517806 0.0511437 0.0504736 0.0551261 0.182133 0.0561586 0.0588726 0.0621483 0.0629529 0.0642639 0.0634879 0.0631028 0.0620562
4000.00 1095.51 146.000000 0.0577572 0.0267467 0.0383226 0.0618509 0.0523951 0.0516807 0.0509327 0.0555201 0.184348 0.0564351 0.0591344 0.0623991 0.0631775 0.0644641 0.0636422 0.0632157 0.0621167
4000.00 1096.95 147.000000 0.0578804 0.0268338 0.0384121 0.0626485 0.0530016 0.0522109 0.0513861 0.0559097 0.186534 0.056709 0.0593939 0.0626478 0.0634005 0.064663 0.0637957 0.0633283 0.0621777
4000.00 1098.37 148.000000 0.0580034 0.02692 0.0385012 0.0634354 0.0536001 0.0527344 0.051834 0.0562949 0.188691 0.0569804 0.0596511 0.0628944 0.0636219 0.0648607 0.0639487 0.0634407 0.0622391
4000.00 1099.77 149.000000 0.0581262 0.0270054 0.03859 0.0642119 0.0541908 0.0532512 0.0522765 0.0566758 0.19082 0.0572493 0.0599062 0.0631392 0.0638418 0.0650572 0.0641009 0.063553 0.062301
4000.00 1101.15 150.000000 0.0582488 0.02709 0.0386785 0.0649782 0.054774 0.0537616 0.0527136 0.0570525 0.192921 0.0575157 0.0601591 0.063382 0.0640601 0.0652526 0.0642525 0.0636652 0.0623634
4000.00 1102.51 151.000000 0.0583713 0.0271737 0.0387666 0.0657344 0.0553497 0.0542656 0.0531455 0.0574251 0.194995 0.0577798 0.0604099 0.0636229 0.0642768 0.0654468 0.0644035 0.0637772 0.0624261
4000.00 1103.86 152.000000 0.0584936 0.0272566 0.0388545 0.0664807 0.055918 0.0547634 0.0535723 0.0577936 0.197042 0.0580415 0.0606586 0.063862 0.0644921 0.0656399 0.0645538 0.063889 0.0624893
4000.00 1105.19 153.000000 0.0586157 0.0273387 0.038942 0.0672174 0.0564792 0.0552551 0.053994 0.0581582 0.199063 0.0583009 0.0609053 0.0640993 0.064706 0.0658318 0.0647036 0.0640007 0.062553
4000.00 1106.50 154.000000 0.0587377 0.02742 0.0390292 0.0679447 0.0570334 0.0557409 0.0544108 0.0585189 0.201059 0.058558 0.0611499 0.0643348 0.0649184 0.0660227 0.0648527 0.0641122 0.062617
4000.00 1107.80 155.000000 0.0588595 0.0275006 0.0391161 0.0686626 0.0575806 0.0562207 0.0548228 0.0588758 0.20303 0.0588129 0.0613926 0.0645686 0.0651294 0.0662125 0.0650013 0.0642236 0.0626814
4000.00 1109.08 156.000000 0.0589812 0.0275804 0.0392027 0.0693715 0.0581211 0.0566948 0.0552301 0.0592289 0.204976 0.0590656 0.0616334 0.0648007 0.065339 0.0664013 0.0651492 0.0643348 0.0627462
4000.00 1110.34 157.000000 0.0591027 0.0276595 0.039289 0.0700714 0.058655 0.0571633 0.0556327 0.0595784 0.206898 0.0593162 0.0618723 0.065031 0.0655473 0.066589 0.0652966 0.0644459 0.0628113
4000.00 1111.59 158.000000 0.059224 0.0277379 0.039375 0.0707626 0.0591823 0.0576262 0.0560308 0.0599242 0.208797 0.0595647 0.0621093 0.0652597 0.0657542 0.0667757 0.0654434 0.0645568 0.0628769
4000.00 1112.82 159.000000 0.0593452 0.0278155 0.0394607 0.0714451 0.0597033 0.0580837 0.0564243 0.0602666 0.210672 0.0598111 0.0623445 0.0654868 0.0659598 0.0669613 0.0655896 0.0646676 0.0629427
4000.00 1114.04 160.000000 0.0594662 0.0278925 0.0395461 0.0721193 0.060218 0.0585359 0.0568135 0.0606054 0.212525 0.0600555 0.0625778 0.0657123 0.0661641 0.067146 0.0657353 0.0647782 0.0630089
4000.00 1115.24 161.000000 0.059587 0.0279687 0.0396312 0.0727851 0.0607265 0.0589828 0.0571984 0.0609408 0.214355 0.0602979 0.0628094 0.0659362 0.0663671 0.0673297 0.0658804 0.0648887 0.0630755
4000.00 1116.43 162.000000 0.0597076 0.0280443 0.0397161 0.0734429 0.061229 0.0594246 0.057579 0.0612729 0.216163 0.0605383 0.0630393 0.0661585 0.0665689 0.0675124 0.066025 0.064999 0.0631423
4000.00 1117.61 163.000000 0.0598281 0.0281192 0.0398006 0.0740926 0.0617256 0.0598613 0.0579555 0.0616017 0.21795 0.0607768 0.0632674 0.0663794 0.0667695 0.0676942 0.0661691 0.0651091 0.0632095
4000.00 1118.77 164.000000 0.0599484 0.0281935 0.0398849 0.0747346 0.0622163 0.0602931 0.0583278 0.0619273 0.219716 0.0610134 0.0634939 0.0665987 0.0669688 0.0678751 0.0663126 0.0652191 0.063277
4000.00 1119.91 165.000000 0.0600685 0.0282671 0.0399689 0.0753689 0.0627014 0.06072 0.0586962 0.0622496 0.221461 0.0612481 0.0637187 0.0668165 0.0671669 0.068055 0.0664555 0.0653289 0.0633448
4000.00 1121.04 166.000000 0.0601884 0.0283401 0.0400527 0.0759956 0.0631808 0.0611421 0.0590607 0.0625689 0.223186 0.061481 0.0639419 0.0670329 0.0673638 0.068234 0.066598 0.0654386 0.0634128
4000.00 1122.16 167.000000 0.0603081 0.0284124 0.0401361 0.0766149 0.0636547 0.0615596 0.0594212 0.0628851 0.22489 0.061712 0.0641634 0.0672479 0.0675596 0.0684121 0.0667399 0.0655481 0.0634811
4000.00 1123.27 168.000000 0.0604277 0.0284842 0.0402193 0.077227 0.0641233 0.0619724 0.059778 0.0631983 0.226575 0.0619413 0.0643834 0.0674614 0.0677543 0.0685893 0.0668814 0.0656574 0.0635497
4000.00 1124.36 169.000000 0.0605471 0.0285553 0.0403022 0.0778319 0.0645865 0.0623808 0.060131 0.0635085 0.228241 0.0621689 0.0646019 0.0676736 0.0679478 0.0687657 0.0670223 0.0657666 0.0636186
4000.00 1125.45 170.000000 0.0606663 0.0286259 0.0403849 0.0784299 0.0650445 0.0627847 0.0604804 0.0638158 0.229888 0.0623947 0.0648188 0.0678844 0.0681402 0.0689412 0.0671627 0.0658756 0.0636877
4000.00 1126.51 171.000000 0.0607854 0.0286959 0.0404673 0.0790209 0.0654973 0.0631842 0.0608262 0.0641203 0.231516 0.0626189 0.0650342 0.0680938 0.0683315 0.0691158 0.0673027 0.0659845 0.063757
4000.00 1127.57 172.000000 0.0609042 0.0287653 0.0405495 0.0796051 0.0659452 0.0635794 0.0611684 0.0644219 0.233126 0.0628414 0.0652481 0.068302 0.0685217 0.0692896 0.0674421 0.0660932 0.0638266
4000.00 1128.61 173.000000 0.0610229 0.0288342 0.0406314 0.0801828 0.0663881 0.0639704 0.0615072 0.0647208 0.234718 0.0630622 0.0654606 0.0685088 0.0687109 0.0694626 0.0675811 0.0662018 0.0638965
4000.00 1129.65 174.000000 0.0611414 0.0289024 0.0407131 0.0807538 0.0668261 0.0643573 0.0618425 0.065017 0.236292 0.0632815 0.0656716 0.0687143 0.068899 0.0696348 0.0677196 0.0663101 0.0639665
4000.00 1130.67 175.000000 0.0612597 0.0289702 0.0407945 0.0813185 0.0672593 0.0647401 0.0621745 0.0653104 0.237849 0.0634991 0.0658813 0.0689186 0.0690861 0.0698061 0.0678577 0.0664184 0.0640368
4000.00 1131.68 176.000000 0.0613779 0.0290374 0.0408757 0.0818768 0.0676879 0.0651189 0.0625031 0.0656013 0.239389 0.0637153 0.0660895 0.0691217 0.0692722 0.0699767 0.0679953 0.0665264 0.0641073
4000.00 1132.68 177.000000 0.0614959 0.0291041 0.0409566 0.082429 0.0681118 0.0654937 0.0628286 0.0658896 0.240912 0.0639298 0.0662964 0.0693235 0.0694573 0.0701465 0.0681324 0.0666344 0.064178
4000.00 1133.66 178.000000 0.0616137 0.0291703 0.0410373 0.082975 0.0685312 0.0658647 0.0631508 0.0661753 0.242419 0.0641429 0.066502 0.0695241 0.0696414 0.0703156 0.0682691 0.0667421 0.0642489
4000.00 1134.64 179.000000 0.0617313 0.029236 0.0411177 0.0835151 0.0689461 0.0662319 0.0634699 0.0664586 0.24391 0.0643545 0.0667062 0.0697236 0.0698245 0.0704839 0.0684053 0.0668497 0.0643201
4000.00 1135.61 180.000000 0.0618488 0.0293011 0.041198 0.0840492 0.0693567 0.0665954 0.0637859 0.0667394 0.245384 0.0645646 0.0669091 0.0699219 0.0700067 0.0706514 0.0685411 0.0669572 0.0643914
4000.00 1136.56 181.000000 0.0619661 0.0293658 0.041278 0.0845776 0.0697629 0.0669551 0.0640988 0.0670177 0.246843 0.0647733 0.0671108 0.070119 0.070188 0.0708182 0.0686765 0.0670645 0.0644629
4000.00 1137.51 182.000000 0.0620832 0.02943 0.0413578 0.0851002 0.0701649 0.0673113 0.0644088 0.0672937 0.248287 0.0649806 0.0673112 0.070315 0.0703683 0.0709843 0.0688115 0.0671717 0.0645346
4000.00 1138.44 183.000000 0.0622001 0.0294937 0.0414373 0.0856173 0.0705627 0.0676639 0.0647158 0.0675674 0.249715 0.0651865 0.0675103 0.0705099 0.0705478 0.0711497 0.068946 0.0672787 0.0646064
4000.00 1139.37 184.000000 0.0623169 0.0295569 0.0415167 0.0861288 0.0709564 0.068013 0.0650199 0.0678387 0.251129 0.0653911 0.0677082 0.0707037 0.0707263 0.0713144 0.0690801 0.0673855 0.0646785
4000.00 1140.28 185.000000 0.0624335 0.0296197 0.0415958 0.086635 0.0713461 0.0683586 0.0653212 0.0681078 0.252528 0.0655943 0.067905 0.0708965 0.0709039 0.0714784 0.0692139 0.0674922 0.0647507
4000.00 1141.19 186.000000 0.06255 0.029682 0.0416747 0.0871358 0.0717318 0.0687009 0.0656197 0.0683747 0.253912 0.0657961 0.0681005 0.0710881 0.0710807 0.0716418 0.0693472 0.0675988 0.0648231
4000.00 1142.08 187.000000 0.0626663 0.0297439 0.0417534 0.0876313 0.0721136 0.0690398 0.0659155 0.0686394 0.255283 0.0659967 0.0682949 0.0712787 0.0712567 0.0718044 0.0694801 0.0677053 0.0648957
4000.00 1142.97 188.000000 0.0627824 0.0298053 0.0418319 0.0881217 0.0724915 0.0693755 0.0662085 0.0689019 0.256639 0.066196 0.0684882 0.0714684 0.0714318 0.0719664 0.0696127 0.0678115 0.0649685
4000.00 1143.85 189.000000 0.0628984 0.0298663 0.0419102 0.088607 0.0728657 0.0697079 0.0664989 0.0691623 0.257982 0.066394 0.0686803 0.0716569 0.071606 0.0721278 0.0697448 0.0679177 0.0650414
4000.00 1144.71 190.000000 0.0630142 0.0299269 0.0419883 0.0890873 0.0732361 0.0700372 0.0667866 0.0694206 0.259311 0.0665908 0.0688713 0.0718445 0.0717795 0.0722885 0.0698766 0.0680237 0.0651144
4000.00 1145.57 191.000000 0.0631299 0.029987 0.0420662 0.0895626 0.0736029 0.0703633 0.0670718 0.0696768 0.260627 0.0667863 0.0690612 0.0720312 0.0719522 0.0724486 0.070008 0.0681296 0.0651877
4000.00 1146.42 192.000000 0.0632454 0.0300468 0.042144 0.0900331 0.0739661 0.0706864 0.0673544 0.0699311 0.261929 0.0669807 0.06925 0.0722168 0.072124 0.0726081 0.0701391 0.0682354 0.0652611
4000.00 1147.26 193.000000 0.0633608 0.0301061 0.0422215 0.0904989 0.0743257 0.0710064 0.0676345 0.0701833 0.263219 0.0671738 0.0694378 0.0724015 0.0722951 0.072767 0.0702698 0.068341 0.0653346
4000.00 1148.10 194.000000 0.063476 0.030165 0.0422988 0.09096 0.0746818 0.0713234 0.0679122 0.0704336 0.264496 0.0673658 0.0696246 0.0725853 0.0724655 0.0729253 0.0704001 0.0684465 0.0654083
4000.00 1148.92 195.000000 0.0635911 0.0302235 0.042376 0.0914164 0.0750345 0.0716375 0.0681874 0.0706819 0.265761 0.0675567 0.0698103 0.0727682 0.072635 0.0730829 0.0705301 0.0685519 0.0654821
4000.00 1149.74 196.000000 0.0637061 0.0302817 0.0424529 0.0918683 0.0753838 0.0719488 0.0684603 0.0709284 0.267014 0.0677464 0.069995 0.0729501 0.0728039 0.0732401 0.0706598 0.0686572 0.0655561
4000.00 1150.55 197.000000 0.0638209 0.0303394 0.0425297 0.0923157 0.0757297 0.0722572 0.0687308 0.071173 0.268254 0.067935 0.0701788 0.0731312 0.072972 0.0733966 0.0707891 0.0687623 0.0656303
4000.00 1151.35 198.000000 0.0639356 0.0303968 0.0426064 0.0927587 0.0760724 0.0725627 0.0689989 0.0714157 0.269482 0.0681225 0.0703615 0.0733114 0.0731394 0.0735526 0.0709181 0.0688673 0.0657045
4000.00 1152.15 199.000000 0.0639742 0.0304378 0.0426376 0.0931749 0.0763855 0.0728331 0.0692263 0.0716041 0.270615 0.0682456 0.0704752 0.0734176 0.0732314 0.073631 0.0709741 0.0689029 0.0657146
4000.00 1152.99 200.000000 0.0636274 0.0303966 0.042439 0.0934676 0.076558 0.0729327 0.069253 0.0715218 0.271294 0.0680443 0.0702413 0.0731504 0.0729428 0.0733174 0.0706608 0.0685862 0.0653982
4000.00 1153.83 201.000000 0.0632997 0.0303589 0.0422512 0.0937527 0.0767274 0.0730322 0.0692827 0.0714474 0.271958 0.0678561 0.0700221 0.0728996 0.0726715 0.0730223 0.0703657 0.068288 0.0651001

Bulk Trace:
Pressure Temperature mass Zr Ti Hf La Ce Pr Nd Sm Eu Gd Tb Dy Ho Er Tm Yb Lu
4000.00 1000.00 100.000000 0.201415 209.107 0.0182945 0.00415852 0.00864945 0.00141298 0.0100669 0.0126611 0.00621375 0.0502576 0.0126014 0.176076 0.0389376 0.165338 0 0 0.195648
4000.00 1003.12 101.000000 0.551452 301.745 0.034455 0.0365642 0.0929837 0.0161732 0.0832887 0.038093 0.0156574 0.08287 0.0185624 0.215657 0.0475651 0.189888 0 0.0260216 0.197761
4000.00 1006.00 102.000000 0.894626 392.566 0.0502987 0.0683346 0.175664 0.0306439 0.155075 0.0630262 0.0249159 0.114843 0.0244065 0.254461 0.0560233 0.213958 0 0.051533 0.199832
4000.00 1008.82 103.000000 1.23114 481.624 0.0658347 0.099488 0.256739 0.0448337 0.225467 0.0874753 0.0339946 0.146195 0.0301371 0.292513 0.0643174 0.237559 0 0.076549 0.201864
4000.00 1011.59 104.000000 1.56117 568.969 0.0810719 0.130042 0.336255 0.0587506 0.294506 0.111454 0.0428987 0.176944 0.0357576 0.329832 0.0724519 0.260707 0 0.101084 0.203856
4000.00 1014.31 105.000000 1.88493 654.651 0.0960189 0.160015 0.414257 0.0724024 0.362229 0.134976 0.0516332 0.207108 0.041271 0.366441 0.0804315 0.283414 0 0.125152 0.20581
4000.00 1016.99 106.000000 2.20257 738.716 0.110684 0.189421 0.490787 0.0857966 0.428675 0.158055 0.0602029 0.236702 0.0466803 0.402359 0.0882605 0.305693 0 0.148765 0.207728
4000.00 1019.61 107.000000 2.51428 821.21 0.125075 0.218279 0.565886 0.0989405 0.493878 0.180702 0.0686124 0.265743 0.0519886 0.437605 0.0959432 0.327555 0 0.171937 0.209609
4000.00 1022.20 108.000000 2.82021 902.176 0.139199 0.246601 0.639594 0.111841 0.557875 0.202929 0.0768662 0.294246 0.0571985 0.472199 0.103484 0.349012 0 0.19468 0.211456
4000.00 1024.74 109.000000 3.12053 981.656 0.153064 0.274404 0.71195 0.124505 0.620697 0.224749 0.0849686 0.322227 0.0623129 0.506158 0.110886 0.370076 0 0.217006 0.213269
4000.00 1027.23 110.000000 3.41539 1059.69 0.166677 0.301702 0.782991 0.136938 0.682376 0.246172 0.0929236 0.349698 0.0673342 0.5395 0.118153 0.390756 0 0.238926 0.215049
4000.00 1029.68 111.000000 3.70494 1136.32 0.180045 0.328508 0.852751 0.149148 0.742945 0.267209 0.100735 0.376675 0.0722651 0.572241 0.12529 0.411064 0 0.26045 0.216797
4000.00 1032.10 112.000000 3.98932 1211.58 0.193174 0.354835 0.921266 0.161139 0.802432 0.287871 0.108407 0.40317 0.077108 0.604397 0.132299 0.43101 0 0.281591 0.218513
4000.00 1034.47 113.000000 4.26866 1285.51 0.206071 0.380696 0.988568 0.172918 0.860866 0.308166 0.115944 0.429196 0.0818651 0.635984 0.139184 0.450602 0 0.302357 0.220199
4000.00 1036.81 114.000000 4.5431 1358.14 0.218742 0.406103 1.05469 0.184491 0.918275 0.328106 0.123348 0.454765 0.0865388 0.667017 0.145948 0.469851 0 0.322759 0.221856
4000.00 1039.11 115.000000 4.81277 1429.51 0.231192 0.431069 1.11966 0.195862 0.974685 0.347699 0.130624 0.47989 0.0911311 0.69751 0.152595 0.488765 0 0.342806 0.223484
4000.00 1041.37 116.000000 5.07779 1499.65 0.243427 0.455604 1.18351 0.207038 1.03012 0.366954 0.137774 0.504582 0.0956444 0.727478 0.159127 0.507352 0 0.362508 0.225084
4000.00 1043.60 117.000000 5.33828 1568.59 0.255453 0.479719 1.24627 0.218022 1.08461 0.38588 0.144801 0.528851 0.10008 0.756933 0.165547 0.525622 0 0.381873 0.226656
4000.00 1045.79 118.000000 5.59436 1636.36 0.267276 0.503426 1.30797 0.22882 1.13818 0.404485 0.15171 0.552709 0.104441 0.785889 0.171859 0.543583 0 0.400909 0.228202
4000.00 1047.94 119.000000 5.84613 1702.99 0.2789 0.526735 1.36863 0.239436 1.19085 0.422777 0.158502 0.576166 0.108729 0.814359 0.178064 0.561241 0 0.419626 0.229722
4000.00 1050.06 120.000000 6.09371 1768.51 0.29033 0.549655 1.42828 0.249876 1.24263 0.440765 0.165182 0.599232 0.112945 0.842353 0.184166 0.578605 0 0.43803 0.231216
4000.00 1052.16 121.000000 6.33719 1832.95 0.301571 0.572196 1.48694 0.260143 1.29357 0.458455 0.171751 0.621917 0.117091 0.869886 0.190167 0.595682 0 0.456131 0.232686
4000.00 1054.22 122.000000 6.57668 1896.33 0.312628 0.594368 1.54464 0.270242 1.34366 0.475855 0.178212 0.64423 0.12117 0.896966 0.19607 0.61248 0 0.473934 0.234132
4000.00 1056.25 123.000000 6.81228 1958.68 0.323505 0.616179 1.6014 0.280176 1.39295 0.492973 0.184568 0.66618 0.125182 0.923607 0.201877 0.629004 0 0.491449 0.235554
4000.00 1058.25 124.000000 7.04407 2020.03 0.334206 0.637638 1.65725 0.289951 1.44144 0.509814 0.190822 0.687777 0.129129 0.949818 0.20759 0.645261 0 0.50868 0.236953
4000.00 1060.22 125.000000 7.27216 2080.39 0.344737 0.658754 1.7122 0.299569 1.48915 0.526385 0.196975 0.709027 0.133014 0.975609 0.213212 0.661259 0 0.525636 0.23833
4000.00 1062.16 126.000000 7.49663 2139.8 0.3551 0.679535 1.76628 0.309034 1.5361 0.542694 0.203031 0.729941 0.136836 1.00099 0.218744 0.677002 0 0.542323 0.239685
4000.00 1064.07 127.000000 7.71756 2198.27 0.3653 0.699989 1.81951 0.31835 1.58232 0.558746 0.208992 0.750525 0.140599 1.02597 0.22419 0.692498 0 0.558747 0.241018
4000.00 1065.95 128.000000 7.93505 2255.83 0.375341 0.720123 1.87191 0.327521 1.62781 0.574547 0.214859 0.770787 0.144302 1.05057 0.22955 0.707751 0 0.574915 0.242331
4000.00 1067.80 129.000000 8.14916 2312.49 0.385226 0.739944 1.92349 0.336549 1.6726 0.590103 0.220636 0.790735 0.147949 1.07478 0.234827 0.722768 0 0.590832 0.243624
4000.00 1069.62 130.000000 8.35997 2368.28 0.394959 0.759461 1.97429 0.345439 1.7167 0.60542 0.226323 0.810376 0.151539 1.09861 0.240023 0.737554 0 0.606504 0.244896
4000.00 1071.42 131.000000 8.56757 2423.22 0.404543 0.77868 2.0243 0.354192 1.76012 0.620503 0.231924 0.829718 0.155074 1.12209 0.24514 0.752114 0 0.621936 0.246149
4000.00 1073.19 132.000000 8.77202 2477.33 0.413982 0.797608 2.07356 0.362814 1.80289 0.635357 0.23744 0.848766 0.158556 1.14521 0.250179 0.766454 0 0.637135 0.247384
4000.00 1074.94 133.000000 8.9734 2530.63 0.423279 0.816251 2.12208 0.371305 1.84502 0.649988 0.242873 0.867528 0.161985 1.16798 0.255142 0.780578 0 0.652105 0.248599
4000.00 1076.65 134.000000 9.17177 2583.13 0.432438 0.834616 2.16987 0.37967 1.88651 0.664401 0.248225 0.88601 0.165363 1.19041 0.260032 0.794491 0 0.666852 0.249797
4000.00 1078.35 135.000000 9.3672 2634.85 0.44146 0.852709 2.21696 0.387911 1.92739 0.6786 0.253497 0.904218 0.168691 1.21251 0.264848 0.808198 0 0.681381 0.250976
4000.00 1080.02 136.000000 9.55976 2685.81 0.450351 0.870535 2.26335 0.396031 1.96767 0.69259 0.258692 0.922159 0.171971 1.23428 0.269595 0.821704 0 0.695695 0.252139
4000.00 1081.67 137.000000 9.74951 2736.03 0.459111 0.888102 2.30907 0.404032 2.00737 0.706377 0.263812 0.939837 0.175202 1.25574 0.274271 0.835012 0 0.709801 0.253284
4000.00 1083.29 138.000000 9.9365 2785.52 0.467744 0.905413 2.35412 0.411917 2.04648 0.719963 0.268857 0.957259 0.178386 1.27688 0.27888 0.848127 0 0.723702 0.254413
4000.00 1084.89 139.000000 10.1208 2834.29 0.476253 0.922476 2.39852 0.419689 2.08504 0.733354 0.273829 0.974431 0.181525 1.29772 0.283423 0.861054 0 0.737404 0.255525
4000.00 1086.47 140.000000 10.3025 2882.37 0.484641 0.939295 2.44229 0.42735 2.12304 0.746553 0.27873 0.991357 0.184619 1.31827 0.287901 0.873796 0 0.750909 0.256622
4000.00 1088.02 141.000000 10.4816 2929.77 0.492909 0.955876 2.48544 0.434902 2.1605 0.759565 0.283562 1.00804 0.187669 1.33852 0.292315 0.886358 0 0.764223 0.257703
4000.00 1089.56 142.000000 10.6582 2976.5 0.501061 0.972223 2.52799 0.442347 2.19744 0.772394 0.288326 1.02449 0.190676 1.35848 0.296667 0.898742 0 0.77735 0.258769
4000.00 1091.08 143.000000 10.8323 3022.58 0.509099 0.988341 2.56993 0.449689 2.23386 0.785044 0.293023 1.04072 0.193641 1.37817 0.300958 0.910953 0 0.790292 0.25982
4000.00 1092.58 144.000000 11.0039 3068.02 0.517026 1.00424 2.6113 0.456928 2.26977 0.797518 0.297655 1.05671 0.196565 1.39758 0.30519 0.922995 0 0.803056 0.260856
4000.00 1094.05 145.000000 11.1733 3112.83 0.524843 1.01991 2.65209 0.464068 2.30519 0.80982 0.302223 1.07249 0.199448 1.41673 0.309363 0.93487 0 0.815643 0.261879
4000.00 1095.51 146.000000 11.3403 3157.02 0.532553 1.03537 2.69233 0.47111 2.34013 0.821953 0.306729 1.08805 0.202292 1.43561 0.313479 0.946583 0 0.828057 0.262887
4000.00 1096.95 147.000000 11.505 3200.62 0.540158 1.05062 2.73201 0.478056 2.37458 0.833921 0.311173 1.10339 0.205097 1.45424 0.317539 0.958137 0 0.840303 0.263881
4000.00 1098.37 148.000000 11.6675 3243.63 0.54766 1.06567 2.77116 0.484909 2.40858 0.845728 0.315557 1.11853 0.207865 1.47262 0.321544 0.969534 0 0.852383 0.264862
4000.00 1099.77 149.000000 11.8278 3286.06 0.555062 1.08051 2.80979 0.491669 2.44211 0.857376 0.319882 1.13347 0.210595 1.49074 0.325496 0.980778 0 0.864301 0.26583
4000.00 1101.15 150.000000 11.986 3327.92 0.562365 1.09515 2.8479 0.498339 2.4752 0.868868 0.32415 1.14821 0.213289 1.50863 0.329394 0.991873 0 0.876061 0.266785
4000.00 1102.51 151.000000 12.1421 3369.23 0.569571 1.1096 2.88551 0.504921 2.50785 0.880209 0.328361 1.16275 0.215947 1.52628 0.333242 1.00282 0 0.887664 0.267727
4000.00 1103.86 152.000000 12.2961 3409.99 0.576683 1.12386 2.92262 0.511416 2.54007 0.8914 0.332517 1.1771 0.21857 1.5437 0.337038 1.01362 0 0.899115 0.268657
4000.00 1105.19 153.000000 12.4481 3450.22 0.583701 1.13794 2.95924 0.517826 2.57187 0.902445 0.336618 1.19126 0.221159 1.56089 0.340785 1.02429 0 0.910416 0.269574
4000.00 1106.50 154.000000 12.5982 3489.93 0.590628 1.15183 2.9954 0.524153 2.60326 0.913347 0.340666 1.20524 0.223714 1.57785 0.344483 1.03481 0 0.92157 0.27048
4000.00 1107.80 155.000000 12.7463 3529.13 0.597466 1.16554 3.03108 0.530399 2.63424 0.924108 0.344662 1.21904 0.226236 1.5946 0.348134 1.0452 0 0.932581 0.271374
4000.00 1109.08 156.000000 12.8925 3567.83 0.604217 1.17907 3.06631 0.536564 2.66483 0.934731 0.348606 1.23266 0.228726 1.61114 0.351737 1.05545 0 0.94345 0.272257
4000.00 1110.34 157.000000 13.0368 3606.03 0.610881 1.19244 3.10108 0.542651 2.69502 0.945218 0.352501 1.24611 0.231184 1.62746 0.355295 1.06558 0 0.954181 0.273128
4000.00 1111.59 158.000000 13.1794 3643.75 0.617461 1.20563 3.13542 0.548661 2.72484 0.955573 0.356346 1.25939 0.233611 1.64357 0.358808 1.07557 0 0.964776 0.273988
4000.00 1112.82 159.000000 13.3201 3680.99 0.623958 1.21866 3.16933 0.554595 2.75427 0.965798 0.360143 1.2725 0.236008 1.65949 0.362276 1.08544 0 0.975237 0.274838
4000.00 1114.04 160.000000 13.4591 3717.77 0.630374 1.23153 3.20281 0.560455 2.78334 0.975894 0.363892 1.28545 0.238374 1.6752 0.365702 1.09519 0 0.985568 0.275677
4000.00 1115.24 161.000000 13.5963 3754.09 0.63671 1.24423 3.23587 0.566242 2.81205 0.985866 0.367595 1.29824 0.240712 1.69072 0.369084 1.10482 0 0.995771 0.276505
4000.00 1116.43 162.000000 13.7319 3789.96 0.642968 1.25678 3.26853 0.571958 2.84041 0.995714 0.371251 1.31087 0.24302 1.70605 0.372425 1.11432 0 1.00585 0.277323
4000.00 1117.61 163.000000 13.8657 3825.4 0.649149 1.26917 3.30079 0.577603 2.86841 1.00544 0.374864 1.32334 0.2453 1.72119 0.375725 1.12371 0 1.0158 0.278131
4000.00 1118.77 164.000000 13.998 3860.4 0.655255 1.28142 3.33265 0.58318 2.89608 1.01505 0.378432 1.33566 0.247552 1.73614 0.378985 1.13299 0 1.02563 0.27893
4000.00 1119.91 165.000000 14.1286 3894.98 0.661287 1.29351 3.36413 0.588689 2.92341 1.02454 0.381956 1.34783 0.249777 1.75091 0.382205 1.14215 0 1.03534 0.279718
4000.00 1121.04 166.000000 14.2577 3929.14 0.667246 1.30546 3.39523 0.594132 2.95041 1.03392 0.385439 1.35986 0.251975 1.76551 0.385386 1.1512 0 1.04494 0.280498
4000.00 1122.16 167.000000 14.3853 3962.89 0.673134 1.31727 3.42595 0.59951 2.97709 1.04319 0.388879 1.37174 0.254147 1.77993 0.388529 1.16015 0 1.05442 0.281267
4000.00 1123.27 168.000000 14.5113 3996.24 0.678952 1.32894 3.45631 0.604823 3.00345 1.05234 0.392279 1.38348 0.256293 1.79418 0.391635 1.16899 0 1.06379 0.282028
4000.00 1124.36 169.000000 14.6358 4029.19 0.6847 1.34046 3.48631 0.610074 3.02949 1.06139 0.395638 1.39508 0.258414 1.80826 0.394704 1.17772 0 1.07304 0.28278
4000.00 1125.45 170.000000 14.7588 4061.76 0.690382 1.35186 3.51596 0.615263 3.05523 1.07033 0.398958 1.40655 0.260509 1.82217 0.397737 1.18635 0 1.08219 0.283523
4000.00 1126.51 171.000000 14.8805 4093.94 0.695996 1.36311 3.54526 0.620391 3.08067 1.07916 0.402239 1.41788 0.26258 1.83593 0.400735 1.19488 0 1.09123 0.284257
4000.00 1127.57 172.000000 15.0007 4125.75 0.701546 1.37424 3.57422 0.62546 3.10582 1.0879 0.405482 1.42908 0.264627 1.84952 0.403697 1.20331 0 1.10017 0.284982
4000.00 1128.61 173.000000 15.1195 4157.2 0.707031 1.38524 3.60285 0.63047 3.13067 1.09653 0.408688 1.44015 0.26665 1.86295 0.406626 1.21164 0 1.109 0.285699
4000.00 1129.65 174.000000 15.2369 4188.28 0.712453 1.39611 3.63114 0.635422 3.15524 1.10506 0.411856 1.45109 0.268651 1.87623 0.40952 1.21988 0 1.11773 0.286408
4000.00 1130.67 175.000000 15.353 4219.01 0.717814 1.40686 3.65912 0.640318 3.17953 1.1135 0.414989 1.46191 0.270628 1.88936 0.412382 1.22803 0 1.12636 0.287109
4000.00 1131.68 176.000000 15.4678 4249.39 0.723113 1.41749 3.68677 0.645158 3.20354 1.12184 0.418085 1.4726 0.272583 1.90234 0.415211 1.23608 0 1.1349 0.287802
4000.00 1132.68 177.000000 15.5813 4279.42 0.728353 1.428 3.71411 0.649944 3.22728 1.13008 0.421147 1.48317 0.274515 1.91517 0.418008 1.24404 0 1.14333 0.288487
4000.00 1133.66 178.000000 15.6935 4309.12 0.733533 1.43839 3.74115 0.654675 3.25075 1.13824 0.424175 1.49363 0.276426 1.92786 0.420774 1.25191 0 1.15168 0.289165
4000.00 1134.64 179.000000 15.8045 4338.48 0.738656 1.44866 3.76788 0.659354 3.27396 1.1463 0.427168 1.50397 0.278316 1.94041 0.423509 1.25969 0 1.15992 0.289834
4000.00 1135.61 180.000000 15.9142 4367.52 0.743722 1.45882 3.79432 0.663981 3.29691 1.15427 0.430129 1.51419 0.280184 1.95282 0.426213 1.26738 0 1.16808 0.290497
4000.00 1136.56 181.000000 16.0227 4396.24 0.748732 1.46886 3.82046 0.668557 3.31961 1.16215 0.433056 1.5243 0.282032 1.96509 0.428888 1.275 0 1.17615 0.291152
4000.00 1137.51 182.000000 16.13 4424.64 0.753687 1.4788 3.84632 0.673082 3.34206 1.16995 0.435952 1.5343 0.28386 1.97722 0.431533 1.28252 0 1.18413 0.2918
4000.00 1138.44 183.000000 16.2362 4452.74 0.758587 1.48862 3.87189 0.677558 3.36427 1.17766 0.438815 1.54419 0.285668 1.98922 0.434149 1.28997 0 1.19202 0.29244
4000.00 1139.37 184.000000 16.3412 4480.52 0.763435 1.49834 3.89719 0.681986 3.38623 1.18529 0.441648 1.55397 0.287456 2.0011 0.436737 1.29733 0 1.19982 0.293074
4000.00 1140.28 185.000000 16.445 4508.01 0.76823 1.50796 3.92221 0.686365 3.40796 1.19284 0.44445 1.56365 0.289224 2.01284 0.439297 1.30462 0 1.20754 0.293701
4000.00 1141.19 186.000000 16.5478 4535.2 0.772973 1.51747 3.94697 0.690697 3.42945 1.2003 0.447222 1.57322 0.290974 2.02446 0.441829 1.31182 0 1.21518 0.294321
4000.00 1142.08 187.000000 16.6494 4562.1 0.777666 1.52688 3.97146 0.694983 3.45071 1.20769 0.449964 1.58269 0.292705 2.03595 0.444335 1.31895 0 1.22274 0.294935
4000.00 1142.97 188.000000 16.75 4588.71 0.782308 1.53619 3.99568 0.699224 3.47175 1.21499 0.452677 1.59206 0.294417 2.04732 0.446813 1.326 0 1.23021 0.295542
4000.00 1143.85 189.000000 16.8495 4615.05 0.786902 1.5454 4.01966 0.70342 3.49256 1.22222 0.455362 1.60133 0.296112 2.05857 0.449265 1.33298 0 1.23761 0.296143
4000.00 1144.71 190.000000 16.9479 4641.1 0.791447 1.55452 4.04338 0.707571 3.51315 1.22938 0.458018 1.6105 0.297788 2.06971 0.451692 1.33989 0 1.24493 0.296737
4000.00 1145.57 191.000000 17.0453 4666.88 0.795945 1.56354 4.06685 0.711679 3.53353 1.23645 0.460646 1.61958 0.299447 2.08072 0.454093 1.34672 0 1.25217 0.297325
4000.00 1146.42 192.000000 17.1417 4692.4 0.800396 1.57246 4.09007 0.715744 3.5537 1.24346 0.463247 1.62856 0.301089 2.09162 0.456469 1.35348 0 1.25934 0.297907
4000.00 1147.26 193.000000 17.2372 4717.65 0.804801 1.58129 4.11306 0.719767 3.57366 1.25039 0.465821 1.63745 0.302714 2.10241 0.458821 1.36017 0 1.26643 0.298483
4000.00 1148.10 194.000000 17.3316 4742.64 0.80916 1.59003 4.13581 0.723749 3.59341 1.25725 0.468368 1.64625 0.304322 2.11309 0.461148 1.3668 0 1.27345 0.299053
4000.00 1148.92 195.000000 17.425 4767.37 0.813474 1.59869 4.15833 0.727689 3.61296 1.26404 0.47089 1.65495 0.305913 2.12366 0.463451 1.37335 0 1.2804 0.299617
4000.00 1149.74 196.000000 17.5175 4791.85 0.817745 1.60725 4.18061 0.73159 3.63231 1.27076 0.473385 1.66357 0.307489 2.13412 0.465731 1.37984 0 1.28727 0.300175
4000.00 1150.55 197.000000 17.6091 4816.08 0.821972 1.61573 4.20267 0.735451 3.65146 1.27741 0.475855 1.6721 0.309048 2.14447 0.467988 1.38626 0 1.29408 0.300728
4000.00 1151.35 198.000000 17.6997 4840.07 0.826157 1.62412 4.22451 0.739273 3.67042 1.284 0.478301 1.68055 0.310591 2.15472 0.470222 1.39262 0 1.30082 0.301275
4000.00 1152.15 199.000000 17.7895 4863.82 0.830299 1.63242 4.24613 0.743056 3.68919 1.29052 0.480721 1.68891 0.312119 2.16486 0.472433 1.39891 0 1.30749 0.301817
4000.00 1152.99 200.000000 17.8783 4887.32 0.8344 1.64065 4.26753 0.746802 3.70777 1.29697 0.483118 1.69718 0.313632 2.17491 0.474623 1.40514 0 1.31409 0.302353
4000.00 1153.83 201.000000 17.9662 4910.6 0.838461 1.64879 4.28872 0.75051 3.72617 1.30336 0.485491 1.70538 0.31513 2.18485 0.47679 1.41131 0 1.32063 0.302884

Solid Trace:
Pressure Temperature mass Zr Ti Hf La Ce Pr Nd Sm Eu Gd Tb Dy Ho Er Tm Yb Lu
4000.00 1000.00 100.000000 0.201415 209.107 0.0182945 0.00415852 0.00864945 0.00141298 0.0100669 0.0126611 0.00621375 0.0502576 0.0126014 0.176076 0.0389376 0.165338 0 0 0.195648
4000.00 1003.12 101.000000 0.551452 301.745 0.034455 0.0365642 0.0929837 0.0161732 0.0832887 0.038093 0.0156574 0.08287 0.0185624 0.215657 0.0475651 0.189888 0 0.0260216 0.197761
4000.00 1006.00 102.000000 0.894626 392.566 0.0502987 0.0683346 0.175664 0.0306439 0.155075 0.0630262 0.0249159 0.114843 0.0244065 0.254461 0.0560233 0.213958 0 0.051533 0.199832
4000.00 1008.82 103.000000 1.23114 481.624 0.0658347 0.099488 0.256739 0.0448337 0.225467 0.0874753 0.0339946 0.146195 0.0301371 0.292513 0.0643174 0.237559 0 0.076549 0.201864
4000.00 1011.59 104.000000 1.56117 568.969 0.0810719 0.130042 0.336255 0.0587506 0.294506 0.111454 0.0428987 0.176944 0.0357576 0.329832 0.0724519 0.260707 0 0.101084 0.203856
4000.00 1014.31 105.000000 1.88493 654.651 0.0960189 0.160015 0.414257 0.0724024 0.362229 0.134976 0.0516332 0.207108 0.041271 0.366441 0.0804315 0.283414 0 0.125152 0.20581
4000.00 1016.99 106.000000 2.20257 738.716 0.110684 0.189421 0.490787 0.0857966 0.428675 0.158055 0.0602029 0.236702 0.0466803 0.402359 0.0882605 0.305693 0 0.148765 0.207728
4000.00 1019.61 107.000000 2.51428 821.21 0.125075 0.218279 0.565886 0.0989405 0.493878 0.180702 0.0686124 0.265743 0.0519886 0.437605 0.0959432 0.327555 0 0.171937 0.209609
4000.00 1022.20 108.000000 2.82021 902.176 0.139199 0.246601 0.639594 0.111841 0.557875 0.202929 0.0768662 0.294246 0.0571985 0.472199 0.103484 0.349012 0 0.19468 0.211456
4000.00 1024.74 109.000000 3.12053 981.656 0.153064 0.274404 0.71195 0.124505 0.620697 0.224749 0.0849686 0.322227 0.0623129 0.506158 0.110886 0.370076 0 0.217006 0.213269
4000.00 1027.23 110.000000 3.41539 1059.69 0.166677 0.301702 0.782991 0.136938 0.682376 0.246172 0.0929236 0.349698 0.0673342 0.5395 0.118153 0.390756 0 0.238926 0.215049
4000.00 1029.68 111.000000 3.70494 1136.32 0.180045 0.328508 0.852751 0.149148 0.742945 0.267209 0.100735 0.376675 0.0722651 0.572241 0.12529 0.411064 0 0.26045 0.216797
4000.00 1032.10 112.000000 3.98932 1211.58 0.193174 0.354835 0.921266 0.161139 0.802432 0.287871 0.108407 0.40317 0.077108 0.604397 0.132299 0.43101 0 0.281591 0.218513
4000.00 1034.47 113.000000 4.26866 1285.51 0.206071 0.380696 0.988568 0.172918 0.860866 0.308166 0.115944 0.429196 0.0818651 0.635984 0.139184 0.450602 0 0.302357 0.220199
4000.00 1036.81 114.000000 4.5431 1358.14 0.218742 0.406103 1.05469 0.184491 0.918275 0.328106 0.123348 0.454765 0.0865388 0.667017 0.145948 0.469851 0 0.322759 0.221856
4000.00 1039.11 115.000000 4.81277 1429.51 0.231192 0.431069 1.11966 0.195862 0.974685 0.347699 0.130624 0.47989 0.0911311 0.69751 0.152595 0.488765 0 0.342806 0.223484
4000.00 1041.37 116.000000 5.07779 1499.65 0.243427 0.455604 1.18351 0.207038 1.03012 0.366954 0.137774 0.504582 0.0956444 0.727478 0.159127 0.507352 0 0.362508 0.225084
4000.00 1043.60 117.000000 5.33828 1568.59 0.255453 0.479719 1.24627 0.218022 1.08461 0.38588 0.144801 0.528851 0.10008 0.756933 0.165547 0.525622 0 0.381873 0.226656
4000.00 1045.79 118.000000 5.59436 1636.36 0.267276 0.503426 1.30797 0.22882 1.13818 0.404485 0.15171 0.552709 0.104441 0.785889 0.171859 0.543583 0 0.400909 0.228202
4000.00 1047.94 119.000000 5.84613 1702.99 0.2789 0.526735 1.36863 0.239436 1.19085 0.422777 0.158502 0.576166 0.108729 0.814359 0.178064 0.561241 0 0.419626 0.229722
4000.00 1050.06 120.000000 6.09371 1768.51 0.29033 0.549655 1.42828 0.249876 1.24263 0.440765 0.165182 0.599232 0.112945 0.842353 0.184166 0.578605 0 0.43803 0.231216
4000.00 1052.16 121.000000 6.33719 1832.95 0.301571 0.572196 1.48694 0.260143 1.29357 0.458455 0.171751 0.621917 0.117091 0.869886 0.190167 0.595682 0 0.456131 0.232686
4000.00 1054.22 122.000000 6.57668 1896.33 0.312628 0.594368 1.54464 0.270242 1.34366 0.475855 0.178212 0.64423 0.12117 0.896966 0.19607 0.61248 0 0.473934 0.234132
4000.00 1056.25 123.000000 6.81228 1958.68 0.323505 0.616179 1.6014 0.280176 1.39295 0.492973 0.184568 0.66618 0.125182 0.923607 0.201877 0.629004 0 0.491449 0.235554
4000.00 1058.25 124.000000 7.04407 2020.03 0.334206 0.637638 1.65725 0.289951 1.44144 0.509814 0.190822 0.687777 0.129129 0.949818 0.20759 0.645261 0 0.50868 0.236953
4000.00 1060.22 125.000000 7.27216 2080.39 0.344737 0.658754 1.7122 0.299569 1.48915 0.526385 0.196975 0.709027 0.133014 0.975609 0.213212 0.661259 0 0.525636 0.23833
4000.00 1062.16 126.000000 7.49663 2139.8 0.3551 0.679535 1.76628 0.309034 1.5361 0.542694 0.203031 0.729941 0.136836 1.00099 0.218744 0.677002 0 0.542323 0.239685
4000.00 1064.07 127.000000 7.71756 2198.27 0.3653 0.699989 1.81951 0.31835 1.58232 0.558746 0.208992 0.750525 0.140599 1.02597 0.22419 0.692498 0 0.558747 0.241018
4000.00 1065.95 128.000000 7.93505 2255.83 0.375341 0.720123 1.87191 0.327521 1.62781 0.574547 0.214859 0.770787 0.144302 1.05057 0.22955 0.707751 0 0.574915 0.242331
4000.00 1067.80 129.000000 8.14916 2312.49 0.385226 0.739944 1.92349 0.336549 1.6726 0.590103 0.220636 0.790735 0.147949 1.07478 0.234827 0.722768 0 0.590832 0.243624
4000.00 1069.62 130.000000 8.35997 2368.28 0.394959 0.759461 1.97429 0.345439 1.7167 0.60542 0.226323 0.810376 0.151539 1.09861 0.240023 0.737554 0 0.606504 0.244896
4000.00 1071.42 131.000000 8.56757 2423.22 0.404543 0.77868 2.0243 0.354192 1.76012 0.620503 0.231924 0.829718 0.155074 1.12209 0.24514 0.752114 0 0.621936 0.246149
4000.00 1073.19 132.000000 8.77202 2477.33 0.413982 0.797608 2.07356 0.362814 1.80289 0.635357 0.23744 0.848766 0.158556 1.14521 0.250179 0.766454 0 0.637135 0.247384
4000.00 1074.94 133.000000 8.9734 2530.63 0.423279 0.816251 2.12208 0.371305 1.84502 0.649988 0.242873 0.867528 0.161985 1.16798 0.255142 0.780578 0 0.652105 0.248599
4000.00 1076.65 134.000000 9.17177 2583.13 0.432438 0.834616 2.16987 0.37967 1.88651 0.664401 0.248225 0.88601 0.165363 1.19041 0.260032 0.794491 0 0.666852 0.249797
4000.00 1078.35 135.000000 9.3672 2634.85 0.44146 0.852709 2.21696 0.387911 1.92739 0.6786 0.253497 0.904218 0.168691 1.21251 0.264848 0.808198 0 0.681381 0.250976
4000.00 1080.02 136.000000 9.55976 2685.81 0.450351 0.870535 2.26335 0.396031 1.96767 0.69259 0.258692 0.922159 0.171971 1.23428 0.269595 0.821704 0 0.695695 0.252139
4000.00 1081.67 137.000000 9.74951 2736.03 0.459111 0.888102 2.30907 0.404032 2.00737 0.706377 0.263812 0.939837 0.175202 1.25574 0.274271 0.835012 0 0.709801 0.253284
4000.00 1083.29 138.000000 9.9365 2785.52 0.467744 0.905413 2.35412 0.411917 2.04648 0.719963 0.268857 0.957259 0.178386 1.27688 0.27888 0.848127 0 0.723702 0.254413
4000.00 1084.89 139.000000 10.1208 2834.29 0.476253 0.922476 2.39852 0.419689 2.08504 0.733354 0.273829 0.974431 0.181525 1.29772 0.283423 0.861054 0 0.737404 0.255525
4000.00 1086.47 140.000000 10.3025 2882.37 0.484641 0.939295 2.44229 0.42735 2.12304 0.746553 0.27873 0.991357 0.184619 1.31827 0.287901 0.873796 0 0.750909 0.256622
4000.00 1088.02 141.000000 10.4816 2929.77 0.492909 0.955876 2.48544 0.434902 2.1605 0.759565 0.283562 1.00804 0.187669 1.33852 0.292315 0.886358 0 0.764223 0.257703
4000.00 1089.56 142.000000 10.6582 2976.5 0.501061 0.972223 2.52799 0.442347 2.19744 0.772394 0.288326 1.02449 0.190676 1.35848 0.296667 0.898742 0 0.77735 0.258769
4000.00 1091.08 143.000000 10.8323 3022.58 0.509099 0.988341 2.56993 0.449689 2.23386 0.785044 0.293023 1.04072 0.193641 1.37817 0.300958 0.910953 0 0.790292 0.25982
4000.00 1092.58 144.000000 11.0039 3068.02 0.517026 1.00424 2.6113 0.456928 2.26977 0.797518 0.297655 1.05671 0.196565 1.39758 0.30519 0.922995 0 0.803056 0.260856
4000.00 1094.05 145.000000 11.1733 3112.83 0.524843 1.01991 2.65209 0.464068 2.30519 0.80982 0.302223 1.07249 0.199448 1.41673 0.309363 0.93487 0 0.815643 0.261879
4000.00 1095.51 146.000000 11.3403 3157.02 0.532553 1.03537 2.69233 0.47111 2.34013 0.821953 0.306729 1.08805 0.202292 1.43561 0.313479 0.946583 0 0.828057 0.262887
4000.00 1096.95 147.000000 11.505 3200.62 0.540158 1.05062 2.73201 0.478056 2.37458 0.833921 0.311173 1.10339 0.205097 1.45424 0.317539 0.958137 0 0.840303 0.263881
4000.00 1098.37 148.000000 11.6675 3243.63 0.54766 1.06567 2.77116 0.484909 2.40858 0.845728 0.315557 1.11853 0.207865 1.47262 0.321544 0.969534 0 0.852383 0.264862
4000.00 1099.77 149.000000 11.8278 3286.06 0.555062 1.08051 2.80979 0.491669 2.44211 0.857376 0.319882 1.13347 0.210595 1.49074 0.325496 0.980778 0 0.864301 0.26583
4000.00 1101.15 150.000000 11.986 3327.92 0.562365 1.09515 2.8479 0.498339 2.4752 0.868868 0.32415 1.14821 0.213289 1.50863 0.329394 0.991873 0 0.876061 0.266785
4000.00 1102.51 151.000000 12.1421 3369.23 0.569571 1.1096 2.88551 0.504921 2.50785 0.880209 0.328361 1.16275 0.215947 1.52628 0.333242 1.00282 0 0.887664 0.267727
4000.00 1103.86 152.000000 12.2961 3409.99 0.576683 1.12386 2.92262 0.511416 2.54007 0.8914 0.332517 1.1771 0.21857 1.5437 0.337038 1.01362 0 0.899115 0.268657
4000.00 1105.19 153.000000 12.4481 3450.22 0.583701 1.13794 2.95924 0.517826 2.57187 0.902445 0.336618 1.19126 0.221159 1.56089 0.340785 1.02429 0 0.910416 0.269574
4000.00 1106.50 154.000000 12.5982 3489.93 0.590628 1.15183 2.9954 0.524153 2.60326 0.913347 0.340666 1.20524 0.223714 1.57785 0.344483 1.03481 0 0.92157 0.27048
4000.00 1107.80 155.000000 12.7463 3529.13 0.597466 1.16554 3.03108 0.530399 2.63424 0.924108 0.344662 1.21904 0.226236 1.5946 0.348134 1.0452 0 0.932581 0.271374
4000.00 1109.08 156.000000 12.8925 3567.83 0.604217 1.17907 3.06631 0.536564 2.66483 0.934731 0.348606 1.23266 0.228726 1.61114 0.351737 1.05545 0 0.94345 0.272257
4000.00 1110.34 157.000000 13.0368 3606.03 0.610881 1.19244 3.10108 0.542651 2.69502 0.945218 0.352501 1.24611 0.231184 1.62746 0.355295 1.06558 0 0.954181 0.273128
4000.00 1111.59 158.000000 13.1794 3643.75 0.617461 1.20563 3.13542 0.548661 2.72484 0.955573 0.356346 1.25939 0.233611 1.64357 0.358808 1.07557 0 0.964776 0.273988
4000.00 1112.82 159.000000 13.3201 3680.99 0.623958 1.21866 3.16933 0.554595 2.75427 0.965798 0.360143 1.2725 0.236008 1.65949 0.362276 1.08544 0 0.975237 0.274838
4000.00 1114.04 160.000000 13.4591 3717.77 0.630374 1.23153 3.20281 0.560455 2.78334 0.975894 0.363892 1.28545 0.238374 1.6752 0.365702 1.09519 0 0.985568 0.275677
4000.00 1115.24 161.000000 13.5963 3754.09 0.63671 1.24423 3.23587 0.566242 2.81205 0.985866 0.367595 1.29824 0.240712 1.69072 0.369084 1.10482 0 0.995771 0.276505
4000.00 1116.43 162.000000 13.7319 3789.96 0.642968 1.25678 3.26853 0.571958 2.84041 0.995714 0.371251 1.31087 0.24302 1.70605 0.372425 1.11432 0 1.00585 0.277323
4000.00 1117.61 163.000000 13.8657 3825.4 0.649149 1.26917 3.30079 0.577603 2.86841 1.00544 0.374864 1.32334 0.2453 1.72119 0.375725 1.12371 0 1.0158 0.278131
4000.00 1118.77 164.000000 13.998 3860.4 0.655255 1.28142 3.33265 0.58318 2.89608 1.01505 0.378432 1.33566 0.247552 1.73614 0.378985 1.13299 0 1.02563 0.27893
4000.00 1119.91 165.000000 14.1286 3894.98 0.661287 1.29351 3.36413 0.588689 2.92341 1.02454 0.381956 1.34783 0.249777 1.75091 0.382205 1.14215 0 1.03534 0.279718
4000.00 1121.04 166.000000 14.2577 3929.14 0.667246 1.30546 3.39523 0.594132 2.95041 1.03392 0.385439 1.35986 0.251975 1.76551 0.385386 1.1512 0 1.04494 0.280498
4000.00 1122.16 167.000000 14.3853 3962.89 0.673134 1.31727 3.42595 0.59951 2.97709 1.04319 0.388879 1.37174 0.254147 1.77993 0.388529 1.16015 0 1.05442 0.281267
4000.00 1123.27 168.000000 14.5113 3996.24 0.678952 1.32894 3.45631 0.604823 3.00345 1.05234 0.392279 1.38348 0.256293 1.79418 0.391635 1.16899 0 1.06379 0.282028
4000.00 1124.36 169.000000 14.6358 4029.19 0.6847 1.34046 3.48631 0.610074 3.02949 1.06139 0.395638 1.39508 0.258414 1.80826 0.394704 1.17772 0 1.07304 0.28278
4000.00 1125.45 170.000000 14.7588 4061.76 0.690382 1.35186 3.51596 0.615263 3.05523 1.07033 0.398958 1.40655 0.260509 1.82217 0.397737 1.18635 0 1.08219 0.283523
4000.00 1126.51 171.000000 14.8805 4093.94 0.695996 1.36311 3.54526 0.620391 3.08067 1.07916 0.402239 1.41788 0.26258 1.83593 0.400735 1.19488 0 1.09123 0.284257
4000.00 1127.57 172.000000 15.0007 4125.75 0.701546 1.37424 3.57422 0.62546 3.10582 1.0879 0.405482 1.42908 0.264627 1.84952 0.403697 1.20331 0 1.10017 0.284982
4000.00 1128.61 173.000000 15.1195 4157.2 0.707031 1.38524 3.60285 0.63047 3.13067 1.09653 0.408688 1.44015 0.26665 1.86295 0.406626 1.21164 0 1.109 0.285699
4000.00 1129.65 174.000000 15.2369 4188.28 0.712453 1.39611 3.63114 0.635422 3.15524 1.10506 0.411856 1.45109 0.268651 1.87623 0.40952 1.21988 0 1.11773 0.286408
4000.00 1130.67 175.000000 15.353 4219.01 0.717814 1.40686 3.65912 0.640318 3.17953 1.1135 0.414989 1.46191 0.270628 1.88936 0.412382 1.22803 0 1.12636 0.287109
4000.00 1131.68 176.000000 15.4678 4249.39 0.723113 1.41749 3.68677 0.645158 3.20354 1.12184 0.418085 1.4726 0.272583 1.90234 0.415211 1.23608 0 1.1349 0.287802
4000.00 1132.68 177.000000 15.5813 4279.42 0.728353 1.428 3.71411 0.649944 3.22728 1.13008 0.421147 1.48317 0.274515 1.91517 0.418008 1.24404 0 1.14333 0.288487
4000.00 1133.66 178.000000 15.6935 4309.12 0.733533 1.43839 3.74115 0.654675 3.25075 1.13824 0.424175 1.49363 0.276426 1.92786 0.420774 1.25191 0 1.15168 0.289165
4000.00 1134.64 179.000000 15.8045 4338.48 0.738656 1.44866 3.76788 0.659354 3.27396 1.1463 0.427168 1.50397 0.278316 1.94041 0.423509 1.25969 0 1.15992 0.289834
4000.00 1135.61 180.000000 15.9142 4367.52 0.743722 1.45882 3.79432 0.663981 3.29691 1.15427 0.430129 1.51419 0.280184 1.95282 0.426213 1.26738 0 1.16808 0.290497
4000.00 1136.56 181.000000 16.0227 4396.24 0.748732 1.46886 3.82046 0.668557 3.31961 1.16215 0.433056 1.5243 0.282032 1.96509 0.428888 1.275 0 1.17615 0.291152
4000.00 1137.51 182.000000 16.13 4424.64 0.753687 1.4788 3.84632 0.673082 3.34206 1.16995 0.435952 1.5343 0.28386 1.97722 0.431533 1.28252 0 1.18413 0.2918
4000.00 1138.44 183.000000 16.2362 4452.74 0.758587 1.48862 3.87189 0.677558 3.36427 1.17766 0.438815 1.54419 0.285668 1.98922 0.434149 1.28997 0 1.19202 0.29244
4000.00 1139.37 184.000000 16.3412 4480.52 0.763435 1.49834 3.89719 0.681986 3.38623 1.18529 0.441648 1.55397 0.287456 2.0011 0.436737 1.29733 0 1.19982 0.293074
4000.00 1140.28 185.000000 16.445 4508.01 0.76823 1.50796 3.92221 0.686365 3.40796 1.19284 0.44445 1.56365 0.289224 2.01284 0.439297 1.30462 0 1.20754 0.293701
4000.00 1141.19 186.000000 16.5478 4535.2 0.772973 1.51747 3.94697 0.690697 3.42945 1.2003 0.447222 1.57322 0.290974 2.02446 0.441829 1.31182 0 1.21518 0.294321
4000.00 1142.08 187.000000 16.6494 4562.1 0.777666 1.52688 3.97146 0.694983 3.45071 1.20769 0.449964 1.58269 0.292705 2.03595 0.444335 1.31895 0 1.22274 0.294935
4000.00 1142.97 188.000000 16.75 4588.71 0.782308 1.53619 3.99568 0.699224 3.47175 1.21499 0.452677 1.59206 0.294417 2.04732 0.446813 1.326 0 1.23021 0.295542
4000.00 1143.85 189.000000 16.8495 4615.05 0.786902 1.5454 4.01966 0.70342 3.49256 1.22222 0.455362 1.60133 0.296112 2.05857 0.449265 1.33298 0 1.23761 0.296143
4000.00 1144.71 190.000000 16.9479 4641.1 0.791447 1.55452 4.04338 0.707571 3.51315 1.22938 0.458018 1.6105 0.297788 2.06971 0.451692 1.33989 0 1.24493 0.296737
4000.00 1145.57 191.000000 17.0453 4666.88 0.795945 1.56354 4.06685 0.711679 3.53353 1.23645 0.460646 1.61958 0.299447 2.08072 0.454093 1.34672 0 1.25217 0.297325
4000.00 1146.42 192.000000 17.1417 4692.4 0.800396 1.57246 4.09007 0.715744 3.5537 1.24346 0.463247 1.62856 0.301089 2.09162 0.456469 1.35348 0 1.25934 0.297907
4000.00 1147.26 193.000000 17.2372 4717.65 0.804801 1.58129 4.11306 0.719767 3.57366 1.25039 0.465821 1.63745 0.302714 2.10241 0.458821 1.36017 0 1.26643 0.298483
4000.00 1148.10 194.000000 17.3316 4742.64 0.80916 1.59003 4.13581 0.723749 3.59341 1.25725 0.468368 1.64625 0.304322 2.11309 0.461148 1.3668 0 1.27345 0.299053
4000.00 1148.92 195.000000 17.425 4767.37 0.813474 1.59869 4.15833 0.727689 3.61296 1.26404 0.47089 1.65495 0.305913 2.12366 0.463451 1.37335 0 1.2804 0.299617
4000.00 1149.74 196.000000 17.5175 4791.85 0.817745 1.60725 4.18061 0.73159 3.63231 1.27076 0.473385 1.66357 0.307489 2.13412 0.465731 1.37984 0 1.28727 0.300175
4000.00 1150.55 197.000000 17.6091 4816.08 0.821972 1.61573 4.20267 0.735451 3.65146 1.27741 0.475855 1.6721 0.309048 2.14447 0.467988 1.38626 0 1.29408 0.300728
4000.00 1151.35 198.000000 17.6997 4840.07 0.826157 1.62412 4.22451 0.739273 3.67042 1.284 0.478301 1.68055 0.310591 2.15472 0.470222 1.39262 0 1.30082 0.301275
4000.00 1152.15 199.000000 17.7895 4863.82 0.830299 1.63242 4.24613 0.743056 3.68919 1.29052 0.480721 1.68891 0.312119 2.16486 0.472433 1.39891 0 1.30749 0.301817
4000.00 1152.99 200.000000 17.8783 4887.32 0.8344 1.64065 4.26753 0.746802 3.70777 1.29697 0.483118 1.69718 0.313632 2.17491 0.474623 1.40514 0 1.31409 0.302353
4000.00 1153.83 201.000000 17.9662 4910.6 0.838461 1.64879 4.28872 0.75051 3.72617 1.30336 0.485491 1.70538 0.31513 2.18485 0.47679 1.41131 0 1.32063 0.302884

Liquid Trace:
Pressure Temperature mass Zr Ti Hf La Ce Pr Nd Sm Eu Gd Tb Dy Ho Er Tm Yb Lu
4000.00 1000.00 0.000000 ---
4000.00 1003.12 0.000000 ---
4000.00 1006.00 0.000000 ---
4000.00 1008.82 0.000000 ---
4000.00 1011.59 0.000000 ---
4000.00 1014.31 0.000000 ---
4000.00 1016.99 0.000000 ---
4000.00 1019.61 0.000000 ---
4000.00 1022.20 0.000000 ---
4000.00 1024.74 0.000000 ---
4000.00 1027.23 0.000000 ---
4000.00 1029.68 0.000000 ---
4000.00 1032.10 0.000000 ---
4000.00 1034.47 0.000000 ---
4000.00 1036.81 0.000000 ---
4000.00 1039.11 0.000000 ---
4000.00 1041.37 0.000000 ---
4000.00 1043.60 0.000000 ---
4000.00 1045.79 0.000000 ---
4000.00 1047.94 0.000000 ---
4000.00 1050.06 0.000000 ---
4000.00 1052.16 0.000000 ---
4000.00 1054.22 0.000000 ---
4000.00 1056.25 0.000000 ---
4000.00 1058.25 0.000000 ---
4000.00 1060.22 0.000000 ---
4000.00 1062.16 0.000000 ---
4000.00 1064.07 0.000000 ---
4000.00 1065.95 0.000000 ---
4000.00 1067.80 0.000000 ---
4000.00 1069.62 0.000000 ---
4000.00 1071.42 0.000000 ---
4000.00 1073.19 0.000000 ---
4000.00 1074.94 0.000000 ---
4000.00 1076.65 0.000000 ---
4000.00 1078.35 0.000000 ---
4000.00 1080.02 0.000000 ---
4000.00 1081.67 0.000000 ---
4000.00 1083.29 0.000000 ---
4000.00 1084.89 0.000000 ---
4000.00 1086.47 0.000000 ---
4000.00 1088.02 0.000000 ---
4000.00 1089.56 0.000000 ---
4000.00 1091.08 0.000000 ---
4000.00 1092.58 0.000000 ---
4000.00 1094.05 0.000000 ---
4000.00 1095.51 0.000000 ---
4000.00 1096.95 0.000000 ---
4000.00 1098.37 0.000000 ---
4000.00 1099.77 0.000000 ---
4000.00 1101.15 0.000000 ---
4000.00 1102.51 0.000000 ---
4000.00 1103.86 0.000000 ---
4000.00 1105.19 0.000000 ---
4000.00 1106.50 0.000000 ---
4000.00 1107.80 0.000000 ---
4000.00 1109.08 0.000000 ---
4000.00 1110.34 0.000000 ---
4000.00 1111.59 0.000000 ---
4000.00 1112.82 0.000000 ---
4000.00 1114.04 0.000000 ---
4000.00 1115.24 0.000000 ---
4000.00 1116.43 0.000000 ---
4000.00 1117.61 0.000000 ---
4000.00 1118.77 0.000000 ---
4000.00 1119.91 0.000000 ---
4000.00 1121.04 0.000000 ---
4000.00 1122.16 0.000000 ---
4000.00 1123.27 0.000000 ---
4000.00 1124.36 0.000000 ---
4000.00 1125.45 0.000000 ---
4000.00 1126.51 0.000000 ---
4000.00 1127.57 0.000000 ---
4000.00 1128.61 0.000000 ---
4000.00 1129.65 0.000000 ---
4000.00 1130.67 0.000000 ---
4000.00 1131.68 0.000000 ---
4000.00 1132.68 0.000000 ---
4000.00 1133.66 0.000000 ---
4000.00 1134.64 0.000000 ---
4000.00 1135.61 0.000000 ---
4000.00 1136.56 0.000000 ---
4000.00 1137.51 0.000000 ---
4000.00 1138.44 0.000000 ---
4000.00 1139.37 0.000000 ---
4000.00 1140.28 0.000000 ---
4000.00 1141.19 0.000000 ---
4000.00 1142.08 0.000000 ---
4000.00 1142.97 0.000000 ---
4000.00 1143.85 0.000000 ---
4000.00 1144.71 0.000000 ---
4000.00 1145.57 0.000000 ---
4000.00 1146.42 0.000000 ---
4000.00 1147.26 0.000000 ---
4000.00 1148.10 0.000000 ---
4000.00 1148.92 0.000000 ---
4000.00 1149.74 0.000000 ---
4000.00 1150.55 0.000000 ---
4000.00 1151.35 0.000000 ---
4000.00 1152.15 0.000000 ---
4000.00 1152.99 0.000000 ---
4000.00 1153.83 0.000000 ---

orthopyroxene_0 trace:
Pressure Temperature mass Zr Ti Hf La Ce Pr Nd Sm Eu Gd Tb Dy Ho Er Tm Yb Lu
4000.00 1000.00 29.695126 0.0906786 230.815 0.00534324 0.00112947 0.00227187 0.000415448 0.0032247 0.00409004 0.00223388 0.0198665 0.00539061 0.0795573 0.0197179 0.0911259 0 0 0.191927
4000.00 1003.12 29.614434 0.243325 328.153 0.00988107 0.00864014 0.0225488 0.0044946 0.0255439 0.0119015 0.005158 0.0319114 0.00774509 0.0951409 0.0235465 0.102418 0 0.021276 0.190984
4000.00 1006.00 29.309800 0.395404 424.863 0.0144205 0.0133445 0.0385223 0.0080058 0.0457214 0.0192839 0.00732357 0.0438521 0.0101179 0.111711 0.027641 0.115178 0 0.0421848 0.193532
4000.00 1008.82 29.005474 0.544949 518.759 0.0188673 0.016606 0.0514752 0.0110629 0.0640448 0.02623 0.00903814 0.055362 0.0124138 0.127787 0.031626 0.127629 0 0.0627293 0.196024
4000.00 1011.59 28.701787 0.691941 609.931 0.0232222 0.0190042 0.0621957 0.0137489 0.0807561 0.0327751 0.0104304 0.0664584 0.0146352 0.143383 0.0355032 0.139773 0 0.0829097 0.198455
4000.00 1014.31 28.398980 0.836349 698.464 0.0274856 0.0208459 0.0712209 0.0161277 0.0960566 0.0389505 0.0115845 0.0771572 0.0167845 0.158509 0.0392745 0.151611 0 0.102725 0.200822
4000.00 1016.99 28.097223 0.978138 784.437 0.0316581 0.0223082 0.078929 0.0182496 0.110115 0.0447843 0.0125579 0.0874732 0.0188638 0.173175 0.0429415 0.163146 0 0.122175 0.203121
4000.00 1019.61 27.796624 1.11728 867.924 0.0357402 0.0235003 0.0855938 0.0201543 0.123076 0.0503014 0.0133907 0.0974205 0.0208751 0.187393 0.0465059 0.174382 0 0.141257 0.205352
4000.00 1022.20 27.497244 1.25373 949 0.0397322 0.0244935 0.0914184 0.0218738 0.135059 0.0555249 0.0141123 0.107012 0.0228205 0.201171 0.0499695 0.185321 0 0.159971 0.207512
4000.00 1024.74 27.199103 1.38748 1027.74 0.0436348 0.0253358 0.096556 0.0234341 0.146171 0.0604752 0.0147443 0.116262 0.0247019 0.214523 0.0533342 0.195967 0 0.178315 0.209604
4000.00 1027.23 26.902192 1.51852 1104.2 0.0474489 0.0260608 0.101125 0.0248566 0.1565 0.0651713 0.0153029 0.125182 0.0265213 0.227458 0.056602 0.206325 0 0.196291 0.211626
4000.00 1029.68 26.606476 1.64682 1178.47 0.0511752 0.026693 0.105217 0.0261589 0.166126 0.0696304 0.0158007 0.133785 0.0282807 0.239987 0.0597751 0.2164 0 0.213898 0.21358
4000.00 1032.10 26.311903 1.77239 1250.6 0.0548151 0.0272503 0.108906 0.0273558 0.175116 0.0738683 0.0162476 0.142083 0.0299821 0.252124 0.0628556 0.226197 0 0.23114 0.215467
4000.00 1034.47 26.018402 1.89525 1320.67 0.0583695 0.027746 0.11225 0.0284596 0.18353 0.0778995 0.0166512 0.150088 0.0316274 0.263878 0.0658459 0.235722 0 0.248019 0.21729
4000.00 1036.81 25.725907 2.01541 1388.74 0.06184 0.0281907 0.115298 0.029481 0.19142 0.0817375 0.017018 0.157811 0.0332186 0.275262 0.0687484 0.244981 0 0.264539 0.219049
4000.00 1039.11 25.434337 2.13288 1454.87 0.065228 0.0285925 0.118088 0.0304289 0.198833 0.0853945 0.0173528 0.165264 0.0347575 0.286289 0.0715655 0.253981 0 0.280702 0.220747
4000.00 1041.37 25.143608 2.2477 1519.14 0.0685349 0.0289577 0.120652 0.0313109 0.205809 0.0888819 0.01766 0.172457 0.036246 0.296969 0.0742997 0.262729 0 0.296515 0.222386
4000.00 1043.60 24.853637 2.35991 1581.6 0.0717626 0.0292915 0.123018 0.0321337 0.212385 0.0922102 0.0179429 0.179402 0.037686 0.307314 0.0769536 0.271232 0 0.311983 0.223968
4000.00 1045.79 24.564337 2.46954 1642.32 0.0749128 0.0295981 0.125209 0.0329032 0.218594 0.0953893 0.0182044 0.186108 0.0390793 0.317337 0.0795296 0.279496 0 0.327111 0.225496
4000.00 1047.94 24.275625 2.57663 1701.34 0.0779871 0.0298809 0.127243 0.0336243 0.224464 0.0984279 0.0184469 0.192584 0.0404277 0.327048 0.0820302 0.287528 0 0.341906 0.226971
4000.00 1050.06 23.987419 2.68124 1758.74 0.0809875 0.0301427 0.129138 0.0343014 0.230022 0.101335 0.0186726 0.198842 0.0417329 0.336459 0.084458 0.295337 0 0.356375 0.228395
4000.00 1052.16 23.700949 2.7831 1814.44 0.0839104 0.030389 0.130915 0.0349396 0.235293 0.104114 0.0188844 0.204878 0.0429939 0.345558 0.0868092 0.302905 0 0.370495 0.229754
4000.00 1054.22 23.416495 2.88213 1868.44 0.0867559 0.0306222 0.132589 0.0355427 0.240299 0.106774 0.0190842 0.210699 0.0442116 0.35435 0.0890847 0.310235 0 0.384265 0.231045
4000.00 1056.25 23.131667 2.97895 1921.02 0.0895355 0.0308389 0.134156 0.0361115 0.245056 0.109325 0.019271 0.216332 0.0453922 0.362884 0.0912973 0.317373 0 0.397742 0.232302
4000.00 1058.25 22.846449 3.07362 1972.23 0.0922512 0.0310408 0.135626 0.036649 0.249583 0.111773 0.0194459 0.221786 0.0465372 0.371172 0.0934494 0.324324 0 0.410932 0.233525
4000.00 1060.22 22.560823 3.1662 2022.13 0.0949045 0.0312293 0.137008 0.0371576 0.253893 0.114124 0.0196101 0.227069 0.047648 0.379221 0.095543 0.331095 0 0.423844 0.234715
4000.00 1062.16 22.274777 3.25673 2070.75 0.0974974 0.0314058 0.138308 0.0376394 0.258003 0.116383 0.0197644 0.232187 0.048726 0.387041 0.0975801 0.337691 0 0.436484 0.235875
4000.00 1064.07 21.988297 3.34528 2118.16 0.100031 0.0315713 0.139535 0.0380965 0.261926 0.118556 0.0199098 0.237147 0.0497723 0.394641 0.0995628 0.344119 0 0.448859 0.237004
4000.00 1065.95 21.701376 3.43189 2164.37 0.102508 0.0317268 0.140694 0.0385307 0.265673 0.120647 0.020047 0.241957 0.0507883 0.402027 0.101493 0.350384 0 0.460975 0.238104
4000.00 1067.80 21.414003 3.51662 2209.45 0.10493 0.0318732 0.14179 0.0389437 0.269255 0.12266 0.0201767 0.246621 0.0517751 0.409209 0.103372 0.35649 0 0.47284 0.239177
4000.00 1069.62 21.126172 3.59951 2253.42 0.107297 0.0320114 0.142828 0.0393368 0.272683 0.124599 0.0202994 0.251145 0.0527337 0.416192 0.105202 0.362443 0 0.48446 0.240221
4000.00 1071.42 20.837876 3.68061 2296.33 0.109611 0.0321419 0.143813 0.0397115 0.275966 0.126468 0.0204157 0.255536 0.0536652 0.422985 0.106984 0.368249 0 0.49584 0.241239
4000.00 1073.19 20.549110 3.75996 2338.2 0.111875 0.0322654 0.144748 0.040069 0.279112 0.12827 0.0205261 0.259799 0.0545707 0.429594 0.108721 0.37391 0 0.506986 0.242232
4000.00 1074.94 20.259869 3.83761 2379.08 0.114088 0.0323824 0.145638 0.0404104 0.28213 0.130008 0.0206309 0.263937 0.0554509 0.436025 0.110413 0.379432 0 0.517906 0.243199
4000.00 1076.65 19.970149 3.91361 2418.99 0.116254 0.0324934 0.146485 0.0407367 0.285027 0.131687 0.0207307 0.267956 0.056307 0.442285 0.112062 0.384819 0 0.528603 0.244142
4000.00 1078.35 19.679948 3.98799 2457.97 0.118372 0.0325989 0.147292 0.0410488 0.28781 0.133308 0.0208257 0.271861 0.0571397 0.448379 0.113669 0.390076 0 0.539084 0.245062
4000.00 1080.02 19.389263 4.0608 2496.05 0.120444 0.0326992 0.148062 0.0413477 0.290484 0.134874 0.0209162 0.275656 0.0579498 0.454312 0.115236 0.395205 0 0.549354 0.245958
4000.00 1081.67 19.098091 4.13207 2533.25 0.122471 0.0327948 0.148797 0.0416341 0.293056 0.136388 0.0210027 0.279345 0.0587381 0.460092 0.116764 0.400212 0 0.559418 0.246833
4000.00 1083.29 18.806430 4.20185 2569.6 0.124456 0.0328859 0.1495 0.0419088 0.295532 0.137851 0.0210853 0.282931 0.0595055 0.465721 0.118254 0.405099 0 0.569282 0.247685
4000.00 1084.89 18.514280 4.27017 2605.14 0.126397 0.0329729 0.150173 0.0421724 0.297916 0.139268 0.0211642 0.286418 0.0602526 0.471206 0.119708 0.40987 0 0.578949 0.248517
4000.00 1086.47 18.221640 4.33706 2639.87 0.128298 0.033056 0.150816 0.0424256 0.300213 0.140638 0.0212398 0.289811 0.0609801 0.476551 0.121126 0.414529 0 0.588425 0.249328
4000.00 1088.02 17.928361 4.40261 2673.84 0.13016 0.0331353 0.151433 0.042669 0.302428 0.141966 0.0213121 0.293115 0.0616894 0.481766 0.122511 0.419084 0 0.597723 0.250123
4000.00 1089.56 17.633654 4.46706 2707.03 0.131994 0.0332103 0.152023 0.0429031 0.30457 0.143258 0.0213811 0.29635 0.0623846 0.486885 0.123872 0.423567 0 0.606887 0.250918
4000.00 1091.08 17.338340 4.53022 2739.51 0.133791 0.033282 0.152589 0.0431284 0.306638 0.144511 0.0214472 0.2995 0.0630624 0.49188 0.125202 0.427949 0 0.615878 0.251697
4000.00 1092.58 17.042434 4.59212 2771.29 0.135551 0.0333507 0.153132 0.0433454 0.308635 0.145725 0.0215107 0.302569 0.0637234 0.496754 0.1265 0.432233 0 0.624699 0.252458
4000.00 1094.05 16.745949 4.65279 2802.39 0.137276 0.0334165 0.153654 0.0435543 0.310564 0.146903 0.0215716 0.305559 0.0643681 0.501511 0.127769 0.436421 0 0.633355 0.253201
4000.00 1095.51 16.448894 4.71225 2832.82 0.138966 0.0334796 0.154155 0.0437557 0.312429 0.148046 0.0216301 0.308473 0.0649968 0.506154 0.129009 0.440517 0 0.641847 0.253928
4000.00 1096.95 16.151276 4.77053 2862.62 0.140622 0.0335402 0.154638 0.04395 0.314232 0.149155 0.0216864 0.311314 0.0656102 0.510686 0.13022 0.444522 0 0.650181 0.254639
4000.00 1098.37 15.853100 4.82765 2891.79 0.142245 0.0335984 0.155102 0.0441375 0.315976 0.150232 0.0217405 0.314082 0.0662087 0.51511 0.131404 0.448438 0 0.658359 0.255333
4000.00 1099.77 15.554371 4.88365 2920.35 0.143836 0.0336544 0.15555 0.0443184 0.317664 0.151277 0.0217927 0.316781 0.0667928 0.51943 0.13256 0.452269 0 0.666385 0.256011
4000.00 1101.15 15.255092 4.93854 2948.33 0.145395 0.0337083 0.155981 0.0444932 0.319299 0.152293 0.0218429 0.319414 0.0673628 0.523648 0.133691 0.456015 0 0.674261 0.256674
4000.00 1102.51 14.955266 4.99235 2975.73 0.146923 0.0337602 0.156397 0.0446622 0.320881 0.15328 0.0218913 0.321981 0.0679191 0.527768 0.134796 0.45968 0 0.681992 0.257322
4000.00 1103.86 14.654897 5.04511 3002.57 0.148421 0.0338101 0.156798 0.0448255 0.322415 0.154239 0.021938 0.324485 0.0684623 0.531793 0.135877 0.463266 0 0.689581 0.257954
4000.00 1105.19 14.353988 5.09684 3028.87 0.14989 0.0338583 0.157186 0.0449834 0.323902 0.155171 0.0219831 0.326929 0.0689926 0.535724 0.136933 0.466774 0 0.69703 0.258572
4000.00 1106.50 14.052540 5.14757 3054.64 0.15133 0.0339048 0.15756 0.0451363 0.325343 0.156077 0.0220266 0.329313 0.0695105 0.539565 0.137966 0.470206 0 0.704342 0.259176
4000.00 1107.80 13.750555 5.19731 3079.9 0.152742 0.0339497 0.157922 0.0452843 0.326741 0.156959 0.0220687 0.331639 0.0700163 0.543317 0.138977 0.473565 0 0.711521 0.259765
4000.00 1109.08 13.448035 5.24608 3104.66 0.154126 0.033993 0.158271 0.0454275 0.328097 0.157817 0.0221093 0.33391 0.0705104 0.546985 0.139965 0.476852 0 0.718569 0.260341
4000.00 1110.34 13.144982 5.29391 3128.93 0.155484 0.0340349 0.15861 0.0455664 0.329413 0.158651 0.0221486 0.336127 0.070993 0.550569 0.140931 0.480069 0 0.72549 0.260903
4000.00 1111.59 12.841398 5.34082 3152.73 0.156816 0.0340754 0.158937 0.0457009 0.330691 0.159464 0.0221866 0.338292 0.0714646 0.554072 0.141877 0.483217 0 0.732285 0.261452
4000.00 1112.82 12.537284 5.38683 3176.06 0.158121 0.0341146 0.159254 0.0458314 0.331932 0.160254 0.0222234 0.340406 0.0719254 0.557497 0.142802 0.4863 0 0.738958 0.261988
4000.00 1114.04 12.232642 5.43196 3198.95 0.159402 0.0341525 0.159561 0.0459579 0.333138 0.161024 0.022259 0.34247 0.0723757 0.560845 0.143707 0.489317 0 0.74551 0.262512
4000.00 1115.24 11.927472 5.47622 3221.39 0.160659 0.0341892 0.159858 0.0460806 0.33431 0.161774 0.0222935 0.344486 0.0728158 0.564118 0.144592 0.492271 0 0.751946 0.263023
4000.00 1116.43 11.621777 5.51964 3243.41 0.161891 0.0342247 0.160146 0.0461997 0.335448 0.162505 0.022327 0.346456 0.0732461 0.567319 0.145459 0.495163 0 0.758266 0.263522
4000.00 1117.61 11.315556 5.56224 3265.01 0.1631 0.0342591 0.160426 0.0463153 0.336555 0.163216 0.0223594 0.348381 0.0736667 0.57045 0.146307 0.497995 0 0.764474 0.264009
4000.00 1118.77 11.008812 5.60402 3286.21 0.164286 0.0342925 0.160697 0.0464276 0.337632 0.16391 0.0223908 0.350261 0.0740779 0.573511 0.147137 0.500768 0 0.770571 0.264485
4000.00 1119.91 10.701545 5.64502 3307.01 0.16545 0.0343249 0.16096 0.0465367 0.338679 0.164586 0.0224213 0.352098 0.07448 0.576506 0.14795 0.503483 0 0.776561 0.264949
4000.00 1121.04 10.393757 5.68524 3327.42 0.166592 0.0343563 0.161215 0.0466427 0.339698 0.165245 0.0224508 0.353894 0.0748732 0.579435 0.148745 0.506143 0 0.782444 0.265402
4000.00 1122.16 10.085448 5.7247 3347.45 0.167713 0.0343868 0.161463 0.0467457 0.340689 0.165888 0.0224796 0.35565 0.0752577 0.5823 0.149524 0.508747 0 0.788224 0.265844
4000.00 1123.27 9.776619 5.76342 3367.12 0.168812 0.0344163 0.161703 0.0468458 0.341655 0.166514 0.0225074 0.357366 0.0756339 0.585104 0.150286 0.511298 0 0.793903 0.266275
4000.00 1124.36 9.467271 5.80141 3386.43 0.169891 0.0344451 0.161937 0.0469432 0.342594 0.167125 0.0225345 0.359043 0.0760018 0.587847 0.151032 0.513797 0 0.799481 0.266695
4000.00 1125.45 9.157404 5.83869 3405.38 0.17095 0.034473 0.162164 0.0470379 0.343509 0.167722 0.0225608 0.360684 0.0763617 0.590531 0.151763 0.516245 0 0.804963 0.267106
4000.00 1126.51 8.847021 5.87528 3424 0.17199 0.0345001 0.162385 0.0471301 0.344401 0.168303 0.0225864 0.362288 0.0767139 0.593157 0.152479 0.518643 0 0.810348 0.267506
4000.00 1127.57 8.536120 5.91118 3442.28 0.17301 0.0345265 0.1626 0.0472198 0.345269 0.168871 0.0226113 0.363857 0.0770584 0.595728 0.15318 0.520992 0 0.81564 0.267897
4000.00 1128.61 8.224703 5.94641 3460.23 0.174011 0.0345521 0.162808 0.0473071 0.346115 0.169425 0.0226354 0.365391 0.0773956 0.598244 0.153866 0.523294 0 0.82084 0.268277
4000.00 1129.65 7.912771 5.98099 3477.86 0.174994 0.0345771 0.163012 0.0473921 0.34694 0.169965 0.0226589 0.366892 0.0777255 0.600706 0.154538 0.525549 0 0.82595 0.268648
4000.00 1130.67 7.600323 6.01492 3495.18 0.175959 0.0346013 0.163209 0.0474748 0.347744 0.170493 0.0226818 0.36836 0.0780484 0.603116 0.155197 0.527758 0 0.830972 0.26901
4000.00 1131.68 7.287362 6.04822 3512.2 0.176906 0.0346249 0.163402 0.0475555 0.348527 0.171009 0.0227041 0.369796 0.0783644 0.605476 0.155842 0.529923 0 0.835907 0.269363
4000.00 1132.68 6.973886 6.08091 3528.92 0.177835 0.0346479 0.163589 0.047634 0.349292 0.171512 0.0227257 0.371201 0.0786738 0.607785 0.156473 0.532044 0 0.840757 0.269707
4000.00 1133.66 6.659896 6.11299 3545.35 0.178748 0.0346703 0.163771 0.0477105 0.350037 0.172003 0.0227468 0.372575 0.0789766 0.610047 0.157092 0.534123 0 0.845524 0.270041
4000.00 1134.64 6.345393 6.14449 3561.49 0.179644 0.0346921 0.163949 0.0477851 0.350764 0.172483 0.0227674 0.373921 0.079273 0.61226 0.157699 0.53616 0 0.850209 0.270368
4000.00 1135.61 6.030378 6.17539 3577.36 0.180524 0.0347134 0.164122 0.0478578 0.351473 0.172952 0.0227874 0.375237 0.0795632 0.614428 0.158293 0.538157 0 0.854814 0.270685
4000.00 1136.56 5.714849 6.20573 3592.95 0.181388 0.0347341 0.164291 0.0479287 0.352165 0.17341 0.0228069 0.376525 0.0798473 0.61655 0.158875 0.540113 0 0.859341 0.270995
4000.00 1137.51 5.398809 6.23552 3608.27 0.182236 0.0347542 0.164455 0.0479978 0.352841 0.173858 0.0228259 0.377786 0.0801255 0.618629 0.159445 0.54203 0 0.86379 0.271296
4000.00 1138.44 5.082256 6.26475 3623.34 0.183069 0.0347739 0.164615 0.0480652 0.3535 0.174295 0.0228444 0.37902 0.0803979 0.620664 0.160003 0.543909 0 0.868163 0.271589
4000.00 1139.37 4.765192 6.29345 3638.15 0.183886 0.0347931 0.164771 0.048131 0.354143 0.174722 0.0228625 0.380228 0.0806646 0.622657 0.160551 0.545751 0 0.872462 0.271875
4000.00 1140.28 4.447616 6.32161 3652.71 0.184689 0.0348118 0.164923 0.0481951 0.354771 0.17514 0.02288 0.381411 0.0809258 0.624608 0.161087 0.547556 0 0.876688 0.272152
4000.00 1141.19 4.129528 6.34927 3667.03 0.185478 0.03483 0.165072 0.0482577 0.355385 0.175548 0.0228972 0.382568 0.0811815 0.62652 0.161613 0.549325 0 0.880842 0.272422
4000.00 1142.08 3.810928 6.37641 3681.11 0.186252 0.0348479 0.165217 0.0483188 0.355984 0.175947 0.0229139 0.383702 0.081432 0.628391 0.162128 0.55106 0 0.884926 0.272685
4000.00 1142.97 3.491817 6.40306 3694.95 0.187012 0.0348652 0.165358 0.0483784 0.356569 0.176337 0.0229303 0.384811 0.0816774 0.630225 0.162633 0.552759 0 0.88894 0.27294
4000.00 1143.85 3.172194 6.42922 3708.56 0.187759 0.0348822 0.165496 0.0484366 0.35714 0.176718 0.0229462 0.385897 0.0819176 0.63202 0.163127 0.554425 0 0.892887 0.273188
4000.00 1144.71 2.852059 6.45489 3721.95 0.188492 0.0348988 0.16563 0.0484934 0.357698 0.177091 0.0229618 0.386961 0.082153 0.633779 0.163612 0.556058 0 0.896768 0.273429
4000.00 1145.57 2.531413 6.4801 3735.12 0.189212 0.0349149 0.165762 0.0485489 0.358243 0.177456 0.0229769 0.388002 0.0823835 0.635501 0.164087 0.557659 0 0.900583 0.273664
4000.00 1146.42 2.210254 6.50485 3748.08 0.18992 0.0349307 0.16589 0.048603 0.358776 0.177812 0.0229917 0.389022 0.0826093 0.637189 0.164553 0.559228 0 0.904333 0.273891
4000.00 1147.26 1.888583 6.52914 3760.82 0.190614 0.0349461 0.166015 0.0486559 0.359297 0.178161 0.0230062 0.390021 0.0828304 0.638841 0.165009 0.560765 0 0.908021 0.274111
4000.00 1148.10 1.566400 6.55299 3773.36 0.191296 0.0349612 0.166137 0.0487076 0.359805 0.178502 0.0230203 0.390999 0.0830471 0.64046 0.165456 0.562273 0 0.911646 0.274325
4000.00 1148.92 1.243704 6.5764 3785.69 0.191966 0.0349759 0.166257 0.0487581 0.360303 0.178835 0.0230341 0.391956 0.0832593 0.642045 0.165894 0.56375 0 0.91521 0.274533
4000.00 1149.74 0.920495 6.59938 3797.82 0.192624 0.0349903 0.166373 0.0488074 0.360789 0.179161 0.0230475 0.392894 0.0834671 0.643598 0.166324 0.565198 0 0.918715 0.274734
4000.00 1150.55 0.596772 6.62194 3809.76 0.19327 0.0350044 0.166487 0.0488556 0.361264 0.17948 0.0230607 0.393812 0.0836708 0.645119 0.166745 0.566617 0 0.922161 0.274929
4000.00 1151.35 0.272536 6.64409 3821.51 0.193905 0.0350181 0.166598 0.0489026 0.361728 0.179792 0.0230735 0.394711 0.0838703 0.646609 0.167157 0.568009 0 0.925548 0.275118

feldspar_0 trace:
Pressure Temperature mass Zr Ti Hf La Ce Pr Nd Sm Eu Gd Tb Dy Ho Er Tm Yb Lu
4000.00 1003.12 0.350996 0.101385 546.921 0.00988107 1.16642 1.50326 0.159184 0.525903 0.130916 0.289642 0.131634 0.0244582 0.237852 0.0434705 0.139971 0 0.0134603 0.0795768
4000.00 1006.00 1.029965 0.164752 708.105 0.0144205 1.80151 2.56815 0.283539 0.941322 0.212123 0.411247 0.18089 0.0319513 0.279277 0.0510296 0.15741 0 0.0266884 0.0806383
4000.00 1008.82 1.707534 0.227062 864.598 0.0188673 2.24181 3.43168 0.391811 1.31857 0.28853 0.507526 0.228368 0.0392015 0.319469 0.0583864 0.174427 0 0.0396859 0.0816767
4000.00 1011.59 2.383191 0.288309 1016.55 0.0232222 2.56557 4.14638 0.48694 1.66263 0.360526 0.585707 0.274141 0.0462165 0.358458 0.0655444 0.191023 0 0.0524531 0.0826896
4000.00 1014.31 3.056556 0.348479 1164.11 0.0274856 2.8142 4.74806 0.57119 1.97764 0.428456 0.650516 0.318273 0.0530037 0.396272 0.0725068 0.207202 0 0.0649896 0.0836757
4000.00 1016.99 3.727360 0.407558 1307.39 0.0316581 3.0116 5.26193 0.646339 2.26708 0.492627 0.705172 0.360827 0.0595699 0.432938 0.0792766 0.222967 0 0.0772944 0.0846338
4000.00 1019.61 4.395424 0.465531 1446.54 0.0357402 3.17254 5.70626 0.713797 2.53391 0.553316 0.751942 0.401859 0.0659214 0.468481 0.0858571 0.238322 0 0.0893668 0.0855631
4000.00 1022.20 5.060648 0.522388 1581.67 0.0397322 3.30662 6.09456 0.774696 2.78063 0.610773 0.792463 0.441426 0.0720646 0.502929 0.0922514 0.253272 0 0.101206 0.0864635
4000.00 1024.74 5.722986 0.578118 1712.89 0.0436348 3.42033 6.43707 0.829957 3.0094 0.665227 0.827948 0.479581 0.0780059 0.536307 0.0984632 0.267822 0 0.112812 0.0873349
4000.00 1027.23 6.382447 0.632715 1840.34 0.0474489 3.51821 6.74165 0.880337 3.22207 0.716884 0.859316 0.516377 0.0837515 0.568644 0.104496 0.281978 0 0.124184 0.0881775
4000.00 1029.68 7.039072 0.686174 1964.11 0.0511752 3.60356 7.01447 0.926461 3.42024 0.765934 0.88727 0.551865 0.0893076 0.599968 0.110354 0.295747 0 0.135324 0.0889917
4000.00 1032.10 7.692935 0.738498 2084.33 0.0548151 3.67878 7.26041 0.96885 3.60533 0.812551 0.912363 0.586094 0.0946804 0.630309 0.116041 0.309136 0 0.146232 0.0897781
4000.00 1034.47 8.344136 0.789688 2201.11 0.0583695 3.74571 7.48336 1.00795 3.77856 0.856895 0.935031 0.619114 0.0998761 0.659695 0.121562 0.322153 0 0.15691 0.0905374
4000.00 1036.81 8.992771 0.839752 2314.56 0.06184 3.80575 7.68653 1.04412 3.941 0.899113 0.955624 0.650972 0.104901 0.688156 0.12692 0.334808 0 0.167361 0.0912704
4000.00 1039.11 9.638958 0.8887 2424.79 0.065228 3.85998 7.87251 1.07769 4.09361 0.93934 0.974428 0.681715 0.10976 0.715722 0.132121 0.347108 0 0.177587 0.0919779
4000.00 1041.37 10.282821 0.936542 2531.9 0.0685349 3.90928 8.04347 1.10893 4.23724 0.977701 0.991676 0.711387 0.114461 0.742422 0.137169 0.359063 0 0.187591 0.0926608
4000.00 1043.60 10.924488 0.983295 2636 0.0717626 3.95435 8.20121 1.13807 4.37263 1.01431 1.00756 0.740033 0.119008 0.768285 0.142068 0.370683 0 0.197377 0.09332
4000.00 1045.79 11.564085 1.02897 2737.19 0.0749128 3.99574 8.34724 1.16532 4.50046 1.04928 1.02225 0.767693 0.123408 0.793342 0.146824 0.381977 0 0.206948 0.0939565
4000.00 1047.94 12.201741 1.0736 2835.57 0.0779871 4.03392 8.48287 1.19086 4.62132 1.08271 1.03587 0.794411 0.127666 0.81762 0.15144 0.392955 0 0.216308 0.0945711
4000.00 1050.06 12.837579 1.11718 2931.24 0.0809875 4.06927 8.60917 1.21484 4.73575 1.11468 1.04854 0.820224 0.131788 0.841148 0.155922 0.403627 0 0.225462 0.0951647
4000.00 1052.16 13.469764 1.15962 3024.07 0.0839104 4.10251 8.72766 1.23744 4.84427 1.14526 1.06043 0.845123 0.13577 0.863896 0.160263 0.413971 0 0.234395 0.095731
4000.00 1054.22 14.097856 1.20089 3114.06 0.0867559 4.134 8.83927 1.2588 4.94733 1.17451 1.07165 0.869132 0.139615 0.885874 0.164464 0.423988 0 0.243107 0.0962689
4000.00 1056.25 14.725421 1.24123 3201.69 0.0895356 4.16325 8.94374 1.27895 5.04528 1.20257 1.08214 0.892369 0.143344 0.907211 0.168549 0.433743 0 0.251633 0.0967923
4000.00 1058.25 15.352500 1.28067 3287.05 0.0922512 4.19051 9.04174 1.29799 5.13846 1.2295 1.09196 0.914867 0.14696 0.927929 0.172522 0.443243 0 0.259978 0.0973019
4000.00 1060.22 15.979130 1.31925 3370.21 0.0949045 4.21596 9.13384 1.316 5.22722 1.25536 1.10118 0.936658 0.150467 0.948053 0.176387 0.452496 0 0.268146 0.097798
4000.00 1062.16 16.605343 1.35697 3451.26 0.0974974 4.23978 9.22056 1.33306 5.31184 1.28022 1.10985 0.95777 0.153872 0.967603 0.180148 0.461511 0 0.276143 0.0982812
4000.00 1064.07 17.231169 1.39387 3530.26 0.100031 4.26212 9.30233 1.34925 5.39259 1.30412 1.11801 0.978232 0.157176 0.986601 0.183808 0.470296 0 0.283972 0.0987518
4000.00 1065.95 17.856634 1.42996 3607.29 0.102508 4.28312 9.37957 1.36463 5.46973 1.32712 1.12572 0.998071 0.160384 1.00507 0.187371 0.478858 0 0.291637 0.0992102
4000.00 1067.80 18.481762 1.46526 3682.42 0.10493 4.30289 9.45264 1.37926 5.54349 1.34926 1.133 1.01731 0.1635 1.02302 0.19084 0.487203 0 0.299144 0.0996569
4000.00 1069.62 19.106573 1.4998 3755.7 0.107297 4.32154 9.52186 1.39318 5.61406 1.37059 1.13989 1.03598 0.166528 1.04048 0.194219 0.495339 0 0.306495 0.100092
4000.00 1071.42 19.731086 1.53359 3827.21 0.109611 4.33915 9.58753 1.40645 5.68165 1.39114 1.14642 1.05409 0.169469 1.05746 0.197509 0.503273 0 0.313695 0.100516
4000.00 1073.19 20.355320 1.56665 3897 0.111875 4.35582 9.64989 1.41911 5.74643 1.41097 1.15262 1.07167 0.172328 1.07399 0.200715 0.51101 0 0.320747 0.10093
4000.00 1074.94 20.979291 1.599 3965.13 0.114088 4.37162 9.70919 1.4312 5.80857 1.43009 1.15851 1.08874 0.175108 1.09006 0.203839 0.518557 0 0.327655 0.101333
4000.00 1076.65 21.603013 1.63067 4031.65 0.116254 4.38661 9.76565 1.44276 5.86821 1.44856 1.16411 1.10532 0.177812 1.10571 0.206883 0.52592 0 0.334422 0.101726
4000.00 1078.35 22.226500 1.66166 4096.62 0.118372 4.40085 9.81946 1.45381 5.92549 1.46639 1.16944 1.12143 0.180441 1.12095 0.20985 0.533104 0 0.341053 0.102109
4000.00 1080.02 22.849763 1.692 4160.08 0.120444 4.41439 9.87079 1.4644 5.98056 1.48361 1.17453 1.13708 0.182999 1.13578 0.212743 0.540114 0 0.347551 0.102483
4000.00 1081.67 23.472816 1.7217 4222.08 0.122471 4.4273 9.91981 1.47454 6.03351 1.50026 1.17938 1.1523 0.185489 1.15023 0.215564 0.546956 0 0.353918 0.102847
4000.00 1083.29 24.095668 1.75077 4282.67 0.124456 4.4396 9.96667 1.48427 6.08448 1.51637 1.18402 1.16709 0.187912 1.1643 0.218315 0.553635 0 0.360158 0.103202
4000.00 1084.89 24.718329 1.77924 4341.89 0.126397 4.45134 10.0115 1.49361 6.13356 1.53194 1.18845 1.18148 0.190271 1.17801 0.220999 0.560156 0 0.366274 0.103549
4000.00 1086.47 25.340808 1.80711 4399.79 0.128298 4.46256 10.0544 1.50257 6.18085 1.54702 1.1927 1.19547 0.192569 1.19138 0.223617 0.566523 0 0.372269 0.103887
4000.00 1088.02 25.963315 1.83442 4456.39 0.13016 4.47327 10.0956 1.51119 6.22645 1.56163 1.19676 1.2091 0.194808 1.20442 0.226174 0.572749 0 0.378151 0.104218
4000.00 1089.56 26.586934 1.86128 4511.72 0.131994 4.48339 10.1349 1.51949 6.27056 1.57584 1.20063 1.22244 0.197004 1.21721 0.228687 0.578874 0 0.383949 0.104549
4000.00 1091.08 27.210546 1.88759 4565.85 0.133791 4.49307 10.1726 1.52747 6.31314 1.58962 1.20434 1.23544 0.199145 1.2297 0.231142 0.584863 0 0.389637 0.104874
4000.00 1092.58 27.834128 1.91338 4618.81 0.135551 4.50234 10.2088 1.53515 6.35425 1.60298 1.20791 1.2481 0.201232 1.24189 0.233539 0.590718 0 0.395218 0.105191
4000.00 1094.05 28.457667 1.93866 4670.64 0.137276 4.51122 10.2436 1.54255 6.39397 1.61594 1.21133 1.26043 0.203268 1.25378 0.235882 0.596442 0 0.400694 0.105501
4000.00 1095.51 29.081156 1.96344 4721.37 0.138966 4.51974 10.277 1.54968 6.43236 1.62851 1.21461 1.27245 0.205253 1.26538 0.23817 0.602039 0 0.406067 0.105803
4000.00 1096.95 29.704588 1.98772 4771.03 0.140622 4.52793 10.3092 1.55656 6.46948 1.64071 1.21777 1.28417 0.20719 1.27671 0.240406 0.607513 0 0.411339 0.1061
4000.00 1098.37 30.327959 2.01152 4819.65 0.142245 4.53579 10.3401 1.5632 6.50539 1.65255 1.22081 1.29559 0.20908 1.28777 0.242591 0.612865 0 0.416513 0.106389
4000.00 1099.77 30.951266 2.03485 4867.25 0.143836 4.54334 10.37 1.56961 6.54015 1.66405 1.22374 1.30672 0.210925 1.29857 0.244727 0.6181 0 0.42159 0.106671
4000.00 1101.15 31.574509 2.05772 4913.88 0.145395 4.55062 10.3987 1.5758 6.57379 1.67522 1.22656 1.31758 0.212724 1.30912 0.246814 0.623221 0 0.426574 0.106948
4000.00 1102.51 32.197686 2.08015 4959.54 0.146923 4.55762 10.4265 1.58178 6.60638 1.68608 1.22928 1.32817 0.214481 1.31942 0.248855 0.62823 0 0.431465 0.107217
4000.00 1103.86 32.820797 2.10213 5004.28 0.148421 4.56437 10.4532 1.58757 6.63796 1.69662 1.23191 1.3385 0.216197 1.32948 0.25085 0.63313 0 0.436265 0.107481
4000.00 1105.19 33.443842 2.12369 5048.12 0.14989 4.57088 10.4791 1.59316 6.66856 1.70688 1.23444 1.34858 0.217871 1.33931 0.2528 0.637924 0 0.440978 0.107738
4000.00 1106.50 34.066822 2.14482 5091.07 0.15133 4.57715 10.504 1.59858 6.69823 1.71685 1.23688 1.35841 0.219507 1.34891 0.254707 0.642615 0 0.445604 0.10799
4000.00 1107.80 34.689736 2.16554 5133.17 0.152742 4.58321 10.5281 1.60382 6.72701 1.72655 1.23924 1.36801 0.221104 1.35829 0.256572 0.647205 0 0.450146 0.108235
4000.00 1109.08 35.312586 2.18587 5174.43 0.154126 4.58906 10.5514 1.60889 6.75494 1.73598 1.24152 1.37738 0.222664 1.36746 0.258397 0.651697 0 0.454605 0.108475
4000.00 1110.34 35.935372 2.2058 5214.88 0.155484 4.59471 10.574 1.61381 6.78204 1.74516 1.24373 1.38653 0.224189 1.37642 0.260181 0.656094 0 0.458983 0.10871
4000.00 1111.59 36.558095 2.22534 5254.55 0.156816 4.60018 10.5958 1.61857 6.80835 1.7541 1.24586 1.39545 0.225678 1.38518 0.261927 0.660397 0 0.463282 0.108938
4000.00 1112.82 37.180755 2.24451 5293.44 0.158121 4.60547 10.6169 1.62319 6.8339 1.7628 1.24793 1.40417 0.227133 1.39374 0.263634 0.66461 0 0.467504 0.109162
4000.00 1114.04 37.803355 2.26332 5331.58 0.159402 4.61058 10.6374 1.62767 6.85872 1.77127 1.24993 1.41269 0.228555 1.40211 0.265305 0.668733 0 0.471649 0.10938
4000.00 1115.24 38.425895 2.28176 5368.99 0.160659 4.61554 10.6572 1.63202 6.88284 1.77952 1.25187 1.42101 0.229945 1.4103 0.26694 0.67277 0 0.475721 0.109593
4000.00 1116.43 39.048375 2.29985 5405.69 0.161891 4.62033 10.6764 1.63624 6.90629 1.78755 1.25374 1.42913 0.231303 1.4183 0.26854 0.676723 0 0.479719 0.109801
4000.00 1117.61 39.670797 2.3176 5441.69 0.1631 4.62498 10.695 1.64033 6.92908 1.79538 1.25556 1.43707 0.232632 1.42612 0.270105 0.680593 0 0.483647 0.110004
4000.00 1118.77 40.293161 2.33501 5477.01 0.164286 4.62949 10.7131 1.64431 6.95124 1.80301 1.25733 1.44483 0.23393 1.43378 0.271638 0.684383 0 0.487504 0.110202
4000.00 1119.91 40.915469 2.35209 5511.68 0.16545 4.63386 10.7306 1.64817 6.9728 1.81045 1.25904 1.45241 0.2352 1.44126 0.273138 0.688094 0 0.491293 0.110395
4000.00 1121.04 41.537722 2.36885 5545.7 0.166592 4.6381 10.7477 1.65193 6.99378 1.8177 1.2607 1.45981 0.236442 1.44859 0.274606 0.691728 0 0.495016 0.110584
4000.00 1122.16 42.159920 2.38529 5579.09 0.167713 4.64221 10.7642 1.65558 7.01419 1.82476 1.26231 1.46706 0.237656 1.45575 0.276044 0.695288 0 0.498672 0.110768
4000.00 1123.27 42.782064 2.40142 5611.86 0.168812 4.64621 10.7802 1.65912 7.03406 1.83166 1.26388 1.47413 0.238844 1.46276 0.277451 0.698775 0 0.502265 0.110948
4000.00 1124.36 43.404156 2.41726 5644.04 0.169891 4.65008 10.7958 1.66257 7.05341 1.83838 1.2654 1.48105 0.240006 1.46962 0.278829 0.70219 0 0.505794 0.111123
4000.00 1125.45 44.026196 2.43279 5675.64 0.17095 4.65385 10.8109 1.66593 7.07225 1.84494 1.26688 1.48782 0.241142 1.47633 0.280178 0.705535 0 0.509262 0.111294
4000.00 1126.51 44.648184 2.44803 5706.66 0.17199 4.65751 10.8257 1.66919 7.0906 1.85134 1.26831 1.49444 0.242254 1.48289 0.281499 0.708812 0 0.512669 0.111461
4000.00 1127.57 45.270123 2.46299 5737.13 0.17301 4.66107 10.84 1.67237 7.10848 1.85758 1.26971 1.50091 0.243342 1.48932 0.282793 0.712023 0 0.516017 0.111624
4000.00 1128.61 45.892012 2.47767 5767.05 0.174011 4.66454 10.8539 1.67546 7.1259 1.86367 1.27107 1.50724 0.244407 1.49561 0.28406 0.715168 0 0.519307 0.111782
4000.00 1129.65 46.513852 2.49208 5796.44 0.174994 4.6679 10.8674 1.67847 7.14288 1.86962 1.27239 1.51343 0.245449 1.50177 0.285301 0.71825 0 0.52254 0.111937
4000.00 1130.67 47.135644 2.50622 5825.31 0.175959 4.67118 10.8806 1.6814 7.15943 1.87543 1.27367 1.51948 0.246469 1.50779 0.286517 0.72127 0 0.525717 0.112088
4000.00 1131.68 47.757390 2.52009 5853.67 0.176906 4.67437 10.8934 1.68426 7.17556 1.88109 1.27492 1.52541 0.247467 1.51369 0.287708 0.724228 0 0.528839 0.112235
4000.00 1132.68 48.379088 2.53371 5881.53 0.177835 4.67747 10.9059 1.68704 7.1913 1.88663 1.27614 1.5312 0.248443 1.51946 0.288874 0.727127 0 0.531908 0.112378
4000.00 1133.66 49.000741 2.54708 5908.91 0.178748 4.68049 10.9181 1.68975 7.20664 1.89204 1.27732 1.53687 0.2494 1.52512 0.290017 0.729968 0 0.534924 0.112517
4000.00 1134.64 49.622349 2.5602 5935.82 0.179644 4.68344 10.9299 1.69239 7.22161 1.89732 1.27848 1.54242 0.250336 1.53065 0.291136 0.732752 0 0.537888 0.112653
4000.00 1135.61 50.243913 2.57308 5962.26 0.180524 4.6863 10.9415 1.69496 7.23621 1.90247 1.2796 1.54785 0.251252 1.53607 0.292232 0.735481 0 0.540801 0.112786
4000.00 1136.56 50.865432 2.58572 5988.25 0.181388 4.6891 10.9527 1.69747 7.25046 1.90751 1.28069 1.55317 0.252149 1.54138 0.293307 0.738154 0 0.543664 0.112915
4000.00 1137.51 51.486909 2.59813 6013.79 0.182236 4.69182 10.9637 1.69992 7.26436 1.91243 1.28176 1.55837 0.253028 1.54657 0.29436 0.740775 0 0.546479 0.11304
4000.00 1138.44 52.108342 2.61031 6038.9 0.183069 4.69448 10.9743 1.70231 7.27793 1.91724 1.2828 1.56346 0.253888 1.55166 0.295391 0.743343 0 0.549246 0.113162
4000.00 1139.37 52.729734 2.62227 6063.58 0.183886 4.69707 10.9847 1.70464 7.29118 1.92194 1.28381 1.56844 0.25473 1.55664 0.296402 0.74586 0 0.551966 0.113281
4000.00 1140.28 53.351084 2.63401 6087.85 0.184689 4.69959 10.9949 1.70691 7.30412 1.92654 1.2848 1.57332 0.255555 1.56152 0.297392 0.748327 0 0.554639 0.113397
4000.00 1141.19 53.972394 2.64553 6111.71 0.185478 4.70206 11.0048 1.70913 7.31674 1.93103 1.28577 1.57809 0.256363 1.5663 0.298362 0.750745 0 0.557267 0.113509
4000.00 1142.08 54.593662 2.65684 6135.18 0.186252 4.70446 11.0144 1.71129 7.32907 1.93542 1.28671 1.58277 0.257154 1.57098 0.299313 0.753115 0 0.559851 0.113619
4000.00 1142.97 55.214891 2.66794 6158.25 0.187012 4.70681 11.0239 1.7134 7.34112 1.93971 1.28762 1.58735 0.257929 1.57556 0.300245 0.755438 0 0.562391 0.113725
4000.00 1143.85 55.836081 2.67884 6180.94 0.187759 4.7091 11.0331 1.71546 7.35288 1.9439 1.28852 1.59183 0.258687 1.58005 0.301158 0.757714 0 0.564888 0.113829
4000.00 1144.71 56.457232 2.68954 6203.26 0.188492 4.71133 11.042 1.71747 7.36437 1.948 1.28939 1.59621 0.25943 1.58445 0.302053 0.759946 0 0.567343 0.113929
4000.00 1145.57 57.078344 2.70004 6225.21 0.189212 4.71351 11.0508 1.71944 7.3756 1.95201 1.29024 1.60051 0.260158 1.58875 0.30293 0.762134 0 0.569756 0.114026
4000.00 1146.42 57.699418 2.71035 6246.8 0.18992 4.71565 11.0593 1.72136 7.38657 1.95593 1.29107 1.60472 0.260871 1.59297 0.30379 0.764278 0 0.572129 0.114121
4000.00 1147.26 58.320455 2.72048 6268.03 0.190614 4.71773 11.0677 1.72323 7.39729 1.95977 1.29189 1.60884 0.26157 1.5971 0.304632 0.766379 0 0.574462 0.114213
4000.00 1148.10 58.941455 2.73041 6288.93 0.191296 4.71976 11.0758 1.72506 7.40776 1.96352 1.29268 1.61287 0.262254 1.60115 0.305457 0.768439 0 0.576756 0.114302
4000.00 1148.92 59.562417 2.74017 6309.48 0.191966 4.72175 11.0838 1.72685 7.418 1.96719 1.29345 1.61682 0.262924 1.60511 0.306266 0.770458 0 0.579011 0.114389
4000.00 1149.74 60.183344 2.74974 6329.71 0.192624 4.72369 11.0915 1.7286 7.428 1.97077 1.29421 1.62069 0.26358 1.609 0.307059 0.772437 0 0.581228 0.114473
4000.00 1150.55 60.804235 2.75914 6349.6 0.19327 4.72559 11.0991 1.7303 7.43778 1.97428 1.29495 1.62447 0.264224 1.6128 0.307836 0.774377 0 0.583408 0.114554
4000.00 1151.35 61.425090 2.76837 6369.18 0.193905 4.72744 11.1065 1.73197 7.44734 1.97771 1.29567 1.62818 0.264853 1.61652 0.308598 0.776278 0 0.585551 0.114633
4000.00 1152.15 62.037926 2.78072 6391.82 0.194734 4.7304 11.1176 1.73437 7.46084 1.98253 1.29678 1.63333 0.265727 1.62179 0.309659 0.778955 0 0.58825 0.114821
4000.00 1152.99 62.606211 2.80984 6431.4 0.196612 4.73934 11.1485 1.74073 7.49553 1.99473 1.29998 1.64619 0.267904 1.63526 0.312325 0.785771 0 0.59395 0.115581
4000.00 1153.83 63.169300 2.83828 6470.07 0.198446 4.74837 11.1791 1.74699 7.52949 2.00665 1.30317 1.65873 0.270026 1.64839 0.314923 0.79241 0 0.599513 0.116315

spinel_0 trace:
Pressure Temperature mass Zr Ti Hf La Ce Pr Nd Sm Eu Gd Tb Dy Ho Er Tm Yb Lu
4000.00 1000.00 0.390485 0.264479 461.63 5.34324e-07 0.000225893 0.000378645 5.62586e-05 0.000275048 0.000196322 7.73267e-05 0.000521496 0.000116324 0.0014465 0.000310935 0.00127576 0 0 0.00169535
4000.00 1003.12 0.413929 0.709698 656.306 9.88107e-07 0.00172803 0.00375814 0.000608644 0.00217874 0.000571271 0.000178546 0.000837673 0.000167131 0.00172984 0.00037131 0.00143385 0 0.000208418 0.00168703
4000.00 1006.00 0.380661 1.15326 849.726 1.44205e-06 0.00266891 0.00642038 0.00108412 0.00389976 0.000925628 0.000253508 0.00115112 0.000218334 0.0020311 0.000435878 0.0016125 0 0.000413239 0.00170953
4000.00 1008.82 0.348145 1.58944 1037.52 1.88673e-06 0.0033212 0.0085792 0.0014981 0.00546265 0.00125904 0.000312859 0.00145325 0.000267877 0.00232341 0.000498717 0.00178681 0 0.000614491 0.00173155
4000.00 1011.59 0.316631 2.01816 1219.86 2.32222e-06 0.00380085 0.0103659 0.00186183 0.00688802 0.00157321 0.000361052 0.00174453 0.000315813 0.00260697 0.000559858 0.00195682 0 0.000812177 0.00175302
4000.00 1014.31 0.286310 2.43935 1396.93 2.74856e-06 0.00416918 0.0118701 0.00218396 0.00819306 0.00186963 0.000401003 0.00202538 0.000362192 0.00288198 0.000619329 0.00212255 0 0.00100629 0.00177393
4000.00 1016.99 0.257324 2.8529 1568.87 3.16581e-06 0.00446163 0.0131548 0.0024713 0.00939219 0.00214964 0.000434695 0.00229617 0.000407061 0.00314864 0.000677154 0.00228405 0 0.00119682 0.00179424
4000.00 1019.61 0.229772 3.25872 1735.85 3.57402e-06 0.00470006 0.0142656 0.00272922 0.0104976 0.00241447 0.000463526 0.00255729 0.000450463 0.00340714 0.000733362 0.00244135 0 0.00138374 0.00181394
4000.00 1022.20 0.203718 3.65672 1898 3.97322e-06 0.0048987 0.0152364 0.00296207 0.0115198 0.00266519 0.000488504 0.00280908 0.000492442 0.00365766 0.000787981 0.0025945 0 0.00156706 0.00183303
4000.00 1024.74 0.179197 4.04683 2055.47 4.36348e-06 0.00506715 0.0160927 0.00317337 0.0124675 0.00290281 0.000510379 0.00305188 0.000533041 0.00390041 0.00084104 0.00274354 0 0.00174676 0.0018515
4000.00 1027.23 0.156222 4.429 2208.4 4.74489e-06 0.00521217 0.0168541 0.00336599 0.0133486 0.00312822 0.000529715 0.00328604 0.000572302 0.00413559 0.00089257 0.00288855 0 0.00192285 0.00186936
4000.00 1029.68 0.134786 4.80322 2356.93 5.11752e-06 0.00533861 0.0175362 0.00354235 0.0141696 0.00334226 0.000546947 0.00351187 0.000610269 0.00436341 0.000942607 0.0030296 0 0.00209533 0.00188662
4000.00 1032.10 0.114869 5.16948 2501.2 5.48151e-06 0.00545005 0.018151 0.00370443 0.0149364 0.00354568 0.000562416 0.00372969 0.000646983 0.00458406 0.000991184 0.00316676 0 0.00226423 0.0019033
4000.00 1034.47 0.096432 5.52782 2641.34 5.83695e-06 0.0055492 0.0187084 0.00385391 0.015654 0.00373918 0.000576389 0.00393982 0.000682487 0.00479778 0.00103834 0.00330011 0 0.00242958 0.00191939
4000.00 1036.81 0.079444 5.87827 2777.48 6.184e-06 0.00563814 0.0192163 0.00399222 0.016327 0.0039234 0.000589084 0.00414255 0.000716822 0.00500477 0.00108411 0.00342974 0 0.0025914 0.00193493
4000.00 1039.11 0.063860 6.2209 2909.75 6.5228e-06 0.00571849 0.0196813 0.00412057 0.0169593 0.00409894 0.000600675 0.00433819 0.000750029 0.00520525 0.00112853 0.00355574 0 0.00274974 0.00194993
4000.00 1041.37 0.049632 6.5558 3038.28 6.85349e-06 0.00579153 0.0201087 0.00424002 0.0175543 0.00426633 0.000611307 0.00452701 0.00078215 0.00539943 0.00117165 0.00367821 0 0.00290464 0.00196441
4000.00 1043.60 0.036707 6.88306 3163.2 7.17626e-06 0.00585829 0.020503 0.00435144 0.0181152 0.00442609 0.0006211 0.0047093 0.000813225 0.00558753 0.0012135 0.00379724 0 0.00305616 0.00197839
4000.00 1045.79 0.025034 7.20281 3284.63 7.49128e-06 0.00591961 0.0208681 0.00445564 0.0186448 0.00457868 0.000630152 0.00488532 0.000843291 0.00576976 0.00125412 0.00391294 0 0.00320436 0.00199188
4000.00 1047.94 0.014560 7.51518 3402.69 7.79871e-06 0.00597617 0.0212072 0.00455329 0.0191455 0.00472454 0.000638547 0.00505534 0.000872388 0.00594633 0.00129355 0.0040254 0 0.00334929 0.00200491
4000.00 1050.06 0.005232 7.82029 3517.49 8.09875e-06 0.00602854 0.0215229 0.00464498 0.0196195 0.00486406 0.000646358 0.00521961 0.000900552 0.00611744 0.00133184 0.00413471 0 0.00349102 0.00201749
4000.00 1088.02 0.000663 12.841 5347.67 1.3016e-05 0.00662706 0.0252389 0.00577809 0.0257953 0.00681438 0.000737727 0.00769427 0.00133119 0.00875938 0.0019319 0.00586718 0 0.00585524 0.00220942
4000.00 1089.56 0.005278 13.0289 5414.07 1.31994e-05 0.00664206 0.0253372 0.0058098 0.0259781 0.0068764 0.000740115 0.00777918 0.00134619 0.00885246 0.00195337 0.00592993 0 0.00594501 0.00221645
4000.00 1091.08 0.009967 13.2131 5479.02 1.33791e-05 0.0066564 0.0254315 0.00584031 0.0261544 0.00693652 0.000742404 0.00786188 0.00136082 0.00894328 0.00197433 0.00599128 0 0.00603309 0.00222332
4000.00 1092.58 0.014729 13.3937 5542.58 1.35551e-05 0.00667013 0.025522 0.00586968 0.0263248 0.00699482 0.0007446 0.00794244 0.00137508 0.0090319 0.00199481 0.00605126 0 0.0061195 0.00223004
4000.00 1094.05 0.019560 13.5706 5604.77 1.37276e-05 0.00668329 0.0256089 0.00589798 0.0264893 0.00705136 0.000746709 0.00802094 0.001389 0.00911838 0.00201482 0.0061099 0 0.00620429 0.00223661
4000.00 1095.51 0.024459 13.7441 5665.64 1.38966e-05 0.00669592 0.0256925 0.00592526 0.0266484 0.00710621 0.000748735 0.00809743 0.00140256 0.00920279 0.00203437 0.00616723 0 0.00628749 0.00224303
4000.00 1096.95 0.029424 13.914 5725.23 1.40622e-05 0.00670804 0.0257729 0.00595156 0.0268021 0.00715945 0.000750683 0.00817198 0.0014158 0.00928519 0.00205347 0.0062233 0 0.00636912 0.00224931
4000.00 1098.37 0.034452 14.0806 5783.57 1.42245e-05 0.00671968 0.0258504 0.00597695 0.0269509 0.00721113 0.000752557 0.00824466 0.00142871 0.00936564 0.00207213 0.00627813 0 0.00644923 0.00225544
4000.00 1099.77 0.039543 14.244 5840.7 1.43836e-05 0.00673088 0.025925 0.00600145 0.0270949 0.00726131 0.000754362 0.00831551 0.00144132 0.00944418 0.00209037 0.00633176 0 0.00652785 0.00226143
4000.00 1101.15 0.044694 14.4041 5896.65 1.45395e-05 0.00674166 0.0259968 0.00602513 0.0272343 0.00731006 0.000756101 0.00838461 0.00145362 0.00952088 0.0021082 0.00638421 0 0.00660501 0.00226729
4000.00 1102.51 0.049904 14.561 5951.45 1.46923e-05 0.00675203 0.0260662 0.006048 0.0273693 0.00735742 0.000757777 0.008452 0.00146562 0.00959579 0.00212563 0.00643552 0 0.00668074 0.00227301
4000.00 1103.86 0.055171 14.7149 6005.14 1.48421e-05 0.00676203 0.0261331 0.00607012 0.0275001 0.00740345 0.000759394 0.00851774 0.00147734 0.00966896 0.00214267 0.00648572 0 0.00675508 0.0022786
4000.00 1105.19 0.060493 14.8658 6057.74 1.4989e-05 0.00677167 0.0261976 0.00609151 0.0276269 0.0074482 0.000760954 0.00858188 0.00148879 0.00974043 0.00215933 0.00653483 0 0.00682805 0.00228405
4000.00 1106.50 0.065871 15.0137 6109.29 1.5133e-05 0.00678097 0.02626 0.00611221 0.0277498 0.00749171 0.00076246 0.00864446 0.00149996 0.00981027 0.00217562 0.00658288 0 0.00689968 0.00228939
4000.00 1107.80 0.071302 15.1588 6159.8 1.52742e-05 0.00678994 0.0263203 0.00613224 0.0278691 0.00753403 0.000763916 0.00870553 0.00151088 0.0098785 0.00219156 0.00662991 0 0.00697 0.00229459
4000.00 1109.08 0.076784 15.3011 6209.32 1.54126e-05 0.00679861 0.0263786 0.00615165 0.0279847 0.0075752 0.000765322 0.00876515 0.00152154 0.00994518 0.00220714 0.00667592 0 0.00703905 0.00229968
4000.00 1110.34 0.082318 15.4406 6257.86 1.55484e-05 0.00680698 0.026435 0.00617045 0.028097 0.00761526 0.000766682 0.00882335 0.00153196 0.0100103 0.00222238 0.00672096 0 0.00710684 0.00230464
4000.00 1111.59 0.087901 15.5774 6305.46 1.56816e-05 0.00681508 0.0264895 0.00618867 0.028206 0.00765425 0.000767998 0.00888017 0.00154213 0.010074 0.00223729 0.00676504 0 0.0071734 0.00230949
4000.00 1112.82 0.093533 15.7116 6352.12 1.58121e-05 0.00682291 0.0265423 0.00620633 0.0283119 0.00769221 0.000769272 0.00893565 0.00155207 0.0101363 0.00225188 0.0068082 0 0.00723877 0.00231423
4000.00 1114.04 0.099213 15.8432 6397.89 1.59402e-05 0.00683049 0.0265935 0.00622346 0.0284147 0.00772917 0.000770505 0.00898984 0.00156179 0.0101972 0.00226615 0.00685044 0 0.00730296 0.00231886
4000.00 1115.24 0.104939 15.9723 6442.79 1.60659e-05 0.00683783 0.026643 0.00624008 0.0285146 0.00776516 0.000771699 0.00904277 0.00157129 0.0102567 0.00228011 0.00689179 0 0.007366 0.00232337
4000.00 1116.43 0.110711 16.099 6486.82 1.61891e-05 0.00684494 0.026691 0.00625621 0.0286118 0.00780023 0.000772856 0.00909447 0.00158057 0.0103149 0.00229378 0.00693228 0 0.00742791 0.00232778
4000.00 1117.61 0.116527 16.2232 6530.03 1.631e-05 0.00685183 0.0267376 0.00627187 0.0287062 0.00783439 0.000773978 0.00914499 0.00158965 0.0103718 0.00230715 0.00697193 0 0.00748872 0.00233208
4000.00 1118.77 0.122387 16.3451 6572.42 1.64286e-05 0.0068585 0.0267828 0.00628707 0.028798 0.00786768 0.000775065 0.00919435 0.00159852 0.0104275 0.00232024 0.00701075 0 0.00754845 0.00233628
4000.00 1119.91 0.128290 16.4646 6614.01 1.6545e-05 0.00686498 0.0268266 0.00630184 0.0288873 0.00790013 0.000776121 0.00924258 0.0016072 0.0104819 0.00233305 0.00704877 0 0.00760712 0.00234038
4000.00 1121.04 0.134234 16.5819 6654.84 1.66592e-05 0.00687126 0.0268691 0.0063162 0.0289742 0.00793176 0.000777145 0.00928973 0.00161568 0.0105352 0.00234559 0.007086 0 0.00766476 0.00234438
4000.00 1122.16 0.140220 16.697 6694.91 1.67713e-05 0.00687735 0.0269104 0.00633015 0.0290588 0.00796261 0.000778138 0.00933581 0.00162398 0.0105873 0.00235787 0.00712246 0 0.00772138 0.00234828
4000.00 1123.27 0.146245 16.81 6734.24 1.68812e-05 0.00688327 0.0269505 0.00634371 0.0291411 0.00799268 0.000779104 0.00938085 0.0016321 0.0106383 0.00236989 0.00715818 0 0.007777 0.00235209
4000.00 1124.36 0.152311 16.9208 6772.85 1.69891e-05 0.00688901 0.0269895 0.00635689 0.0292213 0.00802202 0.000780041 0.00942489 0.00164004 0.0106881 0.00238166 0.00719316 0 0.00783165 0.00235581
4000.00 1125.45 0.158414 17.0295 6810.76 1.7095e-05 0.0068946 0.0270274 0.00636972 0.0292993 0.00805064 0.000780952 0.00946795 0.00164781 0.0107369 0.00239319 0.00722743 0 0.00788535 0.00235944
4000.00 1126.51 0.164556 17.1362 6847.99 1.7199e-05 0.00690002 0.0270642 0.0063822 0.0293753 0.00807856 0.000781837 0.00951006 0.0016554 0.0107847 0.00240447 0.007261 0 0.00793811 0.00236297
4000.00 1127.57 0.170735 17.2409 6884.55 1.7301e-05 0.0069053 0.0270999 0.00639435 0.0294494 0.0081058 0.000782697 0.00955124 0.00166284 0.0108314 0.00241553 0.00729389 0 0.00798995 0.00236642
4000.00 1128.61 0.176950 17.3437 6920.46 1.74011e-05 0.00691042 0.0271347 0.00640617 0.0295216 0.00813239 0.000783534 0.00959151 0.00167011 0.0108772 0.00242635 0.00732611 0 0.00804089 0.00236978
4000.00 1129.65 0.183200 17.4445 6955.72 1.74994e-05 0.00691541 0.0271686 0.00641768 0.0295919 0.00815834 0.000784348 0.0096309 0.00167723 0.0109219 0.00243695 0.00735768 0 0.00809094 0.00237306
4000.00 1130.67 0.189486 17.5435 6990.37 1.75959e-05 0.00692026 0.0272015 0.00642889 0.0296605 0.00818368 0.00078514 0.00966944 0.0016842 0.0109658 0.00244733 0.00738861 0 0.00814014 0.00237626
4000.00 1131.68 0.195805 17.6407 7024.4 1.76906e-05 0.00692499 0.0272336 0.0064398 0.0297273 0.00820841 0.00078591 0.00970713 0.00169102 0.0110086 0.0024575 0.00741892 0 0.00818848 0.00237937
4000.00 1132.68 0.202159 17.736 7057.84 1.77835e-05 0.00692959 0.0272648 0.00645044 0.0297925 0.00823257 0.00078666 0.00974402 0.0016977 0.0110506 0.00246747 0.00744862 0 0.00823599 0.00238241
4000.00 1133.66 0.208545 17.8296 7090.7 1.78748e-05 0.00693406 0.0272952 0.0064608 0.0298561 0.00825615 0.000787391 0.0097801 0.00170423 0.0110918 0.00247722 0.00747772 0 0.00828269 0.00238537
4000.00 1134.64 0.214964 17.9214 7122.98 1.79644e-05 0.00693842 0.0273248 0.0064709 0.0299181 0.00827919 0.000788102 0.00981542 0.00171063 0.011132 0.00248679 0.00750624 0 0.00832858 0.00238825
4000.00 1135.61 0.221414 18.0116 7154.71 1.80524e-05 0.00694267 0.0273537 0.00648075 0.0299786 0.0083017 0.000788794 0.00984997 0.00171689 0.0111714 0.00249615 0.00753419 0 0.00837369 0.00239105
4000.00 1136.56 0.227895 18.1001 7185.9 1.81388e-05 0.00694681 0.0273818 0.00649034 0.0300376 0.00832368 0.000789469 0.00988379 0.00172302 0.01121 0.00250533 0.00756158 0 0.00841803 0.00239379
4000.00 1137.51 0.234407 18.1869 7216.55 1.82236e-05 0.00695085 0.0274091 0.0064997 0.0300952 0.00834516 0.000790127 0.00991689 0.00172902 0.0112478 0.00251432 0.00758842 0 0.00846161 0.00239645
4000.00 1138.44 0.240948 18.2722 7246.68 1.83069e-05 0.00695478 0.0274358 0.00650883 0.0301514 0.00836615 0.000790768 0.00994928 0.0017349 0.0112848 0.00252313 0.00761473 0 0.00850445 0.00239904
4000.00 1139.37 0.247519 18.3559 7276.3 1.83886e-05 0.00695862 0.0274619 0.00651774 0.0302063 0.00838666 0.000791393 0.00998099 0.00174066 0.011321 0.00253176 0.00764052 0 0.00854656 0.00240156
4000.00 1140.28 0.254119 18.438 7305.42 1.84689e-05 0.00696236 0.0274872 0.00652642 0.0302599 0.00840671 0.000792002 0.010012 0.00174629 0.0113565 0.00254022 0.00766579 0 0.00858796 0.00240401
4000.00 1141.19 0.260747 18.5187 7334.06 1.85478e-05 0.00696601 0.027512 0.0065349 0.0303122 0.0084263 0.000792596 0.0100424 0.00175181 0.0113913 0.00254851 0.00769056 0 0.00862865 0.0024064
4000.00 1142.08 0.267402 18.5979 7362.21 1.86252e-05 0.00696957 0.0275361 0.00654317 0.0303633 0.00844545 0.000793175 0.0100722 0.00175722 0.0114253 0.00255663 0.00771483 0 0.00866866 0.00240872
4000.00 1142.97 0.274085 18.6756 7389.9 1.87012e-05 0.00697305 0.0275597 0.00655124 0.0304132 0.00846417 0.00079374 0.0101013 0.00176251 0.0114586 0.00256459 0.00773863 0 0.00870799 0.00241097
4000.00 1143.85 0.280795 18.7519 7417.13 1.87759e-05 0.00697644 0.0275826 0.00655912 0.0304619 0.00848248 0.000794292 0.0101298 0.0017677 0.0114913 0.00257239 0.00776195 0 0.00874665 0.00241316
4000.00 1144.71 0.287530 18.8268 7443.91 1.88492e-05 0.00697975 0.0276051 0.00656682 0.0305095 0.00850037 0.00079483 0.0101577 0.00177277 0.0115233 0.00258004 0.00778481 0 0.00878466 0.00241529
4000.00 1145.57 0.294291 18.9003 7470.25 1.89212e-05 0.00698298 0.027627 0.00657433 0.0305561 0.00851787 0.000795355 0.0101851 0.00177775 0.0115546 0.00258753 0.00780722 0 0.00882203 0.00241736
4000.00 1146.42 0.301078 18.9725 7496.15 1.8992e-05 0.00698614 0.0276483 0.00658166 0.0306015 0.00853498 0.000795868 0.0102118 0.00178262 0.0115852 0.00259487 0.00782919 0 0.00885877 0.00241937
4000.00 1147.26 0.307889 19.0433 7521.64 1.90614e-05 0.00698923 0.0276692 0.00658883 0.0306459 0.00855171 0.000796368 0.010238 0.00178739 0.0116153 0.00260206 0.00785071 0 0.0088949 0.00242132
4000.00 1148.10 0.314724 19.1129 7546.71 1.91296e-05 0.00699224 0.0276895 0.00659582 0.0306893 0.00856808 0.000796857 0.0102637 0.00179207 0.0116447 0.00260911 0.00787182 0 0.00893041 0.00242321
4000.00 1148.92 0.321584 19.1812 7571.38 1.91966e-05 0.00699518 0.0277094 0.00660266 0.0307317 0.00858408 0.000797334 0.0102888 0.00179665 0.0116735 0.00261602 0.0078925 0 0.00896533 0.00242504
4000.00 1149.74 0.328466 19.2482 7595.65 1.92624e-05 0.00699806 0.0277289 0.00660933 0.0307731 0.00859974 0.0007978 0.0103135 0.00180113 0.0117018 0.0026228 0.00791277 0 0.00899966 0.00242682
4000.00 1150.55 0.335372 19.314 7619.52 1.9327e-05 0.00700087 0.0277478 0.00661586 0.0308137 0.00861505 0.000798255 0.0103376 0.00180553 0.0117294 0.00262943 0.00793264 0 0.00903341 0.00242854
4000.00 1151.35 0.342300 19.3786 7643.02 1.93905e-05 0.00700362 0.0277664 0.00662223 0.0308533 0.00863003 0.000798699 0.0103612 0.00180983 0.0117565 0.00263594 0.00795212 0 0.0090666 0.00243021
4000.00 1152.15 0.347712 19.4651 7670.18 1.94734e-05 0.007008 0.0277941 0.00663142 0.0309092 0.00865102 0.000799383 0.0103939 0.0018158 0.0117948 0.00264501 0.00797954 0 0.00910839 0.00243421
4000.00 1152.99 0.345155 19.6689 7717.68 1.96612e-05 0.00702125 0.0278712 0.00665574 0.0310529 0.0087043 0.000801357 0.0104758 0.00183068 0.0118928 0.00266778 0.00804937 0 0.00919665 0.00245033
4000.00 1153.83 0.342822 19.8679 7764.08 1.98446e-05 0.00703463 0.0279477 0.00667968 0.0311936 0.00875628 0.000803324 0.0105555 0.00184518 0.0119883 0.00268997 0.00811737 0 0.00928278 0.00246587

clinopyroxene_0 trace:
Pressure Temperature mass Zr Ti Hf La Ce Pr Nd Sm Eu Gd Tb Dy Ho Er Tm Yb Lu
4000.00 1000.00 10.886858 1.51131 961.729 0.124498 0.033884 0.0711852 0.0114681 0.0810916 0.102251 0.0494891 0.39733 0.0987334 1.36694 0.297285 1.24539 0 0 1.24752
4000.00 1003.12 11.282434 4.05542 1367.3 0.230229 0.259204 0.706531 0.12407 0.642353 0.297537 0.11427 0.638227 0.141857 1.63469 0.355009 1.39971 0 0.173247 1.2414
4000.00 1006.00 11.397098 6.59006 1770.26 0.335999 0.400336 1.20703 0.220993 1.14976 0.482098 0.162245 0.877043 0.185318 1.91939 0.416741 1.5741 0 0.343505 1.25796
4000.00 1008.82 11.513499 9.08249 2161.49 0.439609 0.49818 1.61289 0.305382 1.61054 0.655751 0.200229 1.10724 0.227369 2.19562 0.476822 1.74427 0 0.510795 1.27416
4000.00 1011.59 11.632076 11.5324 2541.38 0.541077 0.570127 1.9488 0.379526 2.03078 0.819378 0.231073 1.32917 0.268056 2.46358 0.535279 1.91023 0 0.675122 1.28996
4000.00 1014.31 11.753158 13.9391 2910.27 0.640415 0.625377 2.23159 0.445193 2.41554 0.973764 0.256642 1.54314 0.307422 2.72347 0.592139 2.07202 0 0.836479 1.30534
4000.00 1016.99 11.876980 16.3023 3268.49 0.737635 0.669245 2.47311 0.503765 2.76908 1.11961 0.278205 1.74946 0.345505 2.97547 0.647426 2.22967 0 0.994854 1.32029
4000.00 1019.61 12.003697 18.6213 3616.35 0.832746 0.70501 2.68194 0.556342 3.09499 1.25754 0.296656 1.94841 0.382344 3.21974 0.701166 2.38322 0 1.15024 1.33479
4000.00 1022.20 12.133401 20.8955 3954.17 0.925759 0.734804 2.86444 0.603807 3.39634 1.38812 0.312643 2.14025 0.417975 3.45649 0.753387 2.53272 0 1.30262 1.34883
4000.00 1024.74 12.266131 23.1247 4282.23 1.01669 0.760073 3.02542 0.646879 3.67577 1.51188 0.326643 2.32524 0.452434 3.68589 0.804116 2.67822 0 1.45199 1.36242
4000.00 1027.23 12.401885 25.3086 4600.84 1.10556 0.781825 3.16858 0.686145 3.93552 1.62928 0.339018 2.50365 0.485759 3.90814 0.853384 2.81978 0 1.59837 1.37557
4000.00 1029.68 12.540628 27.447 4910.28 1.19238 0.800791 3.2968 0.722094 4.17758 1.74076 0.350046 2.67571 0.517984 4.12342 0.901224 2.95747 0 1.74174 1.38827
4000.00 1032.10 12.682298 29.5399 5210.84 1.27719 0.817508 3.41239 0.755133 4.40365 1.84671 0.359946 2.84167 0.549146 4.33194 0.947668 3.09136 0 1.88214 1.40054
4000.00 1034.47 12.826814 31.5875 5502.79 1.36001 0.832381 3.51718 0.785604 4.61524 1.94749 0.368889 3.00177 0.579281 4.5339 0.992753 3.22153 0 2.01959 1.41238
4000.00 1036.81 12.974091 33.5901 5786.41 1.44087 0.845722 3.61267 0.813799 4.81365 2.04344 0.377013 3.15623 0.608424 4.72951 1.03651 3.34808 0 2.1541 1.42382
4000.00 1039.11 13.124030 35.548 6061.98 1.51981 0.857774 3.70008 0.839963 5.00006 2.13486 0.384432 3.30528 0.63661 4.91896 1.07899 3.47108 0 2.28572 1.43486
4000.00 1041.37 13.276524 37.4617 6329.76 1.59686 0.86873 3.78043 0.864311 5.17549 2.22205 0.391237 3.44915 0.663874 5.10246 1.12021 3.59063 0 2.41448 1.44551
4000.00 1043.60 13.431464 39.3318 6590 1.67207 0.878744 3.85457 0.887025 5.34086 2.30526 0.397504 3.58804 0.690249 5.28022 1.16022 3.70683 0 2.54043 1.45579
4000.00 1045.79 13.588740 41.1589 6842.98 1.74547 0.887942 3.9232 0.908265 5.49699 2.38473 0.403297 3.72215 0.715769 5.45242 1.19906 3.81977 0 2.66362 1.46572
4000.00 1047.94 13.748242 42.9439 7088.93 1.8171 0.896426 3.98695 0.92817 5.64461 2.4607 0.40867 3.85169 0.740466 5.61928 1.23676 3.92955 0 2.78409 1.47531
4000.00 1050.06 13.909862 44.6874 7328.1 1.88701 0.904282 4.04631 0.946862 5.78438 2.53337 0.413669 3.97684 0.764371 5.78098 1.27337 4.03627 0 2.90191 1.48457
4000.00 1052.16 14.074878 46.3849 7560.16 1.95511 0.91167 4.102 0.964479 5.91693 2.60286 0.418362 4.09757 0.787467 5.93732 1.30882 4.13971 0 3.01689 1.4934
4000.00 1054.22 14.243544 48.0354 7785.15 2.02141 0.918667 4.15446 0.981125 6.04281 2.66935 0.422788 4.21397 0.80977 6.08837 1.34312 4.23988 0 3.12902 1.50179
4000.00 1056.25 14.413304 49.6491 8004.23 2.08618 0.925168 4.20356 0.996829 6.16245 2.73311 0.426926 4.32664 0.831393 6.23501 1.37648 4.33743 0 3.23876 1.50996
4000.00 1058.25 14.584115 51.227 8217.62 2.14945 0.931224 4.24962 1.01167 6.27627 2.79431 0.430801 4.43572 0.852365 6.3774 1.40893 4.43243 0 3.34616 1.51791
4000.00 1060.22 14.755937 52.7699 8425.53 2.21128 0.936879 4.29291 1.0257 6.38467 2.85309 0.434438 4.54137 0.872711 6.51571 1.44049 4.52496 0 3.4513 1.52565
4000.00 1062.16 14.928738 54.2789 8628.14 2.27169 0.942173 4.33366 1.039 6.48803 2.90958 0.437858 4.64373 0.892455 6.65007 1.47121 4.61511 0 3.55423 1.53319
4000.00 1064.07 15.102484 55.7547 8825.65 2.33073 0.947138 4.3721 1.05162 6.58667 2.9639 0.44108 4.74294 0.91162 6.78064 1.5011 4.70296 0 3.65499 1.54053
4000.00 1065.95 15.277149 57.1982 9018.23 2.38844 0.951804 4.4084 1.06361 6.68089 3.01617 0.444119 4.83913 0.930229 6.90756 1.5302 4.78858 0 3.75366 1.54768
4000.00 1067.80 15.452705 58.6103 9206.04 2.44486 0.956197 4.44274 1.07501 6.77097 3.06649 0.446991 4.93241 0.948302 7.03095 1.55853 4.87203 0 3.85027 1.55465
4000.00 1069.62 15.629128 59.9918 9389.26 2.50001 0.960341 4.47528 1.08586 6.85717 3.11497 0.44971 5.02291 0.96586 7.15094 1.58612 4.95339 0 3.94489 1.56144
4000.00 1071.42 15.806398 61.3434 9568.03 2.55394 0.964256 4.50614 1.0962 6.93973 3.16169 0.452286 5.11073 0.982921 7.26765 1.61299 5.03273 0 4.03755 1.56806
4000.00 1073.19 15.984494 62.666 9742.51 2.60668 0.96796 4.53545 1.10607 7.01885 3.20674 0.454731 5.19597 0.999505 7.38121 1.63917 5.1101 0 4.12832 1.57451
4000.00 1074.94 16.163396 63.9602 9912.83 2.65826 0.971471 4.56332 1.11549 7.09475 3.25021 0.457054 5.27874 1.01563 7.49171 1.66468 5.18557 0 4.21723 1.58079
4000.00 1076.65 16.343088 65.2268 10079.1 2.70871 0.974801 4.58986 1.1245 7.1676 3.29217 0.459264 5.35913 1.03131 7.59926 1.68954 5.2592 0 4.30434 1.58692
4000.00 1078.35 16.523553 66.4665 10241.5 2.75806 0.977966 4.61514 1.13312 7.23757 3.33269 0.461369 5.43723 1.04656 7.70396 1.71378 5.33104 0 4.38969 1.5929
4000.00 1080.02 16.704776 67.6799 10400.2 2.80634 0.980976 4.63927 1.14137 7.30482 3.37185 0.463375 5.51312 1.0614 7.80591 1.7374 5.40114 0 4.47331 1.59873
4000.00 1081.67 16.886742 68.8678 10555.2 2.85358 0.983843 4.66231 1.14928 7.36951 3.40969 0.46529 5.58689 1.07584 7.90521 1.76044 5.46956 0 4.55526 1.60441
4000.00 1083.29 17.069438 70.0308 10706.7 2.89981 0.986577 4.68434 1.15686 7.43176 3.44629 0.46712 5.65862 1.08989 8.00193 1.78291 5.53635 0 4.63558 1.60995
4000.00 1084.89 17.252852 71.1694 10854.7 2.94506 0.989186 4.70541 1.16413 7.4917 3.48169 0.468869 5.72837 1.10357 8.09617 1.80482 5.60156 0 4.7143 1.61536
4000.00 1086.47 17.436971 72.2844 10999.5 2.98934 0.99168 4.72558 1.17112 7.54946 3.51596 0.470543 5.79622 1.1169 8.18801 1.8262 5.66523 0 4.79146 1.62063
4000.00 1088.02 17.621498 73.3769 11141 3.03273 0.994059 4.74491 1.17784 7.60517 3.54916 0.472145 5.8623 1.12989 8.27762 1.84709 5.72749 0 4.86717 1.6258
4000.00 1089.56 17.804931 74.451 11279.3 3.07546 0.996309 4.76339 1.1843 7.65905 3.58146 0.473674 5.92699 1.14262 8.36557 1.86761 5.78874 0 4.94179 1.63097
4000.00 1091.08 17.988896 75.5037 11414.6 3.11732 0.99846 4.78111 1.19052 7.71105 3.61277 0.475139 5.99 1.15504 8.4514 1.88766 5.84863 0 5.01501 1.63603
4000.00 1092.58 18.173412 76.5354 11547 3.15834 1.00052 4.79813 1.19651 7.76126 3.64313 0.476544 6.05138 1.16714 8.53514 1.90724 5.90718 0 5.08684 1.64097
4000.00 1094.05 18.358489 77.5465 11676.6 3.19853 1.00249 4.81448 1.20228 7.80978 3.67258 0.477893 6.11119 1.17895 8.61687 1.92637 5.96442 0 5.15732 1.64581
4000.00 1095.51 18.544136 78.5374 11803.4 3.2379 1.00439 4.83019 1.20784 7.85667 3.70115 0.47919 6.16947 1.19047 8.69664 1.94505 6.02039 0 5.22647 1.65053
4000.00 1096.95 18.730356 79.5088 11927.6 3.27649 1.00621 4.84531 1.2132 7.90201 3.72888 0.480437 6.22627 1.2017 8.77451 1.96332 6.07513 0 5.29433 1.65515
4000.00 1098.37 18.917152 80.4608 12049.1 3.31431 1.00795 4.85987 1.21838 7.94587 3.75579 0.481637 6.28164 1.21267 8.85053 1.98116 6.12865 0 5.36092 1.65967
4000.00 1099.77 19.104524 81.3941 12168.1 3.35137 1.00963 4.87389 1.22337 7.98832 3.78193 0.482792 6.33563 1.22336 8.92475 1.9986 6.181 0 5.42628 1.66407
4000.00 1101.15 19.292473 82.309 12284.7 3.3877 1.01125 4.88741 1.2282 8.02942 3.80732 0.483904 6.38827 1.2338 8.99723 2.01565 6.23221 0 5.49041 1.66838
4000.00 1102.51 19.480998 83.2059 12398.9 3.42331 1.0128 4.90044 1.23286 8.06922 3.83199 0.484977 6.43962 1.24399 9.06802 2.03231 6.2823 0 5.55337 1.67259
4000.00 1103.86 19.670099 84.0852 12510.7 3.45821 1.0143 4.91302 1.23737 8.10779 3.85596 0.486012 6.48971 1.25394 9.13717 2.0486 6.3313 0 5.61516 1.6767
4000.00 1105.19 19.859774 84.9474 12620.3 3.49243 1.01575 4.92516 1.24173 8.14517 3.87927 0.48701 6.53857 1.26365 9.20471 2.06453 6.37924 0 5.67581 1.68072
4000.00 1106.50 20.050022 85.7928 12727.7 3.52599 1.01714 4.93688 1.24595 8.18141 3.90193 0.487975 6.58625 1.27314 9.2707 2.08011 6.42615 0 5.73536 1.68464
4000.00 1107.80 20.240842 86.6218 12832.9 3.55888 1.01849 4.94822 1.25003 8.21657 3.92397 0.488906 6.63279 1.2824 9.33518 2.09534 6.47205 0 5.79381 1.68847
4000.00 1109.08 20.432230 87.4347 12936.1 3.59114 1.01979 4.95917 1.25399 8.25067 3.94542 0.489806 6.67821 1.29145 9.39819 2.11024 6.51697 0 5.85121 1.69222
4000.00 1110.34 20.624187 88.2319 13037.2 3.62278 1.02105 4.96977 1.25782 8.28378 3.96628 0.490677 6.72255 1.30029 9.45978 2.12481 6.56094 0 5.90756 1.69587
4000.00 1111.59 20.816709 89.0137 13136.4 3.6538 1.02226 4.98003 1.26154 8.31591 3.98659 0.491519 6.76584 1.30893 9.51997 2.13907 6.60397 0 5.96289 1.69944
4000.00 1112.82 21.009795 89.7805 13233.6 3.68423 1.02344 4.98996 1.26514 8.34712 4.00636 0.492334 6.80812 1.31737 9.57881 2.15301 6.6461 0 6.01723 1.70292
4000.00 1114.04 21.203444 90.5326 13328.9 3.71407 1.02457 4.99957 1.26863 8.37744 4.02561 0.493123 6.8494 1.32562 9.63634 2.16666 6.68733 0 6.07058 1.70633
4000.00 1115.24 21.397654 91.2704 13422.5 3.74335 1.02567 5.00889 1.27202 8.4069 4.04436 0.493887 6.88973 1.33368 9.69258 2.18001 6.7277 0 6.12299 1.70965
4000.00 1116.43 21.592422 91.994 13514.2 3.77206 1.02674 5.01792 1.2753 8.43554 4.06262 0.494628 6.92912 1.34156 9.74758 2.19307 6.76723 0 6.17445 1.71289
4000.00 1117.61 21.787748 92.7039 13604.2 3.80024 1.02777 5.02667 1.2785 8.46337 4.08041 0.495346 6.96761 1.34926 9.80136 2.20586 6.80593 0 6.225 1.71606
4000.00 1118.77 21.983629 93.4004 13692.5 3.82787 1.02878 5.03516 1.2816 8.49045 4.09775 0.496042 7.00522 1.35679 9.85397 2.21838 6.84383 0 6.27465 1.71915
4000.00 1119.91 22.180064 94.0836 13779.2 3.85499 1.02975 5.0434 1.28461 8.51678 4.11465 0.496717 7.04197 1.36416 9.90542 2.23063 6.88094 0 6.32342 1.72217
4000.00 1121.04 22.377051 94.754 13864.2 3.8816 1.03069 5.0514 1.28753 8.5424 4.13113 0.497372 7.07789 1.37136 9.95574 2.24262 6.91728 0 6.37133 1.72511
4000.00 1122.16 22.574589 95.4117 13947.7 3.90771 1.0316 5.05916 1.29038 8.56734 4.14719 0.498009 7.11299 1.3784 10.005 2.25436 6.95288 0 6.4184 1.72798
4000.00 1123.27 22.772677 96.057 14029.7 3.93333 1.03249 5.0667 1.29314 8.59161 4.16286 0.498626 7.14732 1.38529 10.0531 2.26585 6.98775 0 6.46463 1.73079
4000.00 1124.36 22.971313 96.6902 14110.1 3.95847 1.03335 5.07403 1.29583 8.61524 4.17813 0.499226 7.18087 1.39203 10.1003 2.2771 7.0219 0 6.51006 1.73352
4000.00 1125.45 23.170495 97.3116 14189.1 3.98314 1.03419 5.08114 1.29844 8.63825 4.19304 0.499809 7.21368 1.39863 10.1464 2.28812 7.05535 0 6.5547 1.73619
4000.00 1126.51 23.370223 97.9213 14266.7 4.00736 1.035 5.08806 1.30099 8.66066 4.20758 0.500376 7.24576 1.40508 10.1915 2.29891 7.08812 0 6.59855 1.73879
4000.00 1127.57 23.570496 98.5196 14342.8 4.03113 1.03579 5.09479 1.30346 8.6825 4.22177 0.500926 7.27713 1.41139 10.2357 2.30948 7.12023 0 6.64164 1.74133
4000.00 1128.61 23.771312 99.1068 14417.6 4.05446 1.03656 5.10133 1.30587 8.70378 4.23562 0.501462 7.30782 1.41756 10.2789 2.31983 7.15168 0 6.68399 1.7438
4000.00 1129.65 23.972670 99.6831 14491.1 4.07736 1.03731 5.1077 1.30822 8.72452 4.24914 0.501983 7.33783 1.4236 10.3212 2.32996 7.1825 0 6.7256 1.74621
4000.00 1130.67 24.174569 100.249 14563.3 4.09983 1.03804 5.11389 1.3105 8.74473 4.26233 0.502489 7.36719 1.42952 10.3626 2.33989 7.2127 0 6.76649 1.74857
4000.00 1131.68 24.377009 100.804 14634.2 4.1219 1.03875 5.11992 1.31273 8.76444 4.27522 0.502983 7.39591 1.43531 10.4032 2.34961 7.24228 0 6.80667 1.75086
4000.00 1132.68 24.579988 101.349 14703.8 4.14356 1.03944 5.12579 1.3149 8.78365 4.2878 0.503463 7.42401 1.44097 10.4429 2.35914 7.27127 0 6.84617 1.75309
4000.00 1133.66 24.783506 101.883 14772.3 4.16483 1.04011 5.1315 1.31701 8.8024 4.30008 0.50393 7.45151 1.44652 10.4817 2.36847 7.29968 0 6.88498 1.75527
4000.00 1134.64 24.987561 102.408 14839.5 4.18571 1.04076 5.13707 1.31907 8.82068 4.31208 0.504385 7.47841 1.45195 10.5197 2.37761 7.32752 0 6.92313 1.75739
4000.00 1135.61 25.192154 102.923 14905.6 4.20621 1.0414 5.14249 1.32108 8.83852 4.3238 0.504828 7.50474 1.45726 10.557 2.38657 7.35481 0 6.96063 1.75946
4000.00 1136.56 25.397284 103.429 14970.6 4.22633 1.04202 5.14777 1.32303 8.85592 4.33525 0.50526 7.53051 1.46247 10.5935 2.39534 7.38154 0 6.99749 1.76147
4000.00 1137.51 25.602950 103.925 15034.5 4.24609 1.04263 5.15292 1.32494 8.8729 4.34644 0.505681 7.55572 1.46756 10.6292 2.40394 7.40775 0 7.03371 1.76342
4000.00 1138.44 25.809151 104.412 15097.3 4.2655 1.04322 5.15794 1.3268 8.88948 4.35737 0.506091 7.58041 1.47255 10.6641 2.41236 7.43343 0 7.06933 1.76533
4000.00 1139.37 26.015887 104.891 15159 4.28455 1.04379 5.16283 1.32862 8.90566 4.36805 0.506491 7.60457 1.47744 10.6984 2.42061 7.4586 0 7.10433 1.76719
4000.00 1140.28 26.223158 105.36 15219.6 4.30326 1.04435 5.1676 1.33039 8.92146 4.37849 0.506881 7.62822 1.48222 10.7319 2.4287 7.48327 0 7.13874 1.76899
4000.00 1141.19 26.430964 105.821 15279.3 4.32163 1.0449 5.17225 1.33211 8.93688 4.3887 0.507261 7.65137 1.4869 10.7647 2.43662 7.50745 0 7.17257 1.77075
4000.00 1142.08 26.639304 106.274 15337.9 4.33967 1.04544 5.17679 1.3338 8.95194 4.39867 0.507632 7.67403 1.49149 10.7969 2.44439 7.53115 0 7.20582 1.77245
4000.00 1142.97 26.848178 106.718 15395.6 4.35739 1.04596 5.18122 1.33545 8.96665 4.40842 0.507994 7.69622 1.49599 10.8284 2.452 7.55438 0 7.23851 1.77411
4000.00 1143.85 27.057585 107.154 15452.4 4.37478 1.04647 5.18554 1.33705 8.98102 4.41796 0.508347 7.71795 1.50039 10.8593 2.45946 7.57714 0 7.27065 1.77572
4000.00 1144.71 27.267527 107.582 15508.1 4.39187 1.04696 5.18975 1.33862 8.99506 4.42728 0.508691 7.73922 1.5047 10.8895 2.46677 7.59946 0 7.30225 1.77729
4000.00 1145.57 27.478002 108.002 15563 4.40865 1.04745 5.19387 1.34015 9.00877 4.43639 0.509027 7.76005 1.50892 10.9191 2.47393 7.62134 0 7.33331 1.77881
4000.00 1146.42 27.689010 108.414 15617 4.42512 1.04792 5.19788 1.34165 9.02216 4.4453 0.509355 7.78044 1.51305 10.9481 2.48095 7.64278 0 7.36386 1.78029
4000.00 1147.26 27.900553 108.819 15670.1 4.44131 1.04838 5.20181 1.34311 9.03526 4.45402 0.509675 7.80041 1.5171 10.9765 2.48783 7.66379 0 7.39388 1.78172
4000.00 1148.10 28.112629 109.217 15722.3 4.4572 1.04884 5.20563 1.34453 9.04805 4.46254 0.509988 7.81997 1.52107 11.0043 2.49457 7.68439 0 7.4234 1.78312
4000.00 1148.92 28.325240 109.607 15773.7 4.47281 1.04928 5.20937 1.34593 9.06055 4.47088 0.510294 7.83912 1.52496 11.0315 2.50117 7.70458 0 7.45243 1.78446
4000.00 1149.74 28.538385 109.99 15824.3 4.48814 1.04971 5.21303 1.34729 9.07277 4.47903 0.510592 7.85788 1.52877 11.0582 2.50765 7.72437 0 7.48096 1.78577
4000.00 1150.55 28.752064 110.366 15874 4.50319 1.05013 5.21659 1.34862 9.08472 4.48701 0.510883 7.87624 1.5325 11.0843 2.514 7.74377 0 7.50902 1.78704
4000.00 1151.35 28.966279 110.735 15923 4.51798 1.05054 5.22008 1.34992 9.09639 4.49481 0.511167 7.89423 1.53615 11.1099 2.52021 7.76278 0 7.53661 1.78827
4000.00 1152.15 29.140650 111.229 15979.5 4.5373 1.0512 5.22528 1.35179 9.11288 4.50574 0.511605 7.91919 1.54122 11.1461 2.52889 7.78955 0 7.57135 1.79121
4000.00 1152.99 29.108723 112.394 16078.5 4.58106 1.05319 5.23978 1.35675 9.15525 4.53349 0.512869 7.98154 1.55384 11.2387 2.55066 7.85771 0 7.64472 1.80307
4000.00 1153.83 29.084867 113.531 16175.2 4.6238 1.05519 5.25418 1.36163 9.19674 4.56056 0.514127 8.04231 1.56615 11.3289 2.57187 7.9241 0 7.71631 1.81451

olivine_0 trace:
Pressure Temperature mass Zr Ti Hf La Ce Pr Nd Sm Eu Gd Tb Dy Ho Er Tm Yb Lu
4000.00 1000.00 59.027531 0.0151131 57.7037 0.00534324 0.000225893 0.000378645 6.92414e-05 0.00047422 0.000531705 0.000274939 0.00186249 0.000425575 0.00614761 0.00121341 0.00455629 0 0 0.00479817
4000.00 1003.12 59.338207 0.0405542 82.0382 0.00988107 0.00172803 0.00375814 0.0007491 0.00375645 0.00154719 0.000634831 0.00299169 0.000611454 0.0073518 0.00144902 0.00512088 0 0.000651305 0.00477461
4000.00 1006.00 59.882475 0.0659006 106.216 0.0144205 0.00266891 0.00642038 0.0013343 0.00672373 0.00250691 0.000901362 0.00411114 0.000798783 0.00863219 0.00170099 0.00575892 0 0.00129137 0.0048383
4000.00 1008.82 60.425348 0.0908249 129.69 0.0188673 0.0033212 0.0085792 0.00184382 0.00941836 0.0034099 0.00111239 0.00519019 0.000980037 0.00987449 0.00194621 0.00638146 0 0.00192028 0.0049006
4000.00 1011.59 60.966315 0.115324 152.483 0.0232222 0.00380085 0.0103659 0.00229148 0.0118759 0.00426077 0.00128374 0.00623047 0.00115541 0.0110796 0.00218481 0.00698863 0 0.00253805 0.00496138
4000.00 1014.31 61.504996 0.139391 174.616 0.0274856 0.00416918 0.0118701 0.00268795 0.014126 0.00506357 0.00142579 0.00723349 0.00132509 0.0122484 0.00241689 0.00758055 0 0.00314466 0.00502054
4000.00 1016.99 62.041113 0.163023 196.109 0.0316581 0.00446163 0.0131548 0.0030416 0.0161934 0.00582195 0.00154558 0.00820061 0.00148925 0.0133817 0.00264255 0.00815732 0 0.00374005 0.00507803
4000.00 1019.61 62.574482 0.186213 216.981 0.0357402 0.00470006 0.0142656 0.00335904 0.0180994 0.00653919 0.00164809 0.00913317 0.00164803 0.0144803 0.0028619 0.0087191 0 0.0043242 0.00513379
4000.00 1022.20 63.104990 0.208955 237.25 0.0397322 0.0048987 0.0152364 0.00364563 0.0198617 0.00721823 0.0017369 0.0100324 0.00180162 0.0155451 0.00307505 0.00926605 0 0.00489706 0.00518781
4000.00 1024.74 63.632583 0.231247 256.934 0.0436348 0.00506715 0.0160927 0.00390568 0.0214957 0.00786177 0.00181468 0.0108996 0.00195015 0.0165768 0.00328211 0.00979837 0 0.00545862 0.00524009
4000.00 1027.23 64.157255 0.253086 276.051 0.0474489 0.00521217 0.0168541 0.00414276 0.0230148 0.00847227 0.00188343 0.0117358 0.00209379 0.0175763 0.0034832 0.0103163 0 0.0060089 0.00529065
4000.00 1029.68 64.679038 0.27447 294.617 0.0511752 0.00533861 0.0175362 0.00435981 0.0244303 0.00905195 0.0019447 0.0125424 0.00223269 0.0185445 0.00367846 0.01082 0 0.00654791 0.0053395
4000.00 1032.10 65.197995 0.295399 312.65 0.0548151 0.00545005 0.018151 0.00455929 0.0257524 0.00960288 0.0019997 0.0133203 0.00236701 0.0194823 0.00386803 0.0113098 0 0.00707573 0.00538668
4000.00 1034.47 65.714217 0.315875 330.167 0.0583695 0.0055492 0.0187084 0.00474327 0.0269897 0.0101269 0.00204938 0.0140708 0.0024969 0.0203906 0.00405205 0.0117861 0 0.00759243 0.00543224
4000.00 1036.81 66.227787 0.335901 347.185 0.06184 0.00563814 0.0192163 0.0049135 0.02815 0.0106259 0.00209452 0.0147948 0.00262252 0.0212703 0.00423067 0.0122491 0 0.00809812 0.00547622
4000.00 1039.11 66.738815 0.35548 363.719 0.065228 0.00571849 0.0196813 0.00507148 0.0292401 0.0111013 0.00213573 0.0154935 0.00274401 0.0221223 0.00440403 0.0126991 0 0.00859293 0.00551868
4000.00 1041.37 67.247415 0.374617 379.785 0.0685349 0.00579153 0.0201087 0.00521848 0.030266 0.0115546 0.00217354 0.0161679 0.00286153 0.0229476 0.00457229 0.0131365 0 0.009077 0.00555965
4000.00 1043.60 67.753704 0.393318 395.4 0.0717626 0.00585829 0.020503 0.00535562 0.0312331 0.0119873 0.00220835 0.0168189 0.00297521 0.023747 0.00473561 0.0135616 0 0.0095505 0.0055992
4000.00 1045.79 68.257804 0.411589 410.579 0.0749128 0.00591961 0.0208681 0.00548387 0.0321461 0.0124006 0.00224054 0.0174476 0.00308521 0.0245215 0.00489413 0.0139748 0 0.0100136 0.00563739
4000.00 1047.94 68.759832 0.429439 425.336 0.0779871 0.00597617 0.0212072 0.00560405 0.0330094 0.0127956 0.00227039 0.0180548 0.00319166 0.0252719 0.00504801 0.0143764 0 0.0104665 0.00567426
4000.00 1050.06 69.259908 0.446874 439.686 0.0809875 0.00602854 0.0215229 0.0057169 0.0338268 0.0131735 0.00229816 0.0186415 0.0032947 0.0259991 0.00519741 0.0147668 0 0.0109094 0.00570988
4000.00 1052.16 69.754408 0.463849 453.61 0.0839104 0.0060778 0.0218192 0.00582327 0.0346019 0.0135349 0.00232423 0.0192073 0.00339426 0.0267022 0.00534211 0.0151453 0 0.0113417 0.00574386
4000.00 1054.22 70.242105 0.480354 467.109 0.0867559 0.00612444 0.0220982 0.00592378 0.0353381 0.0138806 0.00234882 0.019753 0.00349039 0.0273816 0.00548213 0.0155118 0 0.0117632 0.00577613
4000.00 1056.25 70.729608 0.496491 480.254 0.0895355 0.00616778 0.0223594 0.00601859 0.0360377 0.0142122 0.00237181 0.0202811 0.00358359 0.0280411 0.00561829 0.0158686 0 0.0121758 0.00580754
4000.00 1058.25 71.216937 0.51227 493.057 0.0922512 0.00620816 0.0226044 0.00610817 0.0367033 0.0145304 0.00239334 0.0207924 0.00367399 0.0286814 0.00575073 0.0162162 0 0.0125796 0.00583811
4000.00 1060.22 71.704110 0.527699 505.532 0.0949045 0.00624586 0.0228346 0.00619293 0.0373373 0.0148361 0.00241355 0.0212877 0.00376169 0.0293034 0.00587957 0.0165547 0 0.0129748 0.00586788
4000.00 1062.16 72.191142 0.542789 517.689 0.0974974 0.00628115 0.0230514 0.00627323 0.0379417 0.0151298 0.00243255 0.0217675 0.00384679 0.0299077 0.00600493 0.0168846 0 0.0133618 0.00589687
4000.00 1064.07 72.678049 0.557547 529.539 0.100031 0.00631425 0.0232558 0.00634942 0.0385185 0.0154123 0.00245044 0.0222326 0.0039294 0.0304949 0.00612694 0.017206 0 0.0137406 0.00592511
4000.00 1065.95 73.164841 0.571982 541.094 0.102508 0.00634536 0.0234489 0.00642179 0.0390695 0.0156841 0.00246733 0.0226834 0.00400961 0.0310657 0.00624571 0.0175192 0 0.0141115 0.00595261
4000.00 1067.80 73.651531 0.586103 552.363 0.10493 0.00637465 0.0236316 0.00649061 0.0395963 0.0159458 0.00248329 0.0231207 0.00408751 0.0316207 0.00636135 0.0178245 0 0.0144747 0.00597941
4000.00 1069.62 74.138127 0.599918 563.356 0.107297 0.00640227 0.0238047 0.00655614 0.0401004 0.0161978 0.00249839 0.0235449 0.00416319 0.0321603 0.00647396 0.0181222 0 0.0148304 0.00600553
4000.00 1071.42 74.624640 0.613434 574.082 0.109611 0.00642837 0.0239688 0.00661859 0.0405832 0.0164408 0.0025127 0.0239565 0.00423673 0.0326852 0.00658365 0.0184124 0 0.0151788 0.00603098
4000.00 1073.19 75.111076 0.62666 584.55 0.111875 0.00645307 0.0241247 0.00667816 0.0410459 0.0166751 0.00252628 0.0243561 0.00430821 0.0331959 0.0066905 0.0186955 0 0.01552 0.00605579
4000.00 1074.94 75.597444 0.639602 594.77 0.114088 0.00647647 0.024273 0.00673506 0.0414898 0.0169011 0.00253919 0.0247441 0.00437771 0.0336929 0.00679463 0.0189716 0 0.0158543 0.00607997
4000.00 1076.65 76.083750 0.652268 604.748 0.116254 0.00649868 0.0244141 0.00678944 0.0419158 0.0171193 0.00255147 0.0251209 0.00444529 0.0341766 0.0068961 0.019241 0 0.0161817 0.00610355
4000.00 1078.35 76.569999 0.664665 614.493 0.118372 0.00651977 0.0245486 0.00684147 0.042325 0.01733 0.00256316 0.025487 0.00451103 0.0346474 0.00699501 0.0195038 0 0.0165026 0.00612654
4000.00 1080.02 77.056198 0.676799 624.012 0.120444 0.00653984 0.024677 0.00689128 0.0427183 0.0175336 0.00257431 0.0258428 0.00457498 0.035106 0.00709144 0.0197603 0 0.016817 0.00614896
4000.00 1081.67 77.542351 0.688678 633.312 0.122471 0.00655896 0.0247995 0.00693902 0.0430965 0.0177304 0.00258495 0.0261885 0.00463722 0.0355525 0.00718547 0.0200106 0 0.017125 0.00617081
4000.00 1083.29 78.028464 0.700308 642.4 0.124456 0.00657718 0.0249167 0.0069848 0.0434606 0.0179207 0.00259511 0.0265248 0.0046978 0.0359875 0.00727718 0.020255 0 0.017427 0.00619213
4000.00 1084.89 78.514539 0.711694 651.284 0.126397 0.00659458 0.0250288 0.00702874 0.0438111 0.0181048 0.00260483 0.0268517 0.00475678 0.0364114 0.00736663 0.0204935 0 0.0177229 0.00621292
4000.00 1086.47 79.000581 0.722844 659.968 0.128298 0.0066112 0.0251361 0.00707093 0.0441489 0.018283 0.00261413 0.0271698 0.00481422 0.0368244 0.0074539 0.0207265 0 0.018013 0.0062332
4000.00 1088.02 79.486163 0.733769 668.459 0.13016 0.00662706 0.0252389 0.00711149 0.0444747 0.0184556 0.00262303 0.0274795 0.00487021 0.0372274 0.00753914 0.0209542 0 0.0182976 0.00625307
4000.00 1089.56 79.969202 0.74451 676.758 0.131994 0.00664206 0.0253372 0.00715052 0.0447897 0.0186236 0.00263152 0.0277828 0.0049251 0.037623 0.0076229 0.0211783 0 0.0185782 0.00627296
4000.00 1091.08 80.452252 0.755037 684.878 0.133791 0.0066564 0.0254315 0.00718807 0.0450939 0.0187864 0.00263966 0.0280781 0.00497861 0.0380089 0.00770472 0.0213974 0 0.0188534 0.00629242
4000.00 1092.58 80.935298 0.765354 692.822 0.135551 0.00667013 0.025522 0.00722422 0.0453875 0.0189443 0.00264747 0.0283659 0.0050308 0.0383856 0.00778464 0.0216116 0 0.0191235 0.00631144
4000.00 1094.05 81.418334 0.775465 700.596 0.137276 0.00668329 0.0256089 0.00725905 0.0456712 0.0190974 0.00265496 0.0286462 0.00508169 0.0387531 0.00786272 0.0218211 0 0.0193884 0.00633003
4000.00 1095.51 81.901355 0.785374 708.206 0.138966 0.00669592 0.0256925 0.00729262 0.0459454 0.019246 0.00266217 0.0289194 0.00513133 0.0391119 0.007939 0.0220258 0 0.0196484 0.00634821
4000.00 1096.95 82.384356 0.795088 715.654 0.140622 0.00670804 0.0257729 0.007325 0.0462106 0.0193902 0.00266909 0.0291856 0.00517976 0.0394621 0.00801353 0.0222261 0 0.0199035 0.00636597
4000.00 1098.37 82.867337 0.804608 722.947 0.142245 0.00671968 0.0258504 0.00735624 0.0464671 0.0195301 0.00267576 0.0294452 0.00522701 0.039804 0.00808637 0.0224219 0 0.0201538 0.00638333
4000.00 1099.77 83.350296 0.813941 730.088 0.143836 0.00673088 0.025925 0.0073864 0.0467153 0.0196661 0.00268218 0.0296983 0.00527311 0.0401378 0.00815756 0.0226134 0 0.0203995 0.00640029
4000.00 1101.15 83.833233 0.82309 737.081 0.145395 0.00674166 0.0259968 0.00741554 0.0469557 0.0197981 0.00268836 0.029945 0.00531811 0.0404637 0.00822714 0.0228008 0 0.0206407 0.00641686
4000.00 1102.51 84.316146 0.832059 743.932 0.146923 0.00675203 0.0260662 0.00744369 0.0471884 0.0199263 0.00269432 0.0301857 0.00536204 0.0407821 0.00829516 0.022984 0 0.0208773 0.00643304
4000.00 1103.86 84.799035 0.840852 750.642 0.148421 0.00676203 0.0261331 0.00747091 0.047414 0.020051 0.00270007 0.0304205 0.00540492 0.0410931 0.00836165 0.0231633 0 0.0211096 0.00644886
4000.00 1105.19 85.281902 0.849474 757.218 0.14989 0.00677167 0.0261976 0.00749724 0.0476326 0.0201722 0.00270561 0.0306496 0.00544679 0.0413968 0.00842667 0.0233387 0 0.0213376 0.0064643
4000.00 1106.50 85.764745 0.857928 763.661 0.15133 0.00678097 0.02626 0.00752271 0.0478445 0.02029 0.00271097 0.0308731 0.00548767 0.0416936 0.00849024 0.0235103 0 0.0215615 0.00647939
4000.00 1107.80 86.247566 0.866218 769.975 0.152742 0.00678994 0.0263203 0.00754738 0.0480501 0.0204047 0.00271614 0.0310912 0.0055276 0.0419836 0.00855242 0.0236782 0 0.0217813 0.00649413
4000.00 1109.08 86.730365 0.874347 776.165 0.154126 0.00679861 0.0263786 0.00757126 0.0482496 0.0205162 0.00272115 0.0313041 0.00556661 0.042267 0.00861322 0.0238426 0 0.021997 0.00650852
4000.00 1110.34 87.213141 0.882319 782.233 0.155484 0.00680698 0.026435 0.0075944 0.0484431 0.0206247 0.00272598 0.031512 0.00560471 0.042544 0.0086727 0.0240034 0 0.0222089 0.00652258
4000.00 1111.59 87.695897 0.890137 788.182 0.156816 0.00681508 0.0264895 0.00761682 0.0486311 0.0207303 0.00273066 0.0317149 0.00564194 0.0428147 0.00873089 0.0241609 0 0.0224169 0.00653631
4000.00 1112.82 88.178631 0.897805 794.016 0.158121 0.00682291 0.0265423 0.00763856 0.0488136 0.0208331 0.00273519 0.031913 0.00567832 0.0430793 0.00878781 0.024315 0 0.0226212 0.00654971
4000.00 1114.04 88.661346 0.905326 799.737 0.159402 0.00683049 0.0265935 0.00765964 0.0489909 0.0209332 0.00273957 0.0321066 0.00571387 0.043338 0.0088435 0.0244658 0 0.0228217 0.0065628
4000.00 1115.24 89.144040 0.912704 805.348 0.160659 0.00683783 0.026643 0.0076801 0.0491632 0.0210307 0.00274382 0.0322956 0.00574862 0.043591 0.008898 0.0246135 0 0.0230187 0.00657558
4000.00 1116.43 89.626716 0.91994 810.853 0.161891 0.00684494 0.026691 0.00769995 0.0493306 0.0211256 0.00274793 0.0324803 0.00578259 0.0438383 0.00895133 0.0247582 0 0.0232122 0.00658805
4000.00 1117.61 90.109373 0.927039 816.253 0.1631 0.00685183 0.0267376 0.00771922 0.0494934 0.0212181 0.00275192 0.0326607 0.00581579 0.0440802 0.00900352 0.0248997 0 0.0234023 0.00660023
4000.00 1118.77 90.592011 0.934004 821.552 0.164286 0.0068585 0.0267828 0.00773794 0.0496517 0.0213083 0.00275579 0.032837 0.00584825 0.0443168 0.0090546 0.0250384 0 0.0235889 0.00661212
4000.00 1119.91 91.074632 0.940836 826.752 0.16545 0.00686498 0.0268266 0.00775612 0.0498057 0.0213962 0.00275954 0.0330092 0.00588 0.0445482 0.0091046 0.0251742 0 0.0237723 0.00662372
4000.00 1121.04 91.557236 0.94754 831.855 0.166592 0.00687126 0.0268691 0.00777378 0.0499556 0.0214819 0.00276318 0.0331776 0.00591104 0.0447745 0.00915354 0.0253071 0 0.0239524 0.00663504
4000.00 1122.16 92.039824 0.954117 836.863 0.167713 0.00687735 0.0269104 0.00779095 0.0501014 0.0215654 0.00276671 0.0333422 0.0059414 0.0449959 0.00920146 0.0254374 0 0.0241293 0.00664609
4000.00 1123.27 92.522395 0.96057 841.78 0.168812 0.00688327 0.0269505 0.00780764 0.0502433 0.0216469 0.00277015 0.033503 0.00597109 0.0452126 0.00924837 0.0255649 0 0.0243031 0.00665687
4000.00 1124.36 93.004950 0.966902 846.607 0.169891 0.00688901 0.0269895 0.00782387 0.0503815 0.0217263 0.00277348 0.0336603 0.00600014 0.0454245 0.0092943 0.0256899 0 0.0244739 0.00666739
4000.00 1125.45 93.487490 0.973116 851.346 0.17095 0.0068946 0.0270274 0.00783966 0.0505161 0.0218038 0.00277672 0.0338141 0.00602856 0.0456319 0.00933927 0.0258123 0 0.0246417 0.00667765
4000.00 1126.51 93.970016 0.979213 855.999 0.17199 0.00690002 0.0270642 0.00785502 0.0506472 0.0218794 0.00277986 0.0339645 0.00605636 0.0458349 0.00938331 0.0259322 0 0.0248066 0.00668765
4000.00 1127.57 94.452527 0.985196 860.569 0.17301 0.0069053 0.0270999 0.00786996 0.0507749 0.0219532 0.00278292 0.0341116 0.00608356 0.0460335 0.00942644 0.0260496 0 0.0249686 0.00669741
4000.00 1128.61 94.935024 0.991068 865.057 0.174011 0.00691042 0.0271347 0.00788451 0.0508993 0.0220252 0.0027859 0.0342554 0.00611018 0.0462279 0.00946868 0.0261647 0 0.0251278 0.00670693
4000.00 1129.65 95.417507 0.996831 869.465 0.174994 0.00691541 0.0271686 0.00789868 0.0510206 0.0220955 0.00278879 0.0343961 0.00613622 0.0464182 0.00951005 0.0262774 0 0.0252842 0.00671621
4000.00 1130.67 95.899977 1.00249 873.796 0.175959 0.00692026 0.0272015 0.00791247 0.0511388 0.0221641 0.00279161 0.0345337 0.00616172 0.0466044 0.00955057 0.0263879 0 0.0254379 0.00672526
4000.00 1131.68 96.382434 1.00804 878.05 0.176906 0.00692499 0.0272336 0.00792591 0.051254 0.0222311 0.00279435 0.0346683 0.00618667 0.0467868 0.00959025 0.0264962 0 0.025589 0.00673407
4000.00 1132.68 96.864879 1.01349 882.23 0.177835 0.00692959 0.0272648 0.007939 0.0513664 0.0222965 0.00279701 0.0348001 0.00621109 0.0469652 0.00962913 0.0266022 0 0.0257375 0.00674266
4000.00 1133.66 97.347312 1.01883 886.337 0.178748 0.00693406 0.0272952 0.00795176 0.051476 0.0223604 0.00279961 0.0349289 0.00623499 0.04714 0.00966722 0.0267062 0 0.0258834 0.00675104
4000.00 1134.64 97.829732 1.02408 890.373 0.179644 0.00693842 0.0273248 0.00796419 0.0515829 0.0224228 0.00280214 0.0350551 0.00625839 0.047311 0.00970453 0.026808 0 0.0260268 0.00675919
4000.00 1135.61 98.312142 1.02923 894.339 0.180524 0.00694267 0.0273537 0.0079763 0.0516872 0.0224838 0.0028046 0.0351785 0.0062813 0.0474785 0.00974108 0.0269078 0 0.0261678 0.00676714
4000.00 1136.56 98.794539 1.03429 898.237 0.181388 0.00694681 0.0273818 0.00798812 0.051789 0.0225433 0.002807 0.0352993 0.00630373 0.0476425 0.0097769 0.0270056 0 0.0263063 0.00677487
4000.00 1137.51 99.276926 1.03925 902.069 0.182236 0.00695085 0.0274091 0.00799964 0.0518883 0.0226015 0.00280934 0.0354175 0.0063257 0.0478031 0.00981198 0.0271015 0 0.0264425 0.0067824
4000.00 1138.44 99.759302 1.04412 905.835 0.183069 0.00695478 0.0274358 0.00801087 0.0519853 0.0226583 0.00281162 0.0355332 0.0063472 0.0479604 0.00984636 0.0271955 0 0.0265764 0.00678973
4000.00 1139.37 100.241668 1.04891 909.538 0.183886 0.00695862 0.0274619 0.00802183 0.0520799 0.0227139 0.00281384 0.0356464 0.00636826 0.0481144 0.00988005 0.0272876 0 0.026708 0.00679687
4000.00 1140.28 100.724023 1.0536 913.178 0.184689 0.00696236 0.0274872 0.00803252 0.0521723 0.0227682 0.00281601 0.0357573 0.00638888 0.0482652 0.00991306 0.0273778 0 0.0268374 0.00680381
4000.00 1141.19 101.206368 1.05821 916.757 0.185478 0.00696601 0.027512 0.00804295 0.0522625 0.0228212 0.00281812 0.0358658 0.00640907 0.0484129 0.00994541 0.0274663 0 0.0269645 0.00681056
4000.00 1142.08 101.688703 1.06274 920.277 0.186252 0.00696957 0.0275361 0.00805313 0.0523505 0.0228731 0.00282018 0.035972 0.00642885 0.0485575 0.0099771 0.027553 0 0.0270896 0.00681713
4000.00 1142.97 102.171029 1.06718 923.738 0.187012 0.00697305 0.0275597 0.00806307 0.0524366 0.0229238 0.00282219 0.036076 0.00644821 0.0486992 0.0100082 0.027638 0 0.0272125 0.00682351
4000.00 1143.85 102.653345 1.07154 927.141 0.187759 0.00697644 0.0275826 0.00807277 0.0525206 0.0229734 0.00282415 0.0361779 0.00646718 0.0488379 0.0100386 0.0277213 0 0.0273333 0.00682971
4000.00 1144.71 103.135652 1.07582 930.488 0.188492 0.00697975 0.0276051 0.00808223 0.0526027 0.0230218 0.00282606 0.0362776 0.00648576 0.0489738 0.0100684 0.0278029 0 0.0274521 0.00683574
4000.00 1145.57 103.617950 1.08002 933.781 0.189212 0.00698298 0.027627 0.00809148 0.0526829 0.0230692 0.00282793 0.0363752 0.00650396 0.0491069 0.0100977 0.0278829 0 0.0275689 0.00684159
4000.00 1146.42 104.100240 1.08414 937.019 0.18992 0.00698614 0.0276483 0.00810051 0.0527612 0.0231156 0.00282975 0.0364708 0.00652178 0.0492373 0.0101263 0.0279614 0 0.0276837 0.00684727
4000.00 1147.26 104.582520 1.08819 940.205 0.190614 0.00698923 0.0276692 0.00810932 0.0528378 0.0231609 0.00283153 0.0365644 0.00653924 0.049365 0.0101544 0.0280383 0 0.0277965 0.00685279
4000.00 1148.10 105.064792 1.09217 943.339 0.191296 0.00699224 0.0276895 0.00811793 0.0529126 0.0232052 0.00283327 0.0366561 0.00655635 0.0494901 0.0101819 0.0281136 0 0.0279075 0.00685814
4000.00 1148.92 105.547055 1.09607 946.422 0.191966 0.00699518 0.0277094 0.00812635 0.0529857 0.0232486 0.00283496 0.0367459 0.0065731 0.0496126 0.0102089 0.0281875 0 0.0280166 0.00686333
4000.00 1149.74 106.029310 1.0999 949.456 0.192624 0.00699806 0.0277289 0.00813456 0.0530571 0.023291 0.00283662 0.0368338 0.00658951 0.0497326 0.0102353 0.0282599 0 0.0281239 0.00686836
4000.00 1150.55 106.511556 1.10366 952.441 0.19327 0.00700087 0.0277478 0.00814259 0.053127 0.0233324 0.00283824 0.0369199 0.00660559 0.0498501 0.0102612 0.0283309 0 0.0282294 0.00687323
4000.00 1151.35 106.993795 1.10735 955.378 0.193905 0.00700362 0.0277664 0.00815044 0.0531953 0.023373 0.00283982 0.0370042 0.00662134 0.0499652 0.0102866 0.0284004 0 0.0283331 0.00687795
4000.00 1152.15 107.473712 1.11229 958.773 0.194734 0.007008 0.0277941 0.00816174 0.0532917 0.0234299 0.00284225 0.0371212 0.00664317 0.0501279 0.010322 0.0284984 0 0.0284637 0.00688927
4000.00 1152.99 107.939910 1.12394 964.71 0.196612 0.00702125 0.0278712 0.00819168 0.0535395 0.0235741 0.00284927 0.0374135 0.0066976 0.0505444 0.0104108 0.0287477 0 0.0287395 0.00693488
4000.00 1153.83 108.403011 1.13531 970.51 0.198446 0.00703463 0.0279477 0.00822115 0.0537821 0.0237149 0.00285626 0.0376983 0.00675065 0.0509502 0.0104974 0.0289906 0 0.0290087 0.00697888
