# Supplementary material for: Vertical depletion of ophiolitic mantle reflects melt focusing and interaction in sub-spreading-center asthenosphere
Source: Nat Commun. 2022 Nov 14;13:6956. doi: 10.1038/s41467-022-34781-w (PMC9663536; doi:10.1038/s41467-022-34781-w)
Supplement: Supplementary file 6 — Source Code 1 [file 41467_2022_34781_MOESM6_ESM.zip › Melt-rock reaction codes/Demo-4kbar 1000 melt2/alphaMELTS_tbl.txt]

Title: DMM (tablefiles.csv row 1)

System Thermodynamic Data:
Pressure Temperature mass F phi S H V dVdP*10^6 dVdT*10^6 Cp logfO2(absolute) logfO2(absolute) rhol rhos viscosity aH2O chisqr
4000.00 1000.00 100.000000 0.0000000000000000 0.000000 225.323549 -1323171.687630 30.990428 -23.653912 1313.213056 124.603290 -8.335 -8.335 0.000000 3.226803 0.000 0 0.000
4000.00 1003.12 101.000000 0.0000000000000000 0.000000 227.890736 -1335755.698279 31.320393 -24.010004 1325.754111 125.841992 -8.349 -8.349 0.000000 3.224736 0.000 0 0.000
4000.00 1006.00 102.000000 0.0000000000000000 0.000000 230.456723 -1348339.708927 31.674381 -24.478500 1338.357913 127.072684 -8.306 -8.306 0.000000 3.220268 0.000 0 0.000
4000.00 1008.82 103.000000 0.0000000000000000 0.000000 233.022011 -1360923.719576 32.028269 -24.946490 1350.954038 128.303278 -8.263 -8.263 0.000000 3.215909 0.000 0 0.000
4000.00 1011.59 104.000000 0.0000000000000000 0.000000 235.586622 -1373507.730224 32.382022 -25.413859 1363.544755 129.533796 -8.221 -8.221 0.000000 3.211659 0.000 0 0.000
4000.00 1014.31 105.000000 0.0000000000000000 0.000000 238.150575 -1386091.740873 32.735617 -25.880524 1376.131917 130.764252 -8.181 -8.181 0.000000 3.207516 0.000 0 0.000
4000.00 1016.99 106.000000 0.0000000000000000 0.000000 240.713890 -1398675.751521 33.089036 -26.346428 1388.717012 131.994659 -8.141 -8.141 0.000000 3.203478 0.000 0 0.000
4000.00 1019.61 107.000000 0.0000000000000000 0.000000 243.276587 -1411259.762170 33.442267 -26.811536 1401.301225 133.225027 -8.102 -8.102 0.000000 3.199544 0.000 0 0.000
4000.00 1022.20 108.000000 0.0000000000000000 0.000000 245.838681 -1423843.772818 33.795305 -27.275831 1413.885474 134.455362 -8.064 -8.064 0.000000 3.195710 0.000 0 0.000
4000.00 1024.74 109.000000 0.0000000000000000 0.000000 248.400192 -1436427.783467 34.148146 -27.739310 1426.470464 135.685668 -8.027 -8.027 0.000000 3.191974 0.000 0 0.000
4000.00 1027.23 110.000000 0.0000000000000000 0.000000 250.961136 -1449011.794115 34.500791 -28.201982 1439.056717 136.915950 -7.991 -7.991 0.000000 3.188333 0.000 0 0.000
4000.00 1029.68 111.000000 0.0000000000000000 0.000000 253.521528 -1461595.804764 34.853243 -28.663864 1451.644605 138.146208 -7.956 -7.956 0.000000 3.184783 0.000 0 0.000
4000.00 1032.10 112.000000 0.0000000000000000 0.000000 256.081384 -1474179.815412 35.205507 -29.118567 1462.577590 139.320595 -7.922 -7.922 0.000000 3.181320 0.000 0 0.000
4000.00 1034.47 113.000000 0.0000000000000000 0.000000 258.640719 -1486763.826061 35.557588 -29.578401 1475.030081 140.546107 -7.889 -7.889 0.000000 3.177943 0.000 0 0.000
4000.00 1036.81 114.000000 0.0000000000000000 0.000000 261.199547 -1499347.836709 35.909494 -30.037530 1487.485249 141.771616 -7.857 -7.857 0.000000 3.174648 0.000 0 0.000
4000.00 1039.11 115.000000 0.0000000000000000 0.000000 263.757883 -1511931.847358 36.261232 -30.495986 1499.943082 142.997117 -7.826 -7.826 0.000000 3.171431 0.000 0 0.000
4000.00 1041.37 116.000000 0.0000000000000000 0.000000 266.315739 -1524515.858006 36.612813 -30.953805 1512.403525 144.222610 -7.796 -7.796 0.000000 3.168290 0.000 0 0.000
4000.00 1043.60 117.000000 0.0000000000000000 0.000000 268.873128 -1537099.868655 36.964243 -31.411022 1524.866486 145.448092 -7.767 -7.767 0.000000 3.165221 0.000 0 0.000
4000.00 1045.79 118.000000 0.0000000000000000 0.000000 271.430062 -1549683.879303 37.315531 -31.867671 1537.331851 146.673561 -7.739 -7.739 0.000000 3.162222 0.000 0 0.000
4000.00 1047.94 119.000000 0.0000000000000000 0.000000 273.986555 -1562267.889952 37.666687 -32.323787 1549.799485 147.899014 -7.711 -7.711 0.000000 3.159290 0.000 0 0.000
4000.00 1050.06 120.000000 0.0000000000000000 0.000000 276.542617 -1574851.900600 38.017717 -32.779405 1562.269246 149.124449 -7.684 -7.684 0.000000 3.156423 0.000 0 0.000
4000.00 1052.16 121.000000 0.0000000000000000 0.000000 279.098260 -1587435.911249 38.368491 -33.233990 1574.758718 150.350070 -7.659 -7.659 0.000000 3.153629 0.000 0 0.000
4000.00 1054.22 122.000000 0.0000000000000000 0.000000 281.653494 -1600019.921897 38.718975 -33.687417 1587.275216 151.575947 -7.636 -7.636 0.000000 3.150910 0.000 0 0.000
4000.00 1056.25 123.000000 0.0000000000000000 0.000000 284.208329 -1612603.932546 39.069423 -34.140711 1599.788020 152.801724 -7.614 -7.614 0.000000 3.148242 0.000 0 0.000
4000.00 1058.25 124.000000 0.0000000000000000 0.000000 286.762777 -1625187.943194 39.419838 -34.593880 1612.297110 154.027403 -7.592 -7.592 0.000000 3.145624 0.000 0 0.000
4000.00 1060.22 125.000000 0.0000000000000000 0.000000 289.316846 -1637771.953843 39.770221 -35.046930 1624.802478 155.252988 -7.570 -7.570 0.000000 3.143055 0.000 0 0.000
4000.00 1062.16 126.000000 0.0000000000000000 0.000000 291.870547 -1650355.964491 40.120575 -35.499867 1637.304126 156.478482 -7.549 -7.549 0.000000 3.140533 0.000 0 0.000
4000.00 1064.07 127.000000 0.0000000000000000 0.000000 294.423889 -1662939.975140 40.470902 -35.952696 1649.802064 157.703887 -7.528 -7.528 0.000000 3.138057 0.000 0 0.000
4000.00 1065.95 128.000000 0.0000000000000000 0.000000 296.976880 -1675523.985788 40.821204 -36.405423 1662.296309 158.929206 -7.508 -7.508 0.000000 3.135625 0.000 0 0.000
4000.00 1067.80 129.000000 0.0000000000000000 0.000000 299.529530 -1688107.996437 41.171482 -36.858052 1674.786883 160.154443 -7.488 -7.488 0.000000 3.133237 0.000 0 0.000
4000.00 1069.62 130.000000 0.0000000000000000 0.000000 302.081847 -1700692.007085 41.521737 -37.310586 1687.273812 161.379599 -7.469 -7.469 0.000000 3.130890 0.000 0 0.000
4000.00 1071.42 131.000000 0.0000000000000000 0.000000 304.633838 -1713276.017734 41.871970 -37.763030 1699.757128 162.604676 -7.449 -7.449 0.000000 3.128585 0.000 0 0.000
4000.00 1073.19 132.000000 0.0000000000000000 0.000000 307.185512 -1725860.028382 42.222184 -38.215387 1712.236864 163.829677 -7.431 -7.431 0.000000 3.126319 0.000 0 0.000
4000.00 1074.94 133.000000 0.0000000000000000 0.000000 309.736876 -1738444.039031 42.572378 -38.667659 1724.713055 165.054605 -7.412 -7.412 0.000000 3.124091 0.000 0 0.000
4000.00 1076.65 134.000000 0.0000000000000000 0.000000 312.287938 -1751028.049679 42.922555 -39.119851 1737.185740 166.279460 -7.394 -7.394 0.000000 3.121902 0.000 0 0.000
4000.00 1078.35 135.000000 0.0000000000000000 0.000000 314.838704 -1763612.060328 43.272714 -39.571964 1749.654958 167.504246 -7.376 -7.376 0.000000 3.119749 0.000 0 0.000
4000.00 1080.02 136.000000 0.0000000000000000 0.000000 317.389182 -1776196.070976 43.622856 -40.024002 1762.120749 168.728963 -7.359 -7.359 0.000000 3.117632 0.000 0 0.000
4000.00 1081.67 137.000000 0.0000000000000000 0.000000 319.939378 -1788780.081625 43.972983 -40.475966 1774.583156 169.953614 -7.341 -7.341 0.000000 3.115549 0.000 0 0.000
4000.00 1083.29 138.000000 0.0000000000000000 0.000000 322.489298 -1801364.092273 44.323095 -40.927859 1787.042220 171.178200 -7.324 -7.324 0.000000 3.113501 0.000 0 0.000
4000.00 1084.89 139.000000 0.0000000000000000 0.000000 325.038949 -1813948.102922 44.673193 -41.379683 1799.497985 172.402724 -7.308 -7.308 0.000000 3.111486 0.000 0 0.000
4000.00 1086.47 140.000000 0.0000000000000000 0.000000 327.588337 -1826532.113570 45.023277 -41.831440 1811.950493 173.627187 -7.291 -7.291 0.000000 3.109503 0.000 0 0.000
4000.00 1088.02 141.000000 0.0000000000000000 0.000000 330.137468 -1839116.124219 45.373358 -42.283175 1824.404288 174.851624 -7.276 -7.276 0.000000 3.107550 0.000 0 0.000
4000.00 1089.56 142.000000 0.0000000000000000 0.000000 332.686347 -1851700.134867 45.723490 -42.735132 1836.881781 176.076211 -7.262 -7.262 0.000000 3.105625 0.000 0 0.000
4000.00 1091.08 143.000000 0.0000000000000000 0.000000 335.234980 -1864284.145516 46.073619 -43.187067 1849.356702 177.300742 -7.248 -7.248 0.000000 3.103728 0.000 0 0.000
4000.00 1092.58 144.000000 0.0000000000000000 0.000000 337.783374 -1876868.156164 46.423743 -43.638976 1861.829061 178.525219 -7.235 -7.235 0.000000 3.101861 0.000 0 0.000
4000.00 1094.05 145.000000 0.0000000000000000 0.000000 340.331532 -1889452.166813 46.773863 -44.090854 1874.298871 179.749643 -7.222 -7.222 0.000000 3.100022 0.000 0 0.000
4000.00 1095.51 146.000000 0.0000000000000000 0.000000 342.879460 -1902036.177461 47.123978 -44.542700 1886.766150 180.974015 -7.209 -7.209 0.000000 3.098210 0.000 0 0.000
4000.00 1096.95 147.000000 0.0000000000000000 0.000000 345.427163 -1914620.188110 47.474087 -44.994511 1899.230918 182.198336 -7.197 -7.197 0.000000 3.096426 0.000 0 0.000
4000.00 1098.37 148.000000 0.0000000000000000 0.000000 347.974645 -1927204.198758 47.824190 -45.446288 1911.693196 183.422608 -7.184 -7.184 0.000000 3.094668 0.000 0 0.000
4000.00 1099.77 149.000000 0.0000000000000000 0.000000 350.521912 -1939788.209407 48.174287 -45.898030 1924.153007 184.646831 -7.172 -7.172 0.000000 3.092936 0.000 0 0.000
4000.00 1101.15 150.000000 0.0000000000000000 0.000000 353.068968 -1952372.220055 48.524377 -46.349736 1936.610377 185.871007 -7.161 -7.161 0.000000 3.091230 0.000 0 0.000
4000.00 1102.51 151.000000 0.0000000000000000 0.000000 355.615817 -1964956.230704 48.874462 -46.801405 1949.065329 187.095136 -7.149 -7.149 0.000000 3.089548 0.000 0 0.000
4000.00 1103.86 152.000000 0.0000000000000000 0.000000 358.162463 -1977540.241352 49.224540 -47.253039 1961.517889 188.319220 -7.138 -7.138 0.000000 3.087891 0.000 0 0.000
4000.00 1105.19 153.000000 0.0000000000000000 0.000000 360.708911 -1990124.252001 49.574613 -47.704637 1973.968085 189.543259 -7.126 -7.126 0.000000 3.086257 0.000 0 0.000
4000.00 1106.50 154.000000 0.0000000000000000 0.000000 363.255165 -2002708.262649 49.924679 -48.156199 1986.415941 190.767254 -7.116 -7.116 0.000000 3.084647 0.000 0 0.000
4000.00 1107.80 155.000000 0.0000000000000000 0.000000 365.801228 -2015292.273298 50.274739 -48.607726 1998.861484 191.991207 -7.105 -7.105 0.000000 3.083059 0.000 0 0.000
4000.00 1109.08 156.000000 0.0000000000000000 0.000000 368.347105 -2027876.283946 50.624794 -49.059217 2011.304740 193.215117 -7.094 -7.094 0.000000 3.081494 0.000 0 0.000
4000.00 1110.34 157.000000 0.0000000000000000 0.000000 370.892798 -2040460.294595 50.974842 -49.510673 2023.745737 194.438987 -7.084 -7.084 0.000000 3.079951 0.000 0 0.000
4000.00 1111.59 158.000000 0.0000000000000000 0.000000 373.438313 -2053044.305243 51.324885 -49.962095 2036.184499 195.662816 -7.074 -7.074 0.000000 3.078429 0.000 0 0.000
4000.00 1112.82 159.000000 0.0000000000000000 0.000000 375.983652 -2065628.315892 51.674922 -50.413483 2048.621054 196.886606 -7.063 -7.063 0.000000 3.076928 0.000 0 0.000
4000.00 1114.04 160.000000 0.0000000000000000 0.000000 378.528819 -2078212.326540 52.024954 -50.864837 2061.055426 198.110358 -7.054 -7.054 0.000000 3.075447 0.000 0 0.000
4000.00 1115.24 161.000000 0.0000000000000000 0.000000 381.073816 -2090796.337189 52.374980 -51.316157 2073.487642 199.334071 -7.044 -7.044 0.000000 3.073987 0.000 0 0.000
4000.00 1116.43 162.000000 0.0000000000000000 0.000000 383.618648 -2103380.347837 52.725001 -51.767444 2085.917727 200.557747 -7.034 -7.034 0.000000 3.072546 0.000 0 0.000
4000.00 1117.61 163.000000 0.0000000000000000 0.000000 386.163318 -2115964.358486 53.075017 -52.218698 2098.345707 201.781386 -7.025 -7.025 0.000000 3.071125 0.000 0 0.000
4000.00 1118.77 164.000000 0.0000000000000000 0.000000 388.707828 -2128548.369134 53.425027 -52.669920 2110.771605 203.004990 -7.016 -7.016 0.000000 3.069722 0.000 0 0.000
4000.00 1119.91 165.000000 0.0000000000000000 0.000000 391.252182 -2141132.379783 53.775032 -53.121110 2123.195448 204.228559 -7.007 -7.007 0.000000 3.068338 0.000 0 0.000
4000.00 1121.04 166.000000 0.0000000000000000 0.000000 393.796382 -2153716.390431 54.125033 -53.572269 2135.617258 205.452093 -6.998 -6.998 0.000000 3.066973 0.000 0 0.000
4000.00 1122.16 167.000000 0.0000000000000000 0.000000 396.340432 -2166300.401080 54.475028 -54.023396 2148.037060 206.675593 -6.989 -6.989 0.000000 3.065625 0.000 0 0.000
4000.00 1123.27 168.000000 0.0000000000000000 0.000000 398.884333 -2178884.411728 54.825019 -54.474492 2160.454877 207.899060 -6.980 -6.980 0.000000 3.064294 0.000 0 0.000
4000.00 1124.36 169.000000 0.0000000000000000 0.000000 401.428090 -2191468.422377 55.175005 -54.925558 2172.870733 209.122494 -6.972 -6.972 0.000000 3.062981 0.000 0 0.000
4000.00 1125.45 170.000000 0.0000000000000000 0.000000 403.971704 -2204052.433025 55.524986 -55.376594 2185.284651 210.345896 -6.963 -6.963 0.000000 3.061685 0.000 0 0.000
4000.00 1126.51 171.000000 0.0000000000000000 0.000000 406.515179 -2216636.443674 55.874962 -55.827600 2197.696654 211.569267 -6.955 -6.955 0.000000 3.060405 0.000 0 0.000
4000.00 1127.57 172.000000 0.0000000000000000 0.000000 409.058516 -2229220.454322 56.224934 -56.278577 2210.106763 212.792606 -6.947 -6.947 0.000000 3.059141 0.000 0 0.000
4000.00 1128.61 173.000000 0.0000000000000000 0.000000 411.601719 -2241804.464971 56.574902 -56.729525 2222.515001 214.015916 -6.939 -6.939 0.000000 3.057893 0.000 0 0.000
4000.00 1129.65 174.000000 0.0000000000000000 0.000000 414.144788 -2254388.475619 56.924865 -57.180444 2234.921390 215.239195 -6.931 -6.931 0.000000 3.056661 0.000 0 0.000
4000.00 1130.67 175.000000 0.0000000000000000 0.000000 416.687728 -2266972.486268 57.274824 -57.631334 2247.325950 216.462445 -6.923 -6.923 0.000000 3.055444 0.000 0 0.000
4000.00 1131.68 176.000000 0.0000000000000000 0.000000 419.230541 -2279556.496916 57.624779 -58.082197 2259.728703 217.685667 -6.916 -6.916 0.000000 3.054242 0.000 0 0.000
4000.00 1132.68 177.000000 0.0000000000000000 0.000000 421.773227 -2292140.507565 57.974730 -58.533032 2272.129670 218.908860 -6.908 -6.908 0.000000 3.053054 0.000 0 0.000
4000.00 1133.66 178.000000 0.0000000000000000 0.000000 424.315790 -2304724.518213 58.324676 -58.983840 2284.528870 220.132025 -6.901 -6.901 0.000000 3.051881 0.000 0 0.000
4000.00 1134.64 179.000000 0.0000000000000000 0.000000 426.858232 -2317308.528862 58.674619 -59.434621 2296.926325 221.355162 -6.893 -6.893 0.000000 3.050723 0.000 0 0.000
4000.00 1135.61 180.000000 0.0000000000000000 0.000000 429.400555 -2329892.539510 59.024557 -59.885375 2309.322053 222.578273 -6.886 -6.886 0.000000 3.049578 0.000 0 0.000
4000.00 1136.56 181.000000 0.0000000000000000 0.000000 431.942761 -2342476.550159 59.374492 -60.336103 2321.716074 223.801357 -6.879 -6.879 0.000000 3.048447 0.000 0 0.000
4000.00 1137.51 182.000000 0.0000000000000000 0.000000 434.484852 -2355060.560807 59.724423 -60.786805 2334.108408 225.024415 -6.872 -6.872 0.000000 3.047330 0.000 0 0.000
4000.00 1138.44 183.000000 0.0000000000000000 0.000000 437.026830 -2367644.571456 60.074350 -61.237481 2346.499073 226.247447 -6.865 -6.865 0.000000 3.046225 0.000 0 0.000
4000.00 1139.37 184.000000 0.0000000000000000 0.000000 439.568696 -2380228.582104 60.424274 -61.688131 2358.888088 227.470455 -6.859 -6.859 0.000000 3.045134 0.000 0 0.000
4000.00 1140.28 185.000000 0.0000000000000000 0.000000 442.110453 -2392812.592753 60.774194 -62.138756 2371.275471 228.693437 -6.852 -6.852 0.000000 3.044055 0.000 0 0.000
4000.00 1141.19 186.000000 0.0000000000000000 0.000000 444.652103 -2405396.603401 61.124110 -62.589357 2383.661240 229.916395 -6.845 -6.845 0.000000 3.042989 0.000 0 0.000
4000.00 1142.08 187.000000 0.0000000000000000 0.000000 447.193647 -2417980.614050 61.474023 -63.039933 2396.045413 231.139328 -6.839 -6.839 0.000000 3.041935 0.000 0 0.000
4000.00 1142.97 188.000000 0.0000000000000000 0.000000 449.735087 -2430564.624698 61.823932 -63.490484 2408.428007 232.362238 -6.832 -6.832 0.000000 3.040894 0.000 0 0.000
4000.00 1143.85 189.000000 0.0000000000000000 0.000000 452.276424 -2443148.635347 62.173838 -63.941011 2420.809040 233.585125 -6.826 -6.826 0.000000 3.039864 0.000 0 0.000
4000.00 1144.71 190.000000 0.0000000000000000 0.000000 454.817661 -2455732.645995 62.523741 -64.391515 2433.188528 234.807989 -6.820 -6.820 0.000000 3.038846 0.000 0 0.000
4000.00 1145.57 191.000000 0.0000000000000000 0.000000 457.358799 -2468316.656644 62.873640 -64.841995 2445.566488 236.030830 -6.814 -6.814 0.000000 3.037839 0.000 0 0.000
4000.00 1146.42 192.000000 0.0000000000000000 0.000000 459.899840 -2480900.667292 63.223536 -65.292452 2457.942936 237.253648 -6.808 -6.808 0.000000 3.036844 0.000 0 0.000
4000.00 1147.26 193.000000 0.0000000000000000 0.000000 462.440785 -2493484.677941 63.573429 -65.742885 2470.317889 238.476445 -6.802 -6.802 0.000000 3.035860 0.000 0 0.000
4000.00 1148.10 194.000000 0.0000000000000000 0.000000 464.981635 -2506068.688589 63.923319 -66.193296 2482.691362 239.699220 -6.796 -6.796 0.000000 3.034886 0.000 0 0.000
4000.00 1148.92 195.000000 0.0000000000000000 0.000000 467.522393 -2518652.699238 64.273205 -66.643684 2495.063372 240.921974 -6.790 -6.790 0.000000 3.033924 0.000 0 0.000
4000.00 1149.74 196.000000 0.0000000000000000 0.000000 470.063059 -2531236.709886 64.623089 -67.094050 2507.433933 242.144707 -6.784 -6.784 0.000000 3.032972 0.000 0 0.000
4000.00 1150.55 197.000000 0.0000000000000000 0.000000 472.603635 -2543820.720535 64.972969 -67.544394 2519.803061 243.367419 -6.779 -6.779 0.000000 3.032030 0.000 0 0.000
4000.00 1151.35 198.000000 0.0000000000000000 0.000000 475.144123 -2556404.731183 65.322846 -67.994716 2532.170770 244.590110 -6.773 -6.773 0.000000 3.031099 0.000 0 0.000
4000.00 1152.15 199.000000 0.0000000000000000 0.000000 477.684523 -2568988.741832 65.672189 -68.442932 2544.546319 245.812939 -6.770 -6.770 0.000000 3.030202 0.000 0 0.000
4000.00 1152.99 200.000000 0.0000000000000000 0.000000 480.224762 -2581572.752480 66.018583 -68.879491 2556.968920 247.036569 -6.782 -6.782 0.000000 3.029450 0.000 0 0.000
4000.00 1153.83 201.000000 0.0000000000000000 0.000000 482.764797 -2594156.763129 66.364672 -69.314660 2569.391084 248.260181 -6.795 -6.795 0.000000 3.028720 0.000 0 0.000

Title: DMM (tablefiles.csv row 1)

Liquid Composition:
Pressure Temperature mass SiO2 TiO2 Al2O3 Fe2O3 FeO MnO MgO NiO CaO Na2O 
4000.00 1000.00 0.000000 ---
4000.00 1003.12 0.000000 ---
4000.00 1006.00 0.000000 ---
4000.00 1008.82 0.000000 ---
4000.00 1011.59 0.000000 ---
4000.00 1014.31 0.000000 ---
4000.00 1016.99 0.000000 ---
4000.00 1019.61 0.000000 ---
4000.00 1022.20 0.000000 ---
4000.00 1024.74 0.000000 ---
4000.00 1027.23 0.000000 ---
4000.00 1029.68 0.000000 ---
4000.00 1032.10 0.000000 ---
4000.00 1034.47 0.000000 ---
4000.00 1036.81 0.000000 ---
4000.00 1039.11 0.000000 ---
4000.00 1041.37 0.000000 ---
4000.00 1043.60 0.000000 ---
4000.00 1045.79 0.000000 ---
4000.00 1047.94 0.000000 ---
4000.00 1050.06 0.000000 ---
4000.00 1052.16 0.000000 ---
4000.00 1054.22 0.000000 ---
4000.00 1056.25 0.000000 ---
4000.00 1058.25 0.000000 ---
4000.00 1060.22 0.000000 ---
4000.00 1062.16 0.000000 ---
4000.00 1064.07 0.000000 ---
4000.00 1065.95 0.000000 ---
4000.00 1067.80 0.000000 ---
4000.00 1069.62 0.000000 ---
4000.00 1071.42 0.000000 ---
4000.00 1073.19 0.000000 ---
4000.00 1074.94 0.000000 ---
4000.00 1076.65 0.000000 ---
4000.00 1078.35 0.000000 ---
4000.00 1080.02 0.000000 ---
4000.00 1081.67 0.000000 ---
4000.00 1083.29 0.000000 ---
4000.00 1084.89 0.000000 ---
4000.00 1086.47 0.000000 ---
4000.00 1088.02 0.000000 ---
4000.00 1089.56 0.000000 ---
4000.00 1091.08 0.000000 ---
4000.00 1092.58 0.000000 ---
4000.00 1094.05 0.000000 ---
4000.00 1095.51 0.000000 ---
4000.00 1096.95 0.000000 ---
4000.00 1098.37 0.000000 ---
4000.00 1099.77 0.000000 ---
4000.00 1101.15 0.000000 ---
4000.00 1102.51 0.000000 ---
4000.00 1103.86 0.000000 ---
4000.00 1105.19 0.000000 ---
4000.00 1106.50 0.000000 ---
4000.00 1107.80 0.000000 ---
4000.00 1109.08 0.000000 ---
4000.00 1110.34 0.000000 ---
4000.00 1111.59 0.000000 ---
4000.00 1112.82 0.000000 ---
4000.00 1114.04 0.000000 ---
4000.00 1115.24 0.000000 ---
4000.00 1116.43 0.000000 ---
4000.00 1117.61 0.000000 ---
4000.00 1118.77 0.000000 ---
4000.00 1119.91 0.000000 ---
4000.00 1121.04 0.000000 ---
4000.00 1122.16 0.000000 ---
4000.00 1123.27 0.000000 ---
4000.00 1124.36 0.000000 ---
4000.00 1125.45 0.000000 ---
4000.00 1126.51 0.000000 ---
4000.00 1127.57 0.000000 ---
4000.00 1128.61 0.000000 ---
4000.00 1129.65 0.000000 ---
4000.00 1130.67 0.000000 ---
4000.00 1131.68 0.000000 ---
4000.00 1132.68 0.000000 ---
4000.00 1133.66 0.000000 ---
4000.00 1134.64 0.000000 ---
4000.00 1135.61 0.000000 ---
4000.00 1136.56 0.000000 ---
4000.00 1137.51 0.000000 ---
4000.00 1138.44 0.000000 ---
4000.00 1139.37 0.000000 ---
4000.00 1140.28 0.000000 ---
4000.00 1141.19 0.000000 ---
4000.00 1142.08 0.000000 ---
4000.00 1142.97 0.000000 ---
4000.00 1143.85 0.000000 ---
4000.00 1144.71 0.000000 ---
4000.00 1145.57 0.000000 ---
4000.00 1146.42 0.000000 ---
4000.00 1147.26 0.000000 ---
4000.00 1148.10 0.000000 ---
4000.00 1148.92 0.000000 ---
4000.00 1149.74 0.000000 ---
4000.00 1150.55 0.000000 ---
4000.00 1151.35 0.000000 ---
4000.00 1152.15 0.000000 ---
4000.00 1152.99 0.000000 ---
4000.00 1153.83 0.000000 ---
Title: DMM (tablefiles.csv row 1)

spinel_0 thermodynamic data and composition:
Pressure Temperature mass S H V Cp formula SiO2 TiO2 Al2O3 Fe2O3 FeO MnO MgO NiO CaO Na2O
4000.00 1000.00 0.390485 0.854008 -4728.522672 0.103717 0.471243 Fe''0.13Mg0.87Fe'''0.37Al1.62Cr0.00Ti0.00O4 0 0.100932 52.5755 18.975 6.09327 0 22.2553 0 0 0
4000.00 1003.12 0.413929 0.907247 -5066.354128 0.110317 0.501656 Fe''0.13Mg0.87Fe'''0.35Al1.65Cr0.00Ti0.00O4 0 0.0967256 53.623 17.8406 6.0195 0 22.4202 0 0 0
4000.00 1006.00 0.380661 0.835117 -4638.021371 0.101322 0.460709 Fe''0.13Mg0.87Fe'''0.36Al1.64Cr0.00Ti0.00O4 0 0.101852 53.2492 18.2185 6.1059 0 22.3245 0 0 0
4000.00 1008.82 0.348145 0.764466 -4221.877056 0.092544 0.420750 Fe''0.14Mg0.87Fe'''0.37Al1.63Cr0.00Ti0.00O4 0 0.107256 52.8613 18.611 6.1945 0 22.226 0 0 0
4000.00 1011.59 0.316631 0.695858 -3821.041827 0.084052 0.382088 Fe''0.14Mg0.86Fe'''0.38Al1.62Cr0.00Ti0.00O4 0 0.112943 52.4605 19.0166 6.28522 0 22.1248 0 0 0
4000.00 1014.31 0.286310 0.629730 -3437.831921 0.075896 0.344958 Fe''0.14Mg0.86Fe'''0.38Al1.61Cr0.00Ti0.00O4 0 0.11892 52.048 19.434 6.37803 0 22.0211 0 0 0
4000.00 1016.99 0.257324 0.566410 -3073.883643 0.068113 0.309530 Fe''0.14Mg0.86Fe'''0.39Al1.60Cr0.00Ti0.00O4 0 0.125193 51.6247 19.8622 6.47289 0 21.9149 0 0 0
4000.00 1019.61 0.229772 0.506129 -2730.267325 0.060730 0.275922 Fe''0.14Mg0.86Fe'''0.40Al1.59Cr0.00Ti0.00O4 0 0.13177 51.1916 20.3003 6.56978 0 21.8066 0 0 0
4000.00 1022.20 0.203718 0.449044 -2407.589274 0.053761 0.244208 Fe''0.15Mg0.86Fe'''0.41Al1.58Cr0.00Ti0.00O4 0 0.138658 50.7491 20.7475 6.66869 0 21.696 0 0 0
4000.00 1024.74 0.179197 0.395247 -2106.081182 0.047216 0.214427 Fe''0.15Mg0.85Fe'''0.42Al1.57Cr0.00Ti0.00O4 0 0.145869 50.2979 21.2033 6.76963 0 21.5833 0 0 0
4000.00 1027.23 0.156222 0.344779 -1825.677213 0.041097 0.186588 Fe''0.15Mg0.85Fe'''0.43Al1.56Cr0.00Ti0.00O4 0 0.153411 49.8383 21.6671 6.87263 0 21.4685 0 0 0
4000.00 1029.68 0.134786 0.297639 -1566.079542 0.035400 0.160679 Fe''0.16Mg0.85Fe'''0.44Al1.55Cr0.00Ti0.00O4 0 0.161296 49.3706 22.1387 6.97772 0 21.3517 0 0 0
4000.00 1032.10 0.114869 0.253789 -1326.786632 0.030119 0.136667 Fe''0.16Mg0.85Fe'''0.45Al1.54Cr0.00Ti0.00O4 0 0.169538 48.8948 22.618 7.08497 0 21.2327 0 0 0
4000.00 1034.47 0.096432 0.213159 -1107.128501 0.025242 0.114500 Fe''0.16Mg0.84Fe'''0.47Al1.53Cr0.00Ti0.00O4 0 0.17815 48.4109 23.1049 7.19445 0 21.1116 0 0 0
4000.00 1036.81 0.079444 0.175687 -906.483390 0.020759 0.094134 Fe''0.16Mg0.84Fe'''0.48Al1.52Cr0.00Ti0.00O4 0 0.187149 47.9189 23.5994 7.30625 0 20.9883 0 0 0
4000.00 1039.11 0.063860 0.141282 -724.087907 0.016658 0.075508 Fe''0.17Mg0.84Fe'''0.49Al1.50Cr0.00Ti0.00O4 0 0.196552 47.4184 24.1019 7.4205 0 20.8627 0 0 0
4000.00 1041.37 0.049632 0.109844 -559.139249 0.012923 0.058556 Fe''0.17Mg0.83Fe'''0.50Al1.49Cr0.00Ti0.00O4 0 0.20638 46.9091 24.6126 7.53733 0 20.7346 0 0 0
4000.00 1043.60 0.036707 0.081267 -410.814505 0.009540 0.043210 Fe''0.17Mg0.83Fe'''0.51Al1.48Cr0.00Ti0.00O4 0 0.216656 46.3903 25.1322 7.65691 0 20.6039 0 0 0
4000.00 1045.79 0.025034 0.055440 -278.285850 0.006494 0.029401 Fe''0.18Mg0.83Fe'''0.52Al1.47Cr0.00Ti0.00O4 0 0.227407 45.8614 25.6613 7.77947 0 20.4705 0 0 0
4000.00 1047.94 0.014560 0.032252 -160.732345 0.003770 0.017059 Fe''0.18Mg0.82Fe'''0.54Al1.45Cr0.00Ti0.00O4 0 0.238662 45.3213 26.2008 7.90523 0 20.334 0 0 0
4000.00 1050.06 0.005232 0.011592 -57.349027 0.001352 0.006115 Fe''0.18Mg0.82Fe'''0.55Al1.44Cr0.00Ti0.01O4 0 0.250459 44.7691 26.7518 8.03451 0 20.1941 0 0 0
4000.00 1088.02 0.000663 0.001439 -5.275462 0.000157 0.000694 Fe''0.35Mg0.67Fe'''1.11Al0.85Cr0.00Ti0.02O4 0 0.831311 23.2846 47.7977 13.621 0 14.4654 0 0 0
4000.00 1089.56 0.005278 0.011453 -41.700916 0.001251 0.005516 Fe''0.36Mg0.66Fe'''1.12Al0.84Cr0.00Ti0.02O4 0 0.853337 22.8909 48.1489 13.7697 0 14.3372 0 0 0
4000.00 1091.08 0.009967 0.021625 -78.259070 0.002360 0.010399 Fe''0.36Mg0.66Fe'''1.13Al0.83Cr0.00Ti0.02O4 0 0.874258 22.5548 48.4431 13.9028 0 14.225 0 0 0
4000.00 1092.58 0.014729 0.031952 -115.005869 0.003483 0.015343 Fe''0.37Mg0.66Fe'''1.14Al0.82Cr0.00Ti0.02O4 0 0.894352 22.2624 48.6943 14.0238 0 14.1252 0 0 0
4000.00 1094.05 0.019560 0.042431 -151.975691 0.004620 0.020348 Fe''0.37Mg0.65Fe'''1.15Al0.81Cr0.00Ti0.02O4 0 0.913805 22.004 48.9118 14.1354 0 14.035 0 0 0
4000.00 1095.51 0.024459 0.053059 -189.190243 0.005771 0.025413 Fe''0.37Mg0.65Fe'''1.15Al0.80Cr0.00Ti0.02O4 0 0.932748 21.7731 49.1023 14.2393 0 13.9526 0 0 0
4000.00 1096.95 0.029424 0.063832 -226.663334 0.006936 0.030538 Fe''0.38Mg0.65Fe'''1.16Al0.80Cr0.00Ti0.02O4 0 0.951272 21.5646 49.2707 14.3368 0 13.8767 0 0 0
4000.00 1098.37 0.034452 0.074747 -264.403616 0.008115 0.035722 Fe''0.38Mg0.64Fe'''1.17Al0.79Cr0.00Ti0.02O4 0 0.969447 21.3749 49.4206 14.4287 0 13.8063 0 0 0
4000.00 1099.77 0.039543 0.085801 -302.416246 0.009307 0.040963 Fe''0.38Mg0.64Fe'''1.17Al0.78Cr0.00Ti0.02O4 0 0.987324 21.2012 49.5549 14.5161 0 13.7406 0 0 0
4000.00 1101.15 0.044694 0.096990 -340.703935 0.010511 0.046261 Fe''0.38Mg0.64Fe'''1.17Al0.78Cr0.00Ti0.02O4 0 1.00494 21.0411 49.6758 14.5993 0 13.6789 0 0 0
4000.00 1102.51 0.049904 0.108312 -379.267648 0.011729 0.051614 Fe''0.39Mg0.64Fe'''1.18Al0.77Cr0.00Ti0.02O4 0 1.02234 20.8929 49.7851 14.679 0 13.6207 0 0 0
4000.00 1103.86 0.055171 0.119764 -418.107074 0.012959 0.057021 Fe''0.39Mg0.64Fe'''1.18Al0.77Cr0.00Ti0.02O4 0 1.03954 20.755 49.8843 14.7555 0 13.5657 0 0 0
4000.00 1105.19 0.060493 0.131342 -457.220951 0.014201 0.062481 Fe''0.39Mg0.63Fe'''1.18Al0.77Cr0.00Ti0.03O4 0 1.05655 20.6263 49.9745 14.8291 0 13.5135 0 0 0
4000.00 1106.50 0.065871 0.143045 -496.607312 0.015454 0.067993 Fe''0.39Mg0.63Fe'''1.19Al0.76Cr0.00Ti0.03O4 0 1.07341 20.5058 50.0569 14.9002 0 13.4638 0 0 0
4000.00 1107.80 0.071302 0.154869 -536.263649 0.016720 0.073556 Fe''0.39Mg0.63Fe'''1.19Al0.76Cr0.00Ti0.03O4 0 1.09011 20.3925 50.1322 14.9689 0 13.4163 0 0 0
4000.00 1109.08 0.076784 0.166812 -576.187049 0.017997 0.079169 Fe''0.40Mg0.63Fe'''1.19Al0.75Cr0.00Ti0.03O4 0 1.10668 20.2858 50.2012 15.0355 0 13.3709 0 0 0
4000.00 1110.34 0.082318 0.178872 -616.374285 0.019285 0.084831 Fe''0.40Mg0.63Fe'''1.20Al0.75Cr0.00Ti0.03O4 0 1.12312 20.1849 50.2645 15.1002 0 13.3273 0 0 0
4000.00 1111.59 0.087901 0.191047 -656.821896 0.020584 0.090541 Fe''0.40Mg0.63Fe'''1.20Al0.75Cr0.00Ti0.03O4 0 1.13944 20.0895 50.3226 15.1631 0 13.2854 0 0 0
4000.00 1112.82 0.093533 0.203334 -697.526242 0.021894 0.096298 Fe''0.40Mg0.62Fe'''1.20Al0.75Cr0.00Ti0.03O4 0 1.15565 19.9989 50.3761 15.2243 0 13.2451 0 0 0
4000.00 1114.04 0.099213 0.215730 -738.483550 0.023214 0.102101 Fe''0.40Mg0.62Fe'''1.20Al0.74Cr0.00Ti0.03O4 0 1.17175 19.9127 50.4253 15.2839 0 13.2063 0 0 0
4000.00 1115.24 0.104939 0.228234 -779.689953 0.024544 0.107950 Fe''0.41Mg0.62Fe'''1.20Al0.74Cr0.00Ti0.03O4 0 1.18775 19.8307 50.4706 15.3421 0 13.1688 0 0 0
4000.00 1116.43 0.110711 0.240844 -821.141516 0.025885 0.113842 Fe''0.41Mg0.62Fe'''1.20Al0.74Cr0.00Ti0.03O4 0 1.20366 19.7524 50.5124 15.399 0 13.1325 0 0 0
4000.00 1117.61 0.116527 0.253558 -862.834261 0.027236 0.119778 Fe''0.41Mg0.62Fe'''1.21Al0.74Cr0.00Ti0.03O4 0 1.21946 19.6777 50.5508 15.4546 0 13.0974 0 0 0
4000.00 1118.77 0.122387 0.266373 -904.764183 0.028596 0.125757 Fe''0.41Mg0.62Fe'''1.21Al0.73Cr0.00Ti0.03O4 0 1.23518 19.6061 50.5863 15.5091 0 13.0634 0 0 0
4000.00 1119.91 0.128290 0.279288 -946.927272 0.029965 0.131777 Fe''0.41Mg0.62Fe'''1.21Al0.73Cr0.00Ti0.03O4 0 1.25081 19.5376 50.6189 15.5623 0 13.0304 0 0 0
4000.00 1121.04 0.134234 0.292301 -989.319519 0.031344 0.137838 Fe''0.41Mg0.62Fe'''1.21Al0.73Cr0.00Ti0.03O4 0 1.26635 19.4718 50.6489 15.6146 0 12.9983 0 0 0
4000.00 1122.16 0.140220 0.305410 -1031.936930 0.032732 0.143939 Fe''0.42Mg0.61Fe'''1.21Al0.73Cr0.00Ti0.03O4 0 1.2818 19.4086 50.6766 15.6658 0 12.9672 0 0 0
4000.00 1123.27 0.146245 0.318613 -1074.775534 0.034129 0.150080 Fe''0.42Mg0.61Fe'''1.21Al0.72Cr0.00Ti0.03O4 0 1.29718 19.3479 50.702 15.7161 0 12.9369 0 0 0
4000.00 1124.36 0.152311 0.331908 -1117.831388 0.035535 0.156259 Fe''0.42Mg0.61Fe'''1.21Al0.72Cr0.00Ti0.03O4 0 1.31247 19.2894 50.7253 15.7655 0 12.9074 0 0 0
4000.00 1125.45 0.158414 0.345294 -1161.100588 0.036949 0.162476 Fe''0.42Mg0.61Fe'''1.22Al0.72Cr0.00Ti0.03O4 0 1.32768 19.2331 50.7466 15.8139 0 12.8787 0 0 0
4000.00 1126.51 0.164556 0.358769 -1204.579269 0.038372 0.168730 Fe''0.42Mg0.61Fe'''1.22Al0.72Cr0.00Ti0.03O4 0 1.34282 19.1787 50.7662 15.8616 0 12.8507 0 0 0
4000.00 1127.57 0.170735 0.372332 -1248.263608 0.039803 0.175020 Fe''0.42Mg0.61Fe'''1.22Al0.72Cr0.00Ti0.03O4 0 1.35788 19.1263 50.784 15.9085 0 12.8233 0 0 0
4000.00 1128.61 0.176950 0.385980 -1292.149835 0.041242 0.181346 Fe''0.43Mg0.61Fe'''1.22Al0.72Cr0.00Ti0.03O4 0 1.37286 19.0756 50.8003 15.9546 0 12.7966 0 0 0
4000.00 1129.65 0.183200 0.399713 -1336.234225 0.042688 0.187707 Fe''0.43Mg0.61Fe'''1.22Al0.71Cr0.00Ti0.03O4 0 1.38776 19.0266 50.8151 16 0 12.7706 0 0 0
4000.00 1130.67 0.189486 0.413528 -1380.513111 0.044143 0.194103 Fe''0.43Mg0.61Fe'''1.22Al0.71Cr0.00Ti0.03O4 0 1.40259 18.9792 50.8285 16.0447 0 12.7451 0 0 0
4000.00 1131.68 0.195805 0.427425 -1424.982875 0.045606 0.200532 Fe''0.43Mg0.60Fe'''1.22Al0.71Cr0.00Ti0.03O4 0 1.41734 18.9332 50.8405 16.0887 0 12.7202 0 0 0
4000.00 1132.68 0.202159 0.441401 -1469.639960 0.047075 0.206994 Fe''0.43Mg0.60Fe'''1.22Al0.71Cr0.00Ti0.03O4 0 1.43202 18.8887 50.8514 16.1321 0 12.6958 0 0 0
4000.00 1133.66 0.208545 0.455456 -1514.480862 0.048553 0.213488 Fe''0.43Mg0.60Fe'''1.22Al0.71Cr0.00Ti0.03O4 0 1.44663 18.8456 50.861 16.1748 0 12.6719 0 0 0
4000.00 1134.64 0.214964 0.469587 -1559.502137 0.050037 0.220014 Fe''0.43Mg0.60Fe'''1.22Al0.71Cr0.00Ti0.04O4 0 1.46116 18.8037 50.8696 16.217 0 12.6486 0 0 0
4000.00 1135.61 0.221414 0.483794 -1604.700397 0.051528 0.226571 Fe''0.43Mg0.60Fe'''1.22Al0.71Cr0.00Ti0.04O4 0 1.47562 18.763 50.8772 16.2585 0 12.6257 0 0 0
4000.00 1136.56 0.227895 0.498074 -1650.072314 0.053027 0.233159 Fe''0.44Mg0.60Fe'''1.22Al0.71Cr0.00Ti0.04O4 0 1.49001 18.7235 50.8837 16.2995 0 12.6032 0 0 0
4000.00 1137.51 0.234407 0.512428 -1695.614619 0.054532 0.239777 Fe''0.44Mg0.60Fe'''1.22Al0.70Cr0.00Ti0.04O4 0 1.50432 18.6851 50.8893 16.3399 0 12.5812 0 0 0
4000.00 1138.44 0.240948 0.526853 -1741.324101 0.056044 0.246424 Fe''0.44Mg0.60Fe'''1.22Al0.70Cr0.00Ti0.04O4 0 1.51857 18.6478 50.8941 16.3798 0 12.5597 0 0 0
4000.00 1139.37 0.247519 0.541349 -1787.197607 0.057562 0.253100 Fe''0.44Mg0.60Fe'''1.22Al0.70Cr0.00Ti0.04O4 0 1.53274 18.6115 50.8981 16.4192 0 12.5385 0 0 0
4000.00 1140.28 0.254119 0.555913 -1833.232045 0.059087 0.259804 Fe''0.44Mg0.60Fe'''1.23Al0.70Cr0.00Ti0.04O4 0 1.54684 18.5761 50.9012 16.4581 0 12.5177 0 0 0
4000.00 1141.19 0.260747 0.570545 -1879.424379 0.060618 0.266537 Fe''0.44Mg0.60Fe'''1.23Al0.70Cr0.00Ti0.04O4 0 1.56087 18.5416 50.9036 16.4966 0 12.4973 0 0 0
4000.00 1142.08 0.267402 0.585244 -1925.771632 0.062155 0.273296 Fe''0.44Mg0.60Fe'''1.23Al0.70Cr0.00Ti0.04O4 0 1.57482 18.5081 50.9053 16.5345 0 12.4773 0 0 0
4000.00 1142.97 0.274085 0.600008 -1972.270884 0.063698 0.280082 Fe''0.44Mg0.59Fe'''1.23Al0.70Cr0.00Ti0.04O4 0 1.58871 18.4753 50.9064 16.572 0 12.4576 0 0 0
4000.00 1143.85 0.280795 0.614836 -2018.919272 0.065248 0.286895 Fe''0.44Mg0.59Fe'''1.23Al0.70Cr0.00Ti0.04O4 0 1.60253 18.4434 50.9068 16.609 0 12.4382 0 0 0
4000.00 1144.71 0.287530 0.629727 -2065.713990 0.066803 0.293733 Fe''0.45Mg0.59Fe'''1.23Al0.70Cr0.00Ti0.04O4 0 1.61627 18.4123 50.9066 16.6456 0 12.4192 0 0 0
4000.00 1145.57 0.294291 0.644680 -2112.652288 0.068364 0.300597 Fe''0.45Mg0.59Fe'''1.23Al0.69Cr0.00Ti0.04O4 0 1.62995 18.3818 50.9059 16.6818 0 12.4005 0 0 0
4000.00 1146.42 0.301078 0.659694 -2159.731470 0.069930 0.307485 Fe''0.45Mg0.59Fe'''1.23Al0.69Cr0.00Ti0.04O4 0 1.64355 18.3522 50.9046 16.7176 0 12.3821 0 0 0
4000.00 1147.26 0.307889 0.674769 -2206.948896 0.071502 0.314398 Fe''0.45Mg0.59Fe'''1.23Al0.69Cr0.00Ti0.04O4 0 1.65709 18.3232 50.9028 16.7529 0 12.364 0 0 0
4000.00 1148.10 0.314724 0.689901 -2254.301980 0.073079 0.321335 Fe''0.45Mg0.59Fe'''1.23Al0.69Cr0.00Ti0.04O4 0 1.67055 18.2948 50.9005 16.7879 0 12.3462 0 0 0
4000.00 1148.92 0.321584 0.705092 -2301.788189 0.074662 0.328295 Fe''0.45Mg0.59Fe'''1.23Al0.69Cr0.00Ti0.04O4 0 1.68395 18.2671 50.8978 16.8225 0 12.3287 0 0 0
4000.00 1149.74 0.328466 0.720340 -2349.405042 0.076250 0.335278 Fe''0.45Mg0.59Fe'''1.23Al0.69Cr0.00Ti0.04O4 0 1.69727 18.24 50.8946 16.8567 0 12.3114 0 0 0
4000.00 1150.55 0.335372 0.735643 -2397.150110 0.077843 0.342284 Fe''0.45Mg0.59Fe'''1.23Al0.69Cr0.00Ti0.04O4 0 1.71053 18.2135 50.891 16.8905 0 12.2944 0 0 0
4000.00 1151.35 0.342300 0.751001 -2445.021018 0.079441 0.349313 Fe''0.45Mg0.59Fe'''1.23Al0.69Cr0.00Ti0.04O4 0 1.72372 18.1876 50.887 16.924 0 12.2777 0 0 0
4000.00 1152.15 0.347712 0.763166 -2485.255282 0.080710 0.354921 Fe''0.45Mg0.59Fe'''1.23Al0.69Cr0.00Ti0.04O4 0 1.73091 18.2344 50.8183 16.9384 0 12.278 0 0 0
4000.00 1152.99 0.345155 0.758577 -2487.220907 0.080265 0.353143 Fe''0.45Mg0.59Fe'''1.21Al0.71Cr0.00Ti0.04O4 0 1.70505 18.7007 50.3738 16.8428 0 12.3777 0 0 0
4000.00 1153.83 0.342822 0.754608 -2494.474181 0.079899 0.351744 Fe''0.45Mg0.59Fe'''1.20Al0.72Cr0.00Ti0.04O4 0 1.67511 19.2528 49.8486 16.7233 0 12.5002 0 0 0

olivine_0 thermodynamic data and composition:
Pressure Temperature mass S H V Cp formula SiO2 TiO2 Al2O3 Fe2O3 FeO MnO MgO NiO CaO Na2O
4000.00 1000.00 59.027531 133.371955 -778525.865541 18.292617 73.795368 (Ca0.00Mg0.91Fe''0.09Mn0.00Co0.00Ni0.00)2SiO4 41.0004 0 0 0 8.34906 0.198689 49.8787 0.453188 0.12001 0
4000.00 1003.12 59.338207 134.249477 -782020.620109 18.387569 74.195320 (Ca0.00Mg0.91Fe''0.09Mn0.00Co0.00Ni0.00)2SiO4 40.99 0 0 0 8.40718 0.197871 49.833 0.450946 0.120973 0
4000.00 1006.00 59.882475 135.643084 -788600.058253 18.554760 74.885007 (Ca0.00Mg0.91Fe''0.09Mn0.00Co0.00Ni0.00)2SiO4 40.9794 0 0 0 8.46799 0.196294 49.7864 0.446977 0.12296 0
4000.00 1008.82 60.425348 137.032973 -795157.509684 18.721480 75.572677 (Ca0.00Mg0.91Fe''0.09Mn0.00Co0.00Ni0.00)2SiO4 40.9689 0 0 0 8.52824 0.19475 49.7401 0.44309 0.124932 0
4000.00 1011.59 60.966315 138.418017 -801686.341239 18.887572 76.257701 (Ca0.00Mg0.91Fe''0.09Mn0.00Co0.00Ni0.00)2SiO4 40.9585 0 0 0 8.58791 0.193239 49.6941 0.439286 0.126889 0
4000.00 1014.31 61.504996 139.797363 -808181.611545 19.052918 76.939608 (Ca0.00Mg0.91Fe''0.09Mn0.00Co0.00Ni0.00)2SiO4 40.9482 0 0 0 8.64703 0.191762 49.6486 0.435565 0.128832 0
4000.00 1016.99 62.041113 141.170392 -814639.808144 19.217435 77.618059 (Ca0.00Mg0.90Fe''0.09Mn0.00Co0.00Ni0.00)2SiO4 40.938 0 0 0 8.70558 0.190318 49.6034 0.431926 0.13076 0
4000.00 1019.61 62.574482 142.536686 -821058.607202 19.381065 78.292828 (Ca0.00Mg0.90Fe''0.09Mn0.00Co0.00Ni0.00)2SiO4 40.9278 0 0 0 8.76359 0.188908 49.5586 0.428369 0.132675 0
4000.00 1022.20 63.104990 143.895985 -827436.658903 19.543774 78.963779 (Ca0.00Mg0.90Fe''0.09Mn0.00Co0.00Ni0.00)2SiO4 40.9178 0 0 0 8.82105 0.18753 49.5142 0.424891 0.134577 0
4000.00 1024.74 63.632583 145.248165 -833773.399481 19.705548 79.630850 (Ca0.00Mg0.90Fe''0.09Mn0.00Co0.00Ni0.00)2SiO4 40.9078 0 0 0 8.87796 0.186183 49.4701 0.42149 0.136466 0
4000.00 1027.23 64.157255 146.593207 -840068.889366 19.866384 80.294040 (Ca0.00Mg0.90Fe''0.09Mn0.00Co0.00Ni0.00)2SiO4 40.8979 0 0 0 8.93434 0.184867 49.4264 0.418165 0.138342 0
4000.00 1029.68 64.679038 147.931174 -846323.675770 20.026294 80.953391 (Ca0.00Mg0.90Fe''0.09Mn0.00Co0.00Ni0.00)2SiO4 40.8881 0 0 0 8.99019 0.18358 49.383 0.414911 0.140206 0
4000.00 1032.10 65.197995 149.262219 -852538.706725 20.185298 81.608990 (Ca0.00Mg0.90Fe''0.09Mn0.00Co0.00Ni0.00)2SiO4 40.8783 0 0 0 9.04551 0.182322 49.34 0.411728 0.142057 0
4000.00 1034.47 65.714217 150.586575 -858715.236423 20.343426 82.260958 (Ca0.00Mg0.90Fe''0.09Mn0.00Co0.00Ni0.00)2SiO4 40.8687 0 0 0 9.10031 0.181092 49.2974 0.408612 0.143897 0
4000.00 1036.81 66.227787 151.904388 -864854.566590 20.500704 82.909400 (Ca0.00Mg0.90Fe''0.09Mn0.00Co0.00Ni0.00)2SiO4 40.8591 0 0 0 9.1546 0.179887 49.2551 0.405561 0.145725 0
4000.00 1039.11 66.738815 153.215899 -870958.225515 20.657166 83.554455 (Ca0.00Mg0.90Fe''0.09Mn0.00Co0.00Ni0.00)2SiO4 40.8496 0 0 0 9.20838 0.178708 49.2132 0.402572 0.14754 0
4000.00 1041.37 67.247415 154.521362 -877027.825965 20.812849 84.196270 (Ca0.00Mg0.90Fe''0.09Mn0.00Co0.00Ni0.00)2SiO4 40.8402 0 0 0 9.26165 0.177554 49.1716 0.399642 0.149344 0
4000.00 1043.60 67.753704 155.821043 -883065.025131 20.967790 84.834998 (Ca0.00Mg0.90Fe''0.10Mn0.00Co0.00Ni0.00)2SiO4 40.8309 0 0 0 9.31444 0.176422 49.1304 0.396771 0.151136 0
4000.00 1045.79 68.257804 157.115214 -889071.493245 21.122026 85.470791 (Ca0.00Mg0.90Fe''0.10Mn0.00Co0.00Ni0.00)2SiO4 40.8216 0 0 0 9.36673 0.175314 49.0895 0.393954 0.152916 0
4000.00 1047.94 68.759832 158.404145 -895048.889333 21.275596 86.103803 (Ca0.00Mg0.90Fe''0.10Mn0.00Co0.00Ni0.00)2SiO4 40.8124 0 0 0 9.41853 0.174226 49.0489 0.391191 0.154684 0
4000.00 1050.06 69.259908 159.688103 -900998.842672 21.428536 86.734186 (Ca0.00Mg0.90Fe''0.10Mn0.00Co0.00Ni0.00)2SiO4 40.8033 0 0 0 9.46986 0.17316 49.0087 0.388479 0.156441 0
4000.00 1052.16 69.754408 160.958926 -906874.585596 21.579735 87.357449 (Ca0.00Mg0.90Fe''0.10Mn0.00Co0.00Ni0.00)2SiO4 40.7943 0 0 0 9.52062 0.172122 48.9689 0.385836 0.158195 0
4000.00 1054.22 70.242105 162.213835 -912660.528827 21.728818 87.972081 (Ca0.00Mg0.90Fe''0.10Mn0.00Co0.00Ni0.00)2SiO4 40.7854 0 0 0 9.57077 0.171115 48.9295 0.383268 0.159952 0
4000.00 1056.25 70.729608 163.467728 -918442.296396 21.877816 88.586283 (Ca0.00Mg0.90Fe''0.10Mn0.00Co0.00Ni0.00)2SiO4 40.7765 0 0 0 9.62049 0.170123 48.8904 0.380736 0.161696 0
4000.00 1058.25 71.216937 164.720663 -924220.181954 22.026736 89.200085 (Ca0.00Mg0.90Fe''0.10Mn0.00Co0.00Ni0.00)2SiO4 40.7678 0 0 0 9.66977 0.169145 48.8517 0.37824 0.163425 0
4000.00 1060.22 71.704110 165.972693 -929994.445874 22.175584 89.813514 (Ca0.00Mg0.89Fe''0.10Mn0.00Co0.00Ni0.00)2SiO4 40.7591 0 0 0 9.71862 0.168181 48.8132 0.375779 0.165141 0
4000.00 1062.16 72.191142 167.223867 -935765.320218 22.324365 90.426592 (Ca0.00Mg0.89Fe''0.10Mn0.00Co0.00Ni0.00)2SiO4 40.7504 0 0 0 9.76705 0.16723 48.7751 0.373351 0.166844 0
4000.00 1064.07 72.678049 168.474226 -941533.012836 22.473083 91.039341 (Ca0.00Mg0.89Fe''0.10Mn0.00Co0.00Ni0.00)2SiO4 40.7419 0 0 0 9.81506 0.166291 48.7373 0.370957 0.168533 0
4000.00 1065.95 73.164841 169.723811 -947297.710728 22.621744 91.651779 (Ca0.00Mg0.89Fe''0.10Mn0.00Co0.00Ni0.00)2SiO4 40.7334 0 0 0 9.86265 0.165366 48.6998 0.368595 0.170208 0
4000.00 1067.80 73.651531 170.972659 -953059.582871 22.770350 92.263925 (Ca0.00Mg0.89Fe''0.10Mn0.00Co0.00Ni0.00)2SiO4 40.725 0 0 0 9.90984 0.164453 48.6626 0.366265 0.17187 0
4000.00 1069.62 74.138127 172.220802 -958818.782555 22.918905 92.875793 (Ca0.00Mg0.89Fe''0.10Mn0.00Co0.00Ni0.00)2SiO4 40.7166 0 0 0 9.95662 0.163552 48.6257 0.363966 0.173519 0
4000.00 1071.42 74.624640 173.468271 -964575.449378 23.067413 93.487399 (Ca0.00Mg0.89Fe''0.10Mn0.00Co0.00Ni0.00)2SiO4 40.7083 0 0 0 10.003 0.162664 48.5892 0.361697 0.175154 0
4000.00 1073.19 75.111076 174.715095 -970329.710914 23.215875 94.098755 (Ca0.00Mg0.89Fe''0.10Mn0.00Co0.00Ni0.00)2SiO4 40.7001 0 0 0 10.049 0.161787 48.5529 0.359458 0.176776 0
4000.00 1074.94 75.597444 175.961301 -976081.684133 23.364295 94.709873 (Ca0.00Mg0.89Fe''0.10Mn0.00Co0.00Ni0.00)2SiO4 40.692 0 0 0 10.0946 0.160921 48.5169 0.357248 0.178385 0
4000.00 1076.65 76.083750 177.206913 -981831.476640 23.512676 95.320766 (Ca0.00Mg0.89Fe''0.10Mn0.00Co0.00Ni0.00)2SiO4 40.6839 0 0 0 10.1398 0.160066 48.4812 0.355067 0.179981 0
4000.00 1078.35 76.569999 178.451954 -987579.187702 23.661018 95.931443 (Ca0.00Mg0.89Fe''0.10Mn0.00Co0.00Ni0.00)2SiO4 40.6759 0 0 0 10.1846 0.159223 48.4458 0.352914 0.181563 0
4000.00 1080.02 77.056198 179.696447 -993324.909165 23.809325 96.541914 (Ca0.00Mg0.89Fe''0.11Mn0.00Co0.00Ni0.00)2SiO4 40.6679 0 0 0 10.229 0.15839 48.4107 0.350788 0.183133 0
4000.00 1081.67 77.542351 180.940411 -999068.726230 23.957598 97.152187 (Ca0.00Mg0.89Fe''0.11Mn0.00Co0.00Ni0.00)2SiO4 40.66 0 0 0 10.2731 0.157568 48.3759 0.348689 0.18469 0
4000.00 1083.29 78.028464 182.183865 -1004810.718138 24.105838 97.762273 (Ca0.00Mg0.89Fe''0.11Mn0.00Co0.00Ni0.00)2SiO4 40.6522 0 0 0 10.3168 0.156756 48.3414 0.346616 0.186233 0
4000.00 1084.89 78.514539 183.426828 -1010550.958762 24.254049 98.372177 (Ca0.00Mg0.89Fe''0.11Mn0.00Co0.00Ni0.00)2SiO4 40.6444 0 0 0 10.3602 0.155954 48.3071 0.344569 0.187764 0
4000.00 1086.47 79.000581 184.669316 -1016289.517126 24.402230 98.981909 (Ca0.00Mg0.89Fe''0.11Mn0.00Co0.00Ni0.00)2SiO4 40.6368 0 0 0 10.4031 0.155163 48.2731 0.342547 0.189283 0
4000.00 1088.02 79.486163 185.910386 -1022021.223458 24.550254 99.590954 (Ca0.00Mg0.89Fe''0.11Mn0.00Co0.00Ni0.00)2SiO4 40.6291 0 0 0 10.4457 0.154381 48.2394 0.340553 0.190792 0
4000.00 1089.56 79.969202 187.145416 -1027720.941170 24.697506 100.196811 (Ca0.00Mg0.89Fe''0.11Mn0.00Co0.00Ni0.00)2SiO4 40.6216 0 0 0 10.4877 0.153614 48.2062 0.338593 0.192311 0
4000.00 1091.08 80.452252 188.380094 -1033419.711238 24.844744 100.802560 (Ca0.00Mg0.89Fe''0.11Mn0.00Co0.00Ni0.00)2SiO4 40.6141 0 0 0 10.5293 0.152857 48.1733 0.336656 0.193818 0
4000.00 1092.58 80.935298 189.614398 -1039117.378446 24.991964 101.408187 (Ca0.00Mg0.89Fe''0.11Mn0.00Co0.00Ni0.00)2SiO4 40.6067 0 0 0 10.5705 0.152108 48.1406 0.334743 0.195313 0
4000.00 1094.05 81.418334 190.848317 -1044813.850018 25.139165 102.013684 (Ca0.00Mg0.89Fe''0.11Mn0.00Co0.00Ni0.00)2SiO4 40.5994 0 0 0 10.6114 0.151368 48.1082 0.332853 0.196797 0
4000.00 1095.51 81.901355 192.081845 -1050509.070665 25.286345 102.619048 (Ca0.00Mg0.89Fe''0.11Mn0.00Co0.00Ni0.00)2SiO4 40.5921 0 0 0 10.652 0.150637 48.076 0.330985 0.19827 0
4000.00 1096.95 82.384356 193.314982 -1056203.008787 25.433503 103.224275 (Ca0.00Mg0.89Fe''0.11Mn0.00Co0.00Ni0.00)2SiO4 40.5849 0 0 0 10.6922 0.149915 48.0441 0.329138 0.199732 0
4000.00 1098.37 82.867337 194.547728 -1061895.648376 25.580640 103.829365 (Ca0.00Mg0.88Fe''0.11Mn0.00Co0.00Ni0.00)2SiO4 40.5777 0 0 0 10.7321 0.149201 48.0125 0.327314 0.201183 0
4000.00 1099.77 83.350296 195.780088 -1067586.983985 25.727753 104.434317 (Ca0.00Mg0.88Fe''0.11Mn0.00Co0.00Ni0.00)2SiO4 40.5706 0 0 0 10.7716 0.148496 47.9811 0.32551 0.202623 0
4000.00 1101.15 83.833233 197.012065 -1073277.017473 25.874844 105.039134 (Ca0.00Mg0.88Fe''0.11Mn0.00Co0.00Ni0.00)2SiO4 40.5636 0 0 0 10.8109 0.147798 47.95 0.323728 0.204051 0
4000.00 1102.51 84.316146 198.243664 -1078965.755844 26.021913 105.643816 (Ca0.00Mg0.88Fe''0.11Mn0.00Co0.00Ni0.00)2SiO4 40.5566 0 0 0 10.8498 0.147109 47.9191 0.321966 0.205469 0
4000.00 1103.86 84.799035 199.474892 -1084653.209745 26.168959 106.248364 (Ca0.00Mg0.88Fe''0.11Mn0.00Co0.00Ni0.00)2SiO4 40.5497 0 0 0 10.8884 0.146427 47.8884 0.320224 0.206876 0
4000.00 1105.19 85.281902 200.705753 -1090339.392431 26.315984 106.852782 (Ca0.00Mg0.88Fe''0.11Mn0.00Co0.00Ni0.00)2SiO4 40.5428 0 0 0 10.9267 0.145753 47.858 0.318502 0.208272 0
4000.00 1106.50 85.764745 201.936254 -1096024.319010 26.462987 107.457069 (Ca0.00Mg0.88Fe''0.11Mn0.00Co0.00Ni0.00)2SiO4 40.536 0 0 0 10.9646 0.145087 47.8279 0.3168 0.209658 0
4000.00 1107.80 86.247566 203.166400 -1101708.005885 26.609968 108.061229 (Ca0.00Mg0.88Fe''0.11Mn0.00Co0.00Ni0.00)2SiO4 40.5292 0 0 0 11.0023 0.144429 47.7979 0.315116 0.211033 0
4000.00 1109.08 86.730365 204.396199 -1107390.470362 26.756928 108.665264 (Ca0.00Mg0.88Fe''0.11Mn0.00Co0.00Ni0.00)2SiO4 40.5225 0 0 0 11.0397 0.143777 47.7682 0.313452 0.212398 0
4000.00 1110.34 87.213141 205.625656 -1113071.730342 26.903867 109.269176 (Ca0.00Mg0.88Fe''0.11Mn0.00Co0.00Ni0.00)2SiO4 40.5158 0 0 0 11.0767 0.143133 47.7388 0.311806 0.213752 0
4000.00 1111.59 87.695897 206.854778 -1118751.804106 27.050786 109.872967 (Ca0.00Mg0.88Fe''0.11Mn0.00Co0.00Ni0.00)2SiO4 40.5092 0 0 0 11.1135 0.142497 47.7095 0.310178 0.215097 0
4000.00 1112.82 88.178631 208.083571 -1124430.710121 27.197685 110.476639 (Ca0.00Mg0.88Fe''0.12Mn0.00Co0.00Ni0.00)2SiO4 40.5026 0 0 0 11.15 0.141867 47.6805 0.308568 0.21643 0
4000.00 1114.04 88.661346 209.312040 -1130108.466934 27.344564 111.080194 (Ca0.00Mg0.88Fe''0.12Mn0.00Co0.00Ni0.00)2SiO4 40.4961 0 0 0 11.1862 0.141244 47.6517 0.306976 0.217754 0
4000.00 1115.24 89.144040 210.540191 -1135785.093054 27.491423 111.683635 (Ca0.00Mg0.88Fe''0.12Mn0.00Co0.00Ni0.00)2SiO4 40.4896 0 0 0 11.2221 0.140627 47.6232 0.305401 0.219068 0
4000.00 1116.43 89.626716 211.768032 -1141460.606882 27.638264 112.286963 (Ca0.00Mg0.88Fe''0.12Mn0.00Co0.00Ni0.00)2SiO4 40.4832 0 0 0 11.2577 0.140018 47.5948 0.303843 0.220372 0
4000.00 1117.61 90.109373 212.995566 -1147135.026655 27.785085 112.890181 (Ca0.00Mg0.88Fe''0.12Mn0.00Co0.00Ni0.00)2SiO4 40.4768 0 0 0 11.2931 0.139415 47.5667 0.302302 0.221666 0
4000.00 1118.77 90.592011 214.222800 -1152808.370403 27.931889 113.493291 (Ca0.00Mg0.88Fe''0.12Mn0.00Co0.00Ni0.00)2SiO4 40.4705 0 0 0 11.3282 0.138818 47.5388 0.300777 0.22295 0
4000.00 1119.91 91.074632 215.449739 -1158480.655908 28.078674 114.096295 (Ca0.00Mg0.88Fe''0.12Mn0.00Co0.00Ni0.00)2SiO4 40.4642 0 0 0 11.363 0.138228 47.5111 0.299268 0.224225 0
4000.00 1121.04 91.557236 216.676389 -1164151.900686 28.225441 114.699194 (Ca0.00Mg0.88Fe''0.12Mn0.00Co0.00Ni0.00)2SiO4 40.458 0 0 0 11.3975 0.137644 47.4836 0.297776 0.22549 0
4000.00 1122.16 92.039824 217.902755 -1169822.121970 28.372191 115.301991 (Ca0.00Mg0.88Fe''0.12Mn0.00Co0.00Ni0.00)2SiO4 40.4518 0 0 0 11.4318 0.137066 47.4563 0.296299 0.226745 0
4000.00 1123.27 92.522395 219.128842 -1175491.336688 28.518924 115.904688 (Ca0.00Mg0.88Fe''0.12Mn0.00Co0.00Ni0.00)2SiO4 40.4457 0 0 0 11.4658 0.136495 47.4292 0.294837 0.227991 0
4000.00 1124.36 93.004950 220.354654 -1181159.561473 28.665640 116.507285 (Ca0.00Mg0.88Fe''0.12Mn0.00Co0.00Ni0.00)2SiO4 40.4396 0 0 0 11.4995 0.135929 47.4023 0.293391 0.229228 0
4000.00 1125.45 93.487490 221.580197 -1186826.812636 28.812340 117.109786 (Ca0.00Mg0.88Fe''0.12Mn0.00Co0.00Ni0.00)2SiO4 40.4336 0 0 0 11.533 0.135369 47.3756 0.29196 0.230455 0
4000.00 1126.51 93.970016 222.805476 -1192493.106177 28.959023 117.712192 (Ca0.00Mg0.88Fe''0.12Mn0.00Co0.00Ni0.00)2SiO4 40.4276 0 0 0 11.5662 0.134815 47.3492 0.290544 0.231674 0
4000.00 1127.57 94.452527 224.030495 -1198158.457785 29.105690 118.314504 (Ca0.00Mg0.88Fe''0.12Mn0.00Co0.00Ni0.00)2SiO4 40.4216 0 0 0 11.5992 0.134266 47.3229 0.289142 0.232883 0
4000.00 1128.61 94.935024 225.255259 -1203822.882833 29.252342 118.916725 (Ca0.00Mg0.88Fe''0.12Mn0.00Co0.00Ni0.00)2SiO4 40.4157 0 0 0 11.6319 0.133724 47.2968 0.287754 0.234083 0
4000.00 1129.65 95.417507 226.479772 -1209486.396388 29.398978 119.518855 (Ca0.00Mg0.88Fe''0.12Mn0.00Co0.00Ni0.00)2SiO4 40.4099 0 0 0 11.6644 0.133186 47.2709 0.28638 0.235274 0
4000.00 1130.67 95.899977 227.704038 -1215149.013199 29.545599 120.120897 (Ca0.00Mg0.87Fe''0.12Mn0.00Co0.00Ni0.00)2SiO4 40.404 0 0 0 11.6966 0.132654 47.2452 0.285021 0.236457 0
4000.00 1131.68 96.382434 228.928062 -1220810.747726 29.692205 120.722852 (Ca0.00Mg0.87Fe''0.12Mn0.00Co0.00Ni0.00)2SiO4 40.3983 0 0 0 11.7286 0.132128 47.2197 0.283675 0.237631 0
4000.00 1132.68 96.864879 230.151847 -1226471.614123 29.838797 121.324721 (Ca0.00Mg0.87Fe''0.12Mn0.00Co0.00Ni0.00)2SiO4 40.3925 0 0 0 11.7604 0.131606 47.1944 0.282342 0.238796 0
4000.00 1133.66 97.347312 231.375398 -1232131.626253 29.985374 121.926506 (Ca0.00Mg0.87Fe''0.12Mn0.00Co0.00Ni0.00)2SiO4 40.3868 0 0 0 11.7919 0.13109 47.1692 0.281022 0.239952 0
4000.00 1134.64 97.829732 232.598718 -1237790.797698 30.131937 122.528209 (Ca0.00Mg0.87Fe''0.12Mn0.00Co0.00Ni0.00)2SiO4 40.3812 0 0 0 11.8232 0.130579 47.1442 0.279716 0.2411 0
4000.00 1135.61 98.312142 233.821812 -1243449.141750 30.278487 123.129830 (Ca0.00Mg0.87Fe''0.12Mn0.00Co0.00Ni0.00)2SiO4 40.3756 0 0 0 11.8542 0.130073 47.1195 0.278423 0.242239 0
4000.00 1136.56 98.794539 235.044683 -1249106.671435 30.425022 123.731372 (Ca0.00Mg0.87Fe''0.12Mn0.00Co0.00Ni0.00)2SiO4 40.37 0 0 0 11.885 0.129572 47.0949 0.277142 0.243371 0
4000.00 1137.51 99.276926 236.267334 -1254763.399508 30.571544 124.332835 (Ca0.00Mg0.87Fe''0.12Mn0.00Co0.00Ni0.00)2SiO4 40.3645 0 0 0 11.9156 0.129076 47.0705 0.275873 0.244493 0
4000.00 1138.44 99.759302 237.489769 -1260419.338464 30.718053 124.934221 (Ca0.00Mg0.87Fe''0.12Mn0.00Co0.00Ni0.00)2SiO4 40.359 0 0 0 11.946 0.128585 47.0462 0.274617 0.245608 0
4000.00 1139.37 100.241668 238.711992 -1266074.500540 30.864549 125.535531 (Ca0.00Mg0.87Fe''0.12Mn0.00Co0.00Ni0.00)2SiO4 40.3535 0 0 0 11.9761 0.128098 47.0221 0.273374 0.246714 0
4000.00 1140.28 100.724023 239.934005 -1271728.897723 31.011032 126.136766 (Ca0.00Mg0.87Fe''0.12Mn0.00Co0.00Ni0.00)2SiO4 40.3481 0 0 0 12.0061 0.127616 46.9982 0.272142 0.247813 0
4000.00 1141.19 101.206368 241.155813 -1277382.541759 31.157502 126.737928 (Ca0.00Mg0.87Fe''0.12Mn0.00Co0.00Ni0.00)2SiO4 40.3427 0 0 0 12.0358 0.127139 46.9745 0.270921 0.248903 0
4000.00 1142.08 101.688703 242.377418 -1283035.444158 31.303960 127.339017 (Ca0.00Mg0.87Fe''0.13Mn0.00Co0.00Ni0.00)2SiO4 40.3374 0 0 0 12.0653 0.126666 46.951 0.269713 0.249986 0
4000.00 1142.97 102.171029 243.598823 -1288687.616193 31.450406 127.940035 (Ca0.00Mg0.87Fe''0.13Mn0.00Co0.00Ni0.00)2SiO4 40.3321 0 0 0 12.0945 0.126198 46.9276 0.268515 0.25106 0
4000.00 1143.85 102.653345 244.820031 -1294339.068927 31.596839 128.540983 (Ca0.00Mg0.87Fe''0.13Mn0.00Co0.00Ni0.00)2SiO4 40.3269 0 0 0 12.1236 0.125734 46.9043 0.26733 0.252127 0
4000.00 1144.71 103.135652 246.041045 -1299989.813184 31.743261 129.141862 (Ca0.00Mg0.87Fe''0.13Mn0.00Co0.00Ni0.00)2SiO4 40.3216 0 0 0 12.1525 0.125274 46.8813 0.266155 0.253186 0
4000.00 1145.57 103.617950 247.261869 -1305639.859588 31.889671 129.742673 (Ca0.00Mg0.87Fe''0.13Mn0.00Co0.00Ni0.00)2SiO4 40.3165 0 0 0 12.1811 0.124819 46.8584 0.264991 0.254238 0
4000.00 1146.42 104.100240 248.482504 -1311289.218549 32.036070 130.343418 (Ca0.00Mg0.87Fe''0.13Mn0.00Co0.00Ni0.00)2SiO4 40.3113 0 0 0 12.2095 0.124368 46.8357 0.263838 0.255282 0
4000.00 1147.26 104.582520 249.702954 -1316937.900277 32.182457 130.944096 (Ca0.00Mg0.87Fe''0.13Mn0.00Co0.00Ni0.00)2SiO4 40.3062 0 0 0 12.2378 0.123921 46.8131 0.262696 0.256318 0
4000.00 1148.10 105.064792 250.923222 -1322585.914785 32.328833 131.544709 (Ca0.00Mg0.87Fe''0.13Mn0.00Co0.00Ni0.00)2SiO4 40.3011 0 0 0 12.2658 0.123478 46.7907 0.261564 0.257347 0
4000.00 1148.92 105.547055 252.143309 -1328233.271894 32.475198 132.145258 (Ca0.00Mg0.87Fe''0.13Mn0.00Co0.00Ni0.00)2SiO4 40.2961 0 0 0 12.2937 0.12304 46.7684 0.260442 0.258369 0
4000.00 1149.74 106.029310 253.363218 -1333879.981231 32.621552 132.745745 (Ca0.00Mg0.87Fe''0.13Mn0.00Co0.00Ni0.00)2SiO4 40.2911 0 0 0 12.3213 0.122605 46.7463 0.259331 0.259383 0
4000.00 1150.55 106.511556 254.582952 -1339526.052254 32.767895 133.346169 (Ca0.00Mg0.87Fe''0.13Mn0.00Co0.00Ni0.00)2SiO4 40.2861 0 0 0 12.3487 0.122174 46.7244 0.25823 0.26039 0
4000.00 1151.35 106.993795 255.802514 -1345171.494229 32.914227 133.946532 (Ca0.00Mg0.87Fe''0.13Mn0.00Co0.00Ni0.00)2SiO4 40.2812 0 0 0 12.376 0.121747 46.7026 0.257138 0.26139 0
4000.00 1152.15 107.473712 257.016990 -1350765.052478 33.059700 134.543019 (Ca0.00Mg0.87Fe''0.13Mn0.00Co0.00Ni0.00)2SiO4 40.2759 0 0 0 12.4046 0.121327 46.6792 0.256063 0.262897 0
4000.00 1152.99 107.939910 258.201729 -1356070.368349 33.200254 135.117451 (Ca0.00Mg0.87Fe''0.13Mn0.00Co0.00Ni0.00)2SiO4 40.2688 0 0 0 12.4412 0.120926 46.6469 0.255029 0.267221 0
4000.00 1153.83 108.403011 259.378884 -1361337.328648 33.339894 135.687896 (Ca0.00Mg0.87Fe''0.13Mn0.00Co0.00Ni0.00)2SiO4 40.2618 0 0 0 12.4773 0.120531 46.6146 0.254011 0.271784 0

feldspar_0 thermodynamic data and composition:
Pressure Temperature mass S H V Cp formula SiO2 TiO2 Al2O3 Fe2O3 FeO MnO MgO NiO CaO Na2O
4000.00 1003.12 0.350996 0.811174 -4861.849053 0.132633 0.428124 K0.00Na0.47Ca0.53Al1.53Si2.47O8 54.7774 0 28.8467 0 0 0 0 0 11.0172 5.3587
4000.00 1006.00 1.029965 2.383144 -14263.028879 0.389229 1.256676 K0.00Na0.47Ca0.53Al1.53Si2.47O8 54.7779 0 28.8463 0 0 0 0 0 11.0169 5.35893
4000.00 1008.82 1.707534 3.955546 -23640.096828 0.645341 2.084022 K0.00Na0.47Ca0.53Al1.53Si2.47O8 54.7822 0 28.8434 0 0 0 0 0 11.0134 5.36094
4000.00 1011.59 2.383191 5.527115 -32986.066395 0.900780 2.909531 K0.00Na0.47Ca0.53Al1.53Si2.47O8 54.7898 0 28.8383 0 0 0 0 0 11.0074 5.36446
4000.00 1014.31 3.056556 7.096880 -42295.774919 1.155407 3.732732 K0.00Na0.47Ca0.53Al1.53Si2.47O8 54.8002 0 28.8313 0 0 0 0 0 10.9993 5.36923
4000.00 1016.99 3.727360 8.664123 -51565.597334 1.409125 4.553284 K0.00Na0.47Ca0.53Al1.53Si2.47O8 54.8127 0 28.8229 0 0 0 0 0 10.9894 5.37504
4000.00 1019.61 4.395424 10.228331 -60793.184738 1.661865 5.370958 K0.00Na0.47Ca0.53Al1.53Si2.47O8 54.8271 0 28.8132 0 0 0 0 0 10.978 5.38171
4000.00 1022.20 5.060648 11.789167 -69977.231173 1.913592 6.185615 K-0.0Na0.47Ca0.53Al1.53Si2.47O8 54.843 0 28.8025 0 0 0 0 0 10.9655 5.38905
4000.00 1024.74 5.722986 13.346432 -79117.269658 2.164289 6.997190 K-0.0Na0.47Ca0.53Al1.53Si2.47O8 54.8601 0 28.791 0 0 0 0 0 10.952 5.39694
4000.00 1027.23 6.382447 14.900039 -88213.496862 2.413958 7.805676 K-0.0Na0.47Ca0.53Al1.53Si2.47O8 54.878 0 28.7789 0 0 0 0 0 10.9379 5.40523
4000.00 1029.68 7.039072 16.449989 -97266.624551 2.662614 8.611111 K0.00Na0.47Ca0.53Al1.53Si2.47O8 54.8966 0 28.7664 0 0 0 0 0 10.9232 5.41384
4000.00 1032.10 7.692935 17.996335 -106277.826638 2.910282 9.357720 K0.00Na0.47Ca0.53Al1.53Si2.47O8 54.9157 0 28.7535 0 0 0 0 0 10.9081 5.42266
4000.00 1034.47 8.344136 19.539153 -115248.648816 3.156997 10.152599 K0.00Na0.47Ca0.53Al1.53Si2.47O8 54.935 0 28.7405 0 0 0 0 0 10.8929 5.43162
4000.00 1036.81 8.992771 21.078649 -124180.468808 3.402796 10.944733 K0.00Na0.48Ca0.52Al1.52Si2.48O8 54.9545 0 28.7273 0 0 0 0 0 10.8775 5.44065
4000.00 1039.11 9.638958 22.615008 -133075.018950 3.647723 11.734251 K-0.0Na0.48Ca0.52Al1.52Si2.48O8 54.9741 0 28.7142 0 0 0 0 0 10.862 5.44969
4000.00 1041.37 10.282821 24.148436 -141934.115199 3.891821 12.521292 K0.00Na0.48Ca0.52Al1.52Si2.48O8 54.9936 0 28.701 0 0 0 0 0 10.8466 5.45872
4000.00 1043.60 10.924488 25.679147 -150759.614896 4.135137 13.305997 K0.00Na0.48Ca0.52Al1.52Si2.48O8 55.013 0 28.688 0 0 0 0 0 10.8314 5.46768
4000.00 1045.79 11.564085 27.207362 -159553.383946 4.377718 14.088511 K0.00Na0.48Ca0.52Al1.52Si2.48O8 55.0321 0 28.6751 0 0 0 0 0 10.8162 5.47654
4000.00 1047.94 12.201741 28.733302 -168317.271772 4.619610 14.868977 K0.00Na0.48Ca0.52Al1.52Si2.48O8 55.051 0 28.6624 0 0 0 0 0 10.8013 5.48528
4000.00 1050.06 12.837579 30.257188 -177053.092496 4.860859 15.647536 K0.00Na0.48Ca0.52Al1.52Si2.48O8 55.0696 0 28.6498 0 0 0 0 0 10.7867 5.49387
4000.00 1052.16 13.469764 31.774810 -185735.338521 5.100794 16.421966 K0.00Na0.48Ca0.52Al1.52Si2.48O8 55.0898 0 28.6363 0 0 0 0 0 10.7708 5.5032
4000.00 1054.22 14.097856 33.285123 -194357.947745 5.339258 17.191731 K0.00Na0.48Ca0.52Al1.52Si2.48O8 55.1119 0 28.6214 0 0 0 0 0 10.7533 5.51344
4000.00 1056.25 14.725421 34.796137 -202970.650098 5.577550 17.961119 K0.00Na0.48Ca0.52Al1.52Si2.48O8 55.1326 0 28.6074 0 0 0 0 0 10.737 5.523
4000.00 1058.25 15.352500 36.307894 -211574.085400 5.815685 18.730173 K0.00Na0.48Ca0.52Al1.52Si2.48O8 55.1519 0 28.5944 0 0 0 0 0 10.7217 5.53196
4000.00 1060.22 15.979130 37.820429 -220168.824660 6.053675 19.498930 K0.00Na0.48Ca0.52Al1.52Si2.48O8 55.1701 0 28.5821 0 0 0 0 0 10.7074 5.54037
4000.00 1062.16 16.605343 39.333768 -228755.380145 6.291533 20.267421 K0.00Na0.48Ca0.52Al1.52Si2.48O8 55.1872 0 28.5706 0 0 0 0 0 10.6939 5.54829
4000.00 1064.07 17.231169 40.847933 -237334.213711 6.529267 21.035677 K-0.0Na0.48Ca0.52Al1.52Si2.48O8 55.2033 0 28.5598 0 0 0 0 0 10.6812 5.55574
4000.00 1065.95 17.856634 42.362937 -245905.743620 6.766888 21.803722 K-0.0Na0.49Ca0.51Al1.51Si2.49O8 55.2186 0 28.5495 0 0 0 0 0 10.6691 5.56278
4000.00 1067.80 18.481762 43.878794 -254470.350313 7.004402 22.571578 K0.00Na0.49Ca0.51Al1.51Si2.49O8 55.233 0 28.5398 0 0 0 0 0 10.6578 5.56944
4000.00 1069.62 19.106573 45.395509 -263028.381166 7.241819 23.339264 K0.00Na0.49Ca0.51Al1.51Si2.49O8 55.2466 0 28.5306 0 0 0 0 0 10.647 5.57575
4000.00 1071.42 19.731086 46.913088 -271580.154557 7.479144 24.106800 K0.00Na0.49Ca0.51Al1.51Si2.49O8 55.2595 0 28.5219 0 0 0 0 0 10.6368 5.58173
4000.00 1073.19 20.355320 48.431533 -280125.963295 7.716382 24.874200 K0.00Na0.49Ca0.51Al1.51Si2.49O8 55.2718 0 28.5136 0 0 0 0 0 10.6271 5.58742
4000.00 1074.94 20.979291 49.950844 -288666.077518 7.953541 25.641478 K0.00Na0.49Ca0.51Al1.51Si2.49O8 55.2835 0 28.5058 0 0 0 0 0 10.6179 5.59282
4000.00 1076.65 21.603013 51.471018 -297200.747246 8.190624 26.408647 K0.00Na0.49Ca0.51Al1.51Si2.49O8 55.2946 0 28.4983 0 0 0 0 0 10.6091 5.59797
4000.00 1078.35 22.226500 52.992052 -305730.204494 8.427637 27.175719 K0.00Na0.49Ca0.51Al1.51Si2.49O8 55.3052 0 28.4911 0 0 0 0 0 10.6008 5.60288
4000.00 1080.02 22.849763 54.513941 -314254.665169 8.664583 27.942704 K0.00Na0.49Ca0.51Al1.51Si2.49O8 55.3154 0 28.4843 0 0 0 0 0 10.5928 5.60756
4000.00 1081.67 23.472816 56.036680 -322774.330673 8.901467 28.709611 K-0.0Na0.49Ca0.51Al1.51Si2.49O8 55.325 0 28.4778 0 0 0 0 0 10.5851 5.61204
4000.00 1083.29 24.095668 57.560261 -331289.389324 9.138291 29.476449 K0.00Na0.49Ca0.51Al1.51Si2.49O8 55.3343 0 28.4716 0 0 0 0 0 10.5778 5.61632
4000.00 1084.89 24.718329 59.084676 -339800.017595 9.375060 30.243225 K-0.0Na0.49Ca0.51Al1.51Si2.49O8 55.3432 0 28.4656 0 0 0 0 0 10.5708 5.62042
4000.00 1086.47 25.340808 60.609918 -348306.381193 9.611775 31.009947 K-0.0Na0.49Ca0.51Al1.51Si2.49O8 55.3516 0 28.4599 0 0 0 0 0 10.5641 5.62435
4000.00 1088.02 25.963315 62.136475 -356811.355059 9.848518 31.776868 K0.00Na0.49Ca0.51Al1.51Si2.49O8 55.3598 0 28.4544 0 0 0 0 0 10.5577 5.62813
4000.00 1089.56 26.586934 63.667012 -365329.777477 10.085706 32.545326 K0.00Na0.49Ca0.51Al1.51Si2.49O8 55.3679 0 28.4489 0 0 0 0 0 10.5513 5.63186
4000.00 1091.08 27.210546 65.198709 -373846.417862 10.322905 33.313930 K0.00Na0.49Ca0.51Al1.51Si2.49O8 55.3756 0 28.4437 0 0 0 0 0 10.5452 5.63544
4000.00 1092.58 27.834128 66.731493 -382361.025834 10.560107 34.082651 K0.00Na0.49Ca0.51Al1.51Si2.49O8 55.383 0 28.4387 0 0 0 0 0 10.5394 5.63887
4000.00 1094.05 28.457667 68.265307 -390873.451421 10.797307 34.851469 K0.00Na0.49Ca0.51Al1.51Si2.49O8 55.3901 0 28.4339 0 0 0 0 0 10.5338 5.64216
4000.00 1095.51 29.081156 69.800105 -399383.606124 11.034501 35.620371 K0.00Na0.49Ca0.51Al1.51Si2.49O8 55.397 0 28.4293 0 0 0 0 0 10.5284 5.64532
4000.00 1096.95 29.704588 71.335850 -407891.440917 11.271687 36.389346 K0.00Na0.49Ca0.51Al1.51Si2.49O8 55.4036 0 28.4249 0 0 0 0 0 10.5232 5.64836
4000.00 1098.37 30.327959 72.872510 -416396.933075 11.508864 37.158386 K-0.0Na0.49Ca0.51Al1.51Si2.49O8 55.4099 0 28.4206 0 0 0 0 0 10.5182 5.6513
4000.00 1099.77 30.951266 74.410057 -424900.077832 11.746029 37.927484 K0.00Na0.49Ca0.51Al1.51Si2.49O8 55.416 0 28.4165 0 0 0 0 0 10.5133 5.65413
4000.00 1101.15 31.574509 75.948464 -433400.882925 11.983183 38.696637 K0.00Na0.49Ca0.51Al1.51Si2.49O8 55.4219 0 28.4125 0 0 0 0 0 10.5087 5.65686
4000.00 1102.51 32.197686 77.487709 -441899.364895 12.220325 39.465840 K0.00Na0.49Ca0.51Al1.51Si2.49O8 55.4276 0 28.4087 0 0 0 0 0 10.5042 5.6595
4000.00 1103.86 32.820797 79.027770 -450395.546513 12.457453 40.235089 K0.00Na0.49Ca0.51Al1.51Si2.49O8 55.4331 0 28.405 0 0 0 0 0 10.4998 5.66205
4000.00 1105.19 33.443842 80.568627 -458889.454968 12.694569 41.004382 K0.00Na0.49Ca0.51Al1.51Si2.49O8 55.4385 0 28.4014 0 0 0 0 0 10.4956 5.66452
4000.00 1106.50 34.066822 82.110261 -467381.120536 12.931672 41.773717 K0.00Na0.49Ca0.51Al1.51Si2.49O8 55.4436 0 28.3979 0 0 0 0 0 10.4915 5.6669
4000.00 1107.80 34.689736 83.652654 -475870.575614 13.168762 42.543091 K0.00Na0.49Ca0.51Al1.51Si2.49O8 55.4486 0 28.3945 0 0 0 0 0 10.4876 5.66922
4000.00 1109.08 35.312586 85.195789 -484357.854015 13.405838 43.312503 K0.00Na0.49Ca0.51Al1.51Si2.49O8 55.4535 0 28.3913 0 0 0 0 0 10.4838 5.67146
4000.00 1110.34 35.935372 86.739649 -492842.990413 13.642902 44.081951 K-0.0Na0.49Ca0.51Al1.51Si2.49O8 55.4582 0 28.3881 0 0 0 0 0 10.4801 5.67364
4000.00 1111.59 36.558095 88.284219 -501326.019972 13.879953 44.851434 K0.00Na0.50Ca0.50Al1.50Si2.50O8 55.4628 0 28.385 0 0 0 0 0 10.4765 5.67575
4000.00 1112.82 37.180755 89.829485 -509806.978000 14.116991 45.620950 K0.00Na0.50Ca0.50Al1.50Si2.50O8 55.4672 0 28.382 0 0 0 0 0 10.473 5.6778
4000.00 1114.04 37.803355 91.375430 -518285.899754 14.354016 46.390499 K0.00Na0.50Ca0.50Al1.50Si2.50O8 55.4715 0 28.3792 0 0 0 0 0 10.4696 5.67979
4000.00 1115.24 38.425895 92.922042 -526762.820242 14.591029 47.160079 K0.00Na0.50Ca0.50Al1.50Si2.50O8 55.4757 0 28.3763 0 0 0 0 0 10.4663 5.68172
4000.00 1116.43 39.048375 94.469307 -535237.774092 14.828030 47.929690 K-0.0Na0.50Ca0.50Al1.50Si2.50O8 55.4797 0 28.3736 0 0 0 0 0 10.4631 5.6836
4000.00 1117.61 39.670797 96.017212 -543710.795467 15.065019 48.699329 K0.00Na0.50Ca0.50Al1.50Si2.50O8 55.4837 0 28.3709 0 0 0 0 0 10.4599 5.68543
4000.00 1118.77 40.293161 97.565743 -552181.917980 15.301995 49.468998 K0.00Na0.50Ca0.50Al1.50Si2.50O8 55.4875 0 28.3683 0 0 0 0 0 10.4569 5.68721
4000.00 1119.91 40.915469 99.114889 -560651.174637 15.538960 50.238694 K-0.0Na0.50Ca0.50Al1.50Si2.50O8 55.4913 0 28.3658 0 0 0 0 0 10.454 5.68895
4000.00 1121.04 41.537722 100.664637 -569118.597807 15.775914 51.008417 K0.00Na0.50Ca0.50Al1.50Si2.50O8 55.4949 0 28.3634 0 0 0 0 0 10.4511 5.69064
4000.00 1122.16 42.159920 102.214976 -577584.219190 16.012856 51.778166 K-0.0Na0.50Ca0.50Al1.50Si2.50O8 55.4985 0 28.361 0 0 0 0 0 10.4483 5.69228
4000.00 1123.27 42.782064 103.765894 -586048.069800 16.249786 52.547940 K-0.0Na0.50Ca0.50Al1.50Si2.50O8 55.502 0 28.3586 0 0 0 0 0 10.4455 5.69388
4000.00 1124.36 43.404156 105.317379 -594510.179965 16.486706 53.317739 K0.00Na0.50Ca0.50Al1.50Si2.50O8 55.5053 0 28.3563 0 0 0 0 0 10.4429 5.69545
4000.00 1125.45 44.026196 106.869422 -602970.579312 16.723615 54.087562 K0.00Na0.50Ca0.50Al1.50Si2.50O8 55.5086 0 28.3541 0 0 0 0 0 10.4403 5.69697
4000.00 1126.51 44.648184 108.422011 -611429.296770 16.960513 54.857408 K-0.0Na0.50Ca0.50Al1.50Si2.50O8 55.5119 0 28.352 0 0 0 0 0 10.4377 5.69846
4000.00 1127.57 45.270123 109.975137 -619886.360588 17.197401 55.627277 K0.00Na0.50Ca0.50Al1.50Si2.50O8 55.515 0 28.3498 0 0 0 0 0 10.4352 5.69992
4000.00 1128.61 45.892012 111.528788 -628341.798327 17.434278 56.397168 K-0.0Na0.50Ca0.50Al1.50Si2.50O8 55.5181 0 28.3478 0 0 0 0 0 10.4328 5.70134
4000.00 1129.65 46.513852 113.082956 -636795.636885 17.671145 57.167080 K0.00Na0.50Ca0.50Al1.50Si2.50O8 55.5211 0 28.3458 0 0 0 0 0 10.4305 5.70272
4000.00 1130.67 47.135644 114.637629 -645247.902483 17.908002 57.937013 K-0.0Na0.50Ca0.50Al1.50Si2.50O8 55.524 0 28.3438 0 0 0 0 0 10.4281 5.70408
4000.00 1131.68 47.757390 116.192800 -653698.620719 18.144848 58.706966 K0.00Na0.50Ca0.50Al1.50Si2.50O8 55.5269 0 28.3419 0 0 0 0 0 10.4259 5.7054
4000.00 1132.68 48.379088 117.748459 -662147.816544 18.381686 59.476939 K-0.0Na0.50Ca0.50Al1.50Si2.50O8 55.5297 0 28.34 0 0 0 0 0 10.4237 5.7067
4000.00 1133.66 49.000741 119.304596 -670595.514291 18.618513 60.246930 K-0.0Na0.50Ca0.50Al1.50Si2.50O8 55.5324 0 28.3381 0 0 0 0 0 10.4215 5.70796
4000.00 1134.64 49.622349 120.861203 -679041.737707 18.855331 61.016941 K-0.0Na0.50Ca0.50Al1.50Si2.50O8 55.5351 0 28.3363 0 0 0 0 0 10.4194 5.7092
4000.00 1135.61 50.243913 122.418272 -687486.509930 19.092139 61.786969 K0.00Na0.50Ca0.50Al1.50Si2.50O8 55.5377 0 28.3346 0 0 0 0 0 10.4173 5.71041
4000.00 1136.56 50.865432 123.975793 -695929.853543 19.328938 62.557014 K0.00Na0.50Ca0.50Al1.50Si2.50O8 55.5403 0 28.3328 0 0 0 0 0 10.4153 5.7116
4000.00 1137.51 51.486909 125.533759 -704371.790566 19.565728 63.327076 K0.00Na0.50Ca0.50Al1.50Si2.50O8 55.5428 0 28.3311 0 0 0 0 0 10.4133 5.71276
4000.00 1138.44 52.108342 127.092162 -712812.342484 19.802509 64.097154 K-0.0Na0.50Ca0.50Al1.50Si2.50O8 55.5452 0 28.3295 0 0 0 0 0 10.4114 5.7139
4000.00 1139.37 52.729734 128.650993 -721251.530249 20.039281 64.867248 K0.00Na0.50Ca0.50Al1.50Si2.50O8 55.5476 0 28.3279 0 0 0 0 0 10.4095 5.71501
4000.00 1140.28 53.351084 130.210245 -729689.374305 20.276043 65.637357 K-0.0Na0.50Ca0.50Al1.50Si2.50O8 55.55 0 28.3263 0 0 0 0 0 10.4076 5.7161
4000.00 1141.19 53.972394 131.769910 -738125.894600 20.512798 66.407481 K0.00Na0.50Ca0.50Al1.50Si2.50O8 55.5523 0 28.3247 0 0 0 0 0 10.4058 5.71717
4000.00 1142.08 54.593662 133.329981 -746561.110603 20.749543 67.177619 K0.00Na0.50Ca0.50Al1.50Si2.50O8 55.5546 0 28.3232 0 0 0 0 0 10.404 5.71822
4000.00 1142.97 55.214891 134.890451 -754995.041307 20.986280 67.947771 K0.00Na0.50Ca0.50Al1.50Si2.50O8 55.5568 0 28.3217 0 0 0 0 0 10.4023 5.71925
4000.00 1143.85 55.836081 136.451312 -763427.705271 21.223008 68.717936 K0.00Na0.50Ca0.50Al1.50Si2.50O8 55.559 0 28.3202 0 0 0 0 0 10.4005 5.72026
4000.00 1144.71 56.457232 138.012558 -771859.120585 21.459728 69.488114 K0.00Na0.50Ca0.50Al1.50Si2.50O8 55.5611 0 28.3188 0 0 0 0 0 10.3989 5.72125
4000.00 1145.57 57.078344 139.574181 -780289.304933 21.696439 70.258304 K0.00Na0.50Ca0.50Al1.50Si2.50O8 55.5632 0 28.3174 0 0 0 0 0 10.3972 5.72222
4000.00 1146.42 57.699418 141.136176 -788718.275569 21.933142 71.028505 K0.00Na0.50Ca0.50Al1.50Si2.50O8 55.5653 0 28.316 0 0 0 0 0 10.3956 5.72317
4000.00 1147.26 58.320455 142.698534 -797146.049354 22.169837 71.798718 K0.00Na0.50Ca0.50Al1.50Si2.50O8 55.5673 0 28.3146 0 0 0 0 0 10.394 5.72411
4000.00 1148.10 58.941455 144.261251 -805572.642756 22.406523 72.568942 K0.00Na0.50Ca0.50Al1.50Si2.50O8 55.5693 0 28.3133 0 0 0 0 0 10.3924 5.72502
4000.00 1148.92 59.562417 145.824320 -813998.071859 22.643202 73.339176 K0.00Na0.50Ca0.50Al1.50Si2.50O8 55.5712 0 28.312 0 0 0 0 0 10.3909 5.72593
4000.00 1149.74 60.183344 147.387734 -822422.352372 22.879873 74.109420 K-0.0Na0.50Ca0.50Al1.50Si2.50O8 55.5731 0 28.3107 0 0 0 0 0 10.3894 5.72681
4000.00 1150.55 60.804235 148.951487 -830845.499667 23.116535 74.879674 K-0.0Na0.50Ca0.50Al1.50Si2.50O8 55.575 0 28.3094 0 0 0 0 0 10.3879 5.72768
4000.00 1151.35 61.425090 150.515574 -839267.528740 23.353190 75.649937 K-0.0Na0.50Ca0.50Al1.50Si2.50O8 55.5769 0 28.3082 0 0 0 0 0 10.3864 5.72853
4000.00 1152.15 62.037926 152.061270 -847578.165320 23.586864 76.410487 K0.00Na0.50Ca0.50Al1.50Si2.50O8 55.5795 0 28.3064 0 0 0 0 0 10.3843 5.72976
4000.00 1152.99 62.606211 153.502648 -855273.124822 23.803952 77.116807 K0.00Na0.50Ca0.50Al1.50Si2.50O8 55.5867 0 28.3015 0 0 0 0 0 10.3786 5.73311
4000.00 1153.83 63.169300 154.931757 -862896.384625 24.019103 77.816785 K0.00Na0.50Ca0.50Al1.50Si2.50O8 55.5943 0 28.2964 0 0 0 0 0 10.3726 5.73662

orthopyroxene_0 thermodynamic data and composition:
Pressure Temperature mass S H V Cp structure formula SiO2 TiO2 Al2O3 Fe2O3 FeO MnO MgO NiO CaO Na2O
4000.00 1000.00 29.695126 67.347586 -396815.335098 9.237194 37.579118 opx Na0.00Ca0.03Fe''0.16Mg1.71Fe'''0.04Ti0.00Al0.16Si1.90O6 54.9946 0.071584 3.85453 1.57714 5.50819 0 33.1525 0 0.799367 0.0420444
4000.00 1003.12 29.614434 67.257679 -395598.445418 9.212226 37.487397 opx Na0.00Ca0.03Fe''0.16Mg1.71Fe'''0.04Ti0.00Al0.16Si1.90O6 54.9868 0.0720542 3.89537 1.54945 5.53933 0 33.1057 0 0.800201 0.0511645
4000.00 1006.00 29.309800 66.647256 -391239.267112 9.116455 37.104537 opx Na0.00Ca0.03Fe''0.16Mg1.70Fe'''0.04Ti0.00Al0.16Si1.90O6 54.9553 0.0735281 3.90625 1.57348 5.57159 0 33.0619 0 0.806502 0.0514556
4000.00 1008.82 29.005474 66.034122 -386893.109641 9.020803 36.721824 opx Na0.00Ca0.03Fe''0.16Mg1.70Fe'''0.04Ti0.00Al0.16Si1.90O6 54.9242 0.0750004 3.91653 1.59757 5.60349 0 33.0187 0 0.812691 0.0517601
4000.00 1011.59 28.701787 65.419145 -382564.480107 8.925373 36.339700 opx Na0.00Ca0.03Fe''0.16Mg1.70Fe'''0.04Ti0.00Al0.16Si1.90O6 54.8937 0.0764684 3.92622 1.62158 5.63507 0 32.9761 0 0.818782 0.0520752
4000.00 1014.31 28.398980 64.802992 -378256.675619 8.830245 35.958496 opx Na0.00Ca0.03Fe''0.16Mg1.70Fe'''0.04Ti0.00Al0.16Si1.90O6 54.8637 0.0779299 3.93537 1.64544 5.66633 0 32.934 0 0.824786 0.0523985
4000.00 1016.99 28.097223 64.186160 -373971.976336 8.735472 35.578446 opx Na0.00Ca0.03Fe''0.16Mg1.70Fe'''0.04Ti0.00Al0.16Si1.90O6 54.8343 0.079383 3.94397 1.66906 5.69728 0 32.8925 0 0.830713 0.0527278
4000.00 1019.61 27.796624 63.569003 -369711.820971 8.641090 35.199707 opx Na0.00Ca0.03Fe''0.17Mg1.70Fe'''0.04Ti0.00Al0.16Si1.90O6 54.8055 0.0808261 3.95206 1.69236 5.72792 0 32.8517 0 0.836573 0.0530612
4000.00 1022.20 27.497244 62.951757 -365476.962780 8.547119 34.822370 opx Na0.00Ca0.03Fe''0.17Mg1.69Fe'''0.04Ti0.00Al0.16Si1.90O6 54.7773 0.0822578 3.95965 1.71528 5.75828 0 32.8114 0 0.842372 0.0533972
4000.00 1024.74 27.199103 62.334567 -361267.605549 8.453566 34.446476 opx Na0.00Ca0.03Fe''0.17Mg1.69Fe'''0.05Ti0.00Al0.16Si1.90O6 54.7498 0.0836769 3.96677 1.73779 5.78835 0 32.7718 0 0.848118 0.0537342
4000.00 1027.23 26.902192 61.717500 -357083.520180 8.360427 34.072024 opx Na0.00Ca0.03Fe''0.17Mg1.69Fe'''0.05Ti0.00Al0.16Si1.90O6 54.7229 0.0850825 3.97344 1.75982 5.81815 0 32.7327 0 0.853816 0.054071
4000.00 1029.68 26.606476 61.100565 -352924.143214 8.267694 33.698981 opx Na0.00Ca0.03Fe''0.17Mg1.69Fe'''0.05Ti0.00Al0.16Si1.90O6 54.6966 0.0864737 3.97967 1.78137 5.84768 0 32.6943 0 0.859472 0.0544067
4000.00 1032.10 26.311903 60.483728 -348788.621674 8.175349 33.327290 opx Na0.00Ca0.03Fe''0.17Mg1.69Fe'''0.05Ti0.00Al0.16Si1.89O6 54.671 0.08785 3.98549 1.80239 5.87695 0 32.6565 0 0.86509 0.0547403
4000.00 1034.47 26.018402 59.866922 -344675.876707 8.083371 32.956873 opx Na0.00Ca0.03Fe''0.17Mg1.69Fe'''0.05Ti0.00Al0.16Si1.89O6 54.646 0.0892109 3.99092 1.82287 5.90596 0 32.6193 0 0.870675 0.0550711
4000.00 1036.81 25.725907 59.250050 -340584.893969 7.991738 32.587649 opx Na0.00Ca0.03Fe''0.17Mg1.68Fe'''0.05Ti0.00Al0.16Si1.89O6 54.6217 0.0905559 3.99597 1.8428 5.93471 0 32.5827 0 0.876228 0.0553986
4000.00 1039.11 25.434337 58.633000 -336514.458615 7.900425 32.219524 opx Na0.00Ca0.03Fe''0.17Mg1.68Fe'''0.05Ti0.00Al0.16Si1.89O6 54.598 0.0918847 4.00065 1.86217 5.96322 0 32.5466 0 0.881752 0.0557221
4000.00 1041.37 25.143608 58.015647 -332463.305953 7.809405 31.852395 opx Na0.00Ca0.03Fe''0.17Mg1.68Fe'''0.05Ti0.00Al0.16Si1.89O6 54.5749 0.093197 4.00499 1.88096 5.99148 0 32.5112 0 0.88725 0.0560412
4000.00 1043.60 24.853637 57.397861 -328430.149062 7.718652 31.486162 opx Na0.00Ca0.03Fe''0.17Mg1.68Fe'''0.05Ti0.00Al0.16Si1.89O6 54.5524 0.0944927 4.009 1.89917 6.01951 0 32.4763 0 0.892724 0.0563557
4000.00 1045.79 24.564337 56.779508 -324413.700182 7.628139 31.120720 opx Na0.00Ca0.03Fe''0.18Mg1.68Fe'''0.05Ti0.00Al0.16Si1.89O6 54.5306 0.0957715 4.0127 1.91681 6.0473 0 32.442 0 0.898175 0.0566651
4000.00 1047.94 24.275625 56.160455 -320412.686979 7.537838 30.755967 opx Na0.00Ca0.03Fe''0.18Mg1.68Fe'''0.05Ti0.00Al0.16Si1.89O6 54.5094 0.0970335 4.01609 1.93387 6.07485 0 32.4082 0 0.903605 0.0569692
4000.00 1050.06 23.987419 55.540568 -316425.864704 7.447724 30.391802 opx Na0.00Ca0.03Fe''0.18Mg1.68Fe'''0.05Ti0.00Al0.16Si1.89O6 54.4887 0.0982785 4.01919 1.95036 6.10218 0 32.375 0 0.909015 0.057268
4000.00 1052.16 23.700949 54.922789 -312472.690019 7.358238 30.029977 opx Na0.00Ca0.03Fe''0.18Mg1.67Fe'''0.05Ti0.00Al0.16Si1.89O6 54.4708 0.0994657 4.02021 1.96438 6.12953 0 32.3433 0 0.914754 0.0575612
4000.00 1054.22 23.416495 54.307833 -308558.049666 7.269487 29.670923 opx Na0.00Ca0.03Fe''0.18Mg1.67Fe'''0.05Ti0.00Al0.16Si1.89O6 54.4564 0.100576 4.01847 1.9751 6.15702 0 32.3136 0 0.920978 0.0578468
4000.00 1056.25 23.131667 53.690161 -304644.474264 7.180628 29.311289 opx Na0.00Ca0.03Fe''0.18Mg1.67Fe'''0.05Ti0.00Al0.16Si1.89O6 54.4419 0.101679 4.01708 1.98577 6.18422 0 32.2841 0 0.927089 0.0581244
4000.00 1058.25 22.846449 53.069776 -300731.607507 7.091655 28.951057 opx Na0.00Ca0.03Fe''0.18Mg1.67Fe'''0.05Ti0.00Al0.16Si1.89O6 54.4274 0.102774 4.016 1.99639 6.21113 0 32.2548 0 0.933091 0.0583944
4000.00 1060.22 22.560823 52.446685 -296819.133444 7.002565 28.590213 opx Na0.00Ca0.03Fe''0.18Mg1.67Fe'''0.05Ti0.00Al0.16Si1.89O6 54.4128 0.103862 4.01523 2.00697 6.23775 0 32.2257 0 0.938986 0.0586575
4000.00 1062.16 22.274777 51.820901 -292906.770582 6.913352 28.228743 opx Na0.00Ca0.04Fe''0.18Mg1.67Fe'''0.05Ti0.00Al0.16Si1.89O6 54.3982 0.104943 4.01472 2.01751 6.2641 0 32.1968 0 0.944778 0.058914
4000.00 1064.07 21.988297 51.192436 -288994.267003 6.824015 27.866638 opx Na0.00Ca0.04Fe''0.18Mg1.67Fe'''0.05Ti0.00Al0.16Si1.89O6 54.3835 0.106018 4.01447 2.028 6.29017 0 32.1682 0 0.950469 0.0591645
4000.00 1065.95 21.701376 50.561309 -285081.396357 6.734549 27.503890 opx Na0.00Ca0.04Fe''0.18Mg1.67Fe'''0.05Ti0.00Al0.16Si1.89O6 54.3689 0.107085 4.01444 2.03846 6.31597 0 32.1397 0 0.95606 0.0594092
4000.00 1067.80 21.414003 49.927538 -281167.954474 6.644953 27.140492 opx Na0.00Ca0.04Fe''0.18Mg1.66Fe'''0.05Ti0.00Al0.16Si1.89O6 54.3541 0.108146 4.01463 2.04887 6.34151 0 32.1115 0 0.961554 0.0596484
4000.00 1069.62 21.126172 49.291143 -277253.756564 6.555225 26.776439 opx Na0.00Ca0.04Fe''0.19Mg1.66Fe'''0.05Ti0.00Al0.16Si1.89O6 54.3394 0.1092 4.01503 2.05925 6.36679 0 32.0835 0 0.966953 0.0598826
4000.00 1071.42 20.837876 48.652145 -273338.634816 6.465362 26.411727 opx Na0.00Ca0.04Fe''0.19Mg1.66Fe'''0.05Ti0.00Al0.16Si1.89O6 54.3247 0.110247 4.01561 2.06958 6.3918 0 32.0557 0 0.972259 0.0601119
4000.00 1073.19 20.549110 48.010568 -269422.436377 6.375364 26.046353 opx Na0.00Ca0.04Fe''0.19Mg1.66Fe'''0.05Ti0.00Al0.16Si1.89O6 54.31 0.111288 4.01636 2.07988 6.41657 0 32.0281 0 0.977474 0.0603366
4000.00 1074.94 20.259869 47.366435 -265505.021639 6.285230 25.680314 opx Na0.00Ca0.04Fe''0.19Mg1.66Fe'''0.05Ti0.00Al0.16Si1.89O6 54.2953 0.112323 4.01728 2.09014 6.44109 0 32.0008 0 0.9826 0.060557
4000.00 1076.65 19.970149 46.719769 -261586.262721 6.194957 25.313610 opx Na0.00Ca0.04Fe''0.19Mg1.66Fe'''0.06Ti0.00Al0.16Si1.89O6 54.2806 0.113352 4.01835 2.10036 6.46535 0 31.9736 0 0.987637 0.0607731
4000.00 1078.35 19.679948 46.070595 -257666.042226 6.104546 24.946239 opx Na0.00Ca0.04Fe''0.19Mg1.66Fe'''0.06Ti0.00Al0.16Si1.89O6 54.2659 0.114374 4.01957 2.11055 6.48938 0 31.9467 0 0.992589 0.0609853
4000.00 1080.02 19.389263 45.418938 -253744.252104 6.013995 24.578202 opx Na0.00Ca0.04Fe''0.19Mg1.66Fe'''0.06Ti0.00Al0.16Si1.89O6 54.2512 0.115391 4.02093 2.1207 6.51317 0 31.92 0 0.997456 0.0611937
4000.00 1081.67 19.098091 44.764822 -249820.792705 5.923305 24.209498 opx Na0.00Ca0.04Fe''0.19Mg1.66Fe'''0.06Ti0.00Al0.17Si1.89O6 54.2365 0.116401 4.02241 2.13081 6.53672 0 31.8935 0 1.00224 0.0613984
4000.00 1083.29 18.806430 44.108272 -245895.571930 5.832475 23.840128 opx Na0.00Ca0.04Fe''0.19Mg1.65Fe'''0.06Ti0.00Al0.17Si1.89O6 54.2219 0.117406 4.02401 2.1409 6.56004 0 31.8672 0 1.00694 0.0615995
4000.00 1084.89 18.514280 43.449314 -241968.504491 5.741504 23.470094 opx Na0.00Ca0.04Fe''0.19Mg1.65Fe'''0.06Ti0.00Al0.17Si1.89O6 54.2073 0.118405 4.02573 2.15094 6.58313 0 31.8411 0 1.01157 0.0617973
4000.00 1086.47 18.221640 42.787971 -238039.511267 5.650392 23.099396 opx Na0.00Ca0.04Fe''0.19Mg1.65Fe'''0.06Ti0.00Al0.17Si1.89O6 54.1928 0.119398 4.02756 2.16096 6.60599 0 31.8152 0 1.01611 0.0619919
4000.00 1088.02 17.928361 42.123930 -234107.509839 5.559108 22.727896 opx Na0.00Ca0.04Fe''0.19Mg1.65Fe'''0.06Ti0.00Al0.17Si1.89O6 54.1788 0.120371 4.02904 2.17032 6.6287 0 31.7899 0 1.02069 0.0621806
4000.00 1089.56 17.633654 41.455381 -230166.489898 5.467473 22.354811 opx Na0.00Ca0.04Fe''0.19Mg1.65Fe'''0.06Ti0.00Al0.17Si1.89O6 54.1686 0.121244 4.02794 2.17593 6.65159 0 31.7665 0 1.02587 0.0623497
4000.00 1091.08 17.338340 40.784246 -226221.782072 5.375661 21.980918 opx Na0.00Ca0.04Fe''0.19Mg1.65Fe'''0.06Ti0.00Al0.17Si1.89O6 54.1586 0.122106 4.02687 2.18139 6.67429 0 31.7433 0 1.031 0.0625152
4000.00 1092.58 17.042434 40.110588 -222273.523557 5.283676 21.606239 opx Na0.00Ca0.04Fe''0.20Mg1.65Fe'''0.06Ti0.00Al0.17Si1.89O6 54.1486 0.122957 4.02583 2.18673 6.69678 0 31.7203 0 1.03608 0.0626774
4000.00 1094.05 16.745949 39.434457 -218321.793809 5.191522 21.230790 opx Na0.00Ca0.04Fe''0.20Mg1.65Fe'''0.06Ti0.00Al0.17Si1.89O6 54.1388 0.123797 4.02482 2.19194 6.71908 0 31.6976 0 1.04112 0.0628364
4000.00 1095.51 16.448894 38.755898 -214366.637018 5.099201 20.854584 opx Na0.00Ca0.04Fe''0.20Mg1.65Fe'''0.06Ti0.00Al0.17Si1.89O6 54.1291 0.124627 4.02385 2.19705 6.74118 0 31.6752 0 1.0461 0.0629923
4000.00 1096.95 16.151276 38.074948 -210408.074759 5.006715 20.477632 opx Na0.00Ca0.04Fe''0.20Mg1.65Fe'''0.06Ti0.00Al0.17Si1.89O6 54.1195 0.125445 4.0229 2.20204 6.76308 0 31.6529 0 1.05103 0.0631454
4000.00 1098.37 15.853100 37.391641 -206446.113547 4.914066 20.099940 opx Na0.00Ca0.04Fe''0.20Mg1.64Fe'''0.06Ti0.00Al0.17Si1.89O6 54.11 0.126253 4.02199 2.20694 6.7848 0 31.6308 0 1.05592 0.0632956
4000.00 1099.77 15.554371 36.706010 -202480.749600 4.821256 19.721517 opx Na0.00Ca0.04Fe''0.20Mg1.64Fe'''0.06Ti0.00Al0.17Si1.89O6 54.1006 0.127051 4.0211 2.21173 6.80633 0 31.609 0 1.06076 0.0634431
4000.00 1101.15 15.255092 36.018081 -198511.971950 4.728285 19.342369 opx Na0.00Ca0.04Fe''0.20Mg1.64Fe'''0.06Ti0.00Al0.17Si1.89O6 54.0913 0.127838 4.02024 2.21643 6.82767 0 31.5874 0 1.06555 0.063588
4000.00 1102.51 14.955266 35.327884 -194539.764537 4.635154 18.962501 opx Na0.00Ca0.04Fe''0.20Mg1.64Fe'''0.06Ti0.00Al0.17Si1.89O6 54.0821 0.128615 4.0194 2.22104 6.84883 0 31.566 0 1.07029 0.0637304
4000.00 1103.86 14.654897 34.635444 -190564.107672 4.541864 18.581918 opx Na0.00Ca0.04Fe''0.20Mg1.64Fe'''0.06Ti0.00Al0.17Si1.89O6 54.073 0.129382 4.01859 2.22556 6.86981 0 31.5448 0 1.07499 0.0638704
4000.00 1105.19 14.353988 33.940785 -186584.979051 4.448416 18.200625 opx Na0.00Ca0.04Fe''0.20Mg1.64Fe'''0.06Ti0.00Al0.17Si1.89O6 54.0641 0.130138 4.0178 2.22999 6.89061 0 31.5238 0 1.07964 0.064008
4000.00 1106.50 14.052540 33.243930 -182602.354504 4.354810 17.818625 opx Na0.00Ca0.04Fe''0.20Mg1.64Fe'''0.06Ti0.00Al0.17Si1.89O6 54.0552 0.130885 4.01703 2.23434 6.91124 0 31.5029 0 1.08424 0.0641434
4000.00 1107.80 13.750555 32.544902 -178616.208532 4.261047 17.435922 opx Na0.00Ca0.04Fe''0.20Mg1.64Fe'''0.06Ti0.00Al0.17Si1.89O6 54.0464 0.131622 4.01628 2.23861 6.93169 0 31.4823 0 1.08881 0.0642765
4000.00 1109.08 13.448035 31.843723 -174626.514701 4.167128 17.052521 opx Na0.00Ca0.04Fe''0.20Mg1.64Fe'''0.06Ti0.00Al0.17Si1.89O6 54.0377 0.132349 4.01556 2.24281 6.95197 0 31.4619 0 1.09332 0.0644075
4000.00 1110.34 13.144982 31.140412 -170633.245945 4.073052 16.668423 opx Na0.00Ca0.04Fe''0.20Mg1.64Fe'''0.06Ti0.00Al0.17Si1.89O6 54.0291 0.133066 4.01485 2.24692 6.97207 0 31.4417 0 1.0978 0.0645363
4000.00 1111.59 12.841398 30.434991 -166636.374766 3.978821 16.283633 opx Na0.00Ca0.04Fe''0.20Mg1.64Fe'''0.06Ti0.00Al0.17Si1.89O6 54.0206 0.133773 4.01415 2.25096 6.99202 0 31.4216 0 1.10223 0.0646632
4000.00 1112.82 12.537284 29.727478 -162635.873428 3.884434 15.898153 opx Na0.00Ca0.04Fe''0.20Mg1.63Fe'''0.06Ti0.00Al0.17Si1.89O6 54.0122 0.134471 4.01348 2.25493 7.01179 0 31.4017 0 1.10662 0.064788
4000.00 1114.04 12.232642 29.017891 -158631.714053 3.789893 15.511985 opx Na0.00Ca0.04Fe''0.21Mg1.63Fe'''0.06Ti0.00Al0.17Si1.89O6 54.0039 0.13516 4.01282 2.25883 7.0314 0 31.3821 0 1.11096 0.064911
4000.00 1115.24 11.927472 28.306250 -154623.868731 3.695197 15.125134 opx Na0.00Ca0.04Fe''0.21Mg1.63Fe'''0.06Ti0.00Al0.17Si1.89O6 53.9956 0.135839 4.01217 2.26266 7.05085 0 31.3626 0 1.11527 0.065032
4000.00 1116.43 11.621777 27.592571 -150612.309584 3.600346 14.737600 opx Na0.00Ca0.04Fe''0.21Mg1.63Fe'''0.06Ti0.00Al0.17Si1.89O6 53.9875 0.136509 4.01154 2.26642 7.07014 0 31.3432 0 1.11953 0.0651513
4000.00 1117.61 11.315556 26.876871 -146597.008808 3.505342 14.349387 opx Na0.00Ca0.04Fe''0.21Mg1.63Fe'''0.06Ti0.00Al0.17Si1.89O6 53.9794 0.137169 4.01093 2.27011 7.08928 0 31.3241 0 1.12376 0.0652687
4000.00 1118.77 11.008812 26.159167 -142577.938714 3.410184 13.960496 opx Na0.00Ca0.04Fe''0.21Mg1.63Fe'''0.06Ti0.00Al0.17Si1.89O6 53.9714 0.137821 4.01032 2.27375 7.10825 0 31.3051 0 1.12795 0.0653844
4000.00 1119.91 10.701545 25.439475 -138555.071757 3.314872 13.570931 opx Na0.00Ca0.04Fe''0.21Mg1.63Fe'''0.06Ti0.00Al0.17Si1.89O6 53.9635 0.138464 4.00973 2.27732 7.12708 0 31.2863 0 1.13209 0.0654984
4000.00 1121.04 10.393757 24.717809 -134528.380544 3.219407 13.180692 opx Na0.00Ca0.04Fe''0.21Mg1.63Fe'''0.06Ti0.00Al0.17Si1.89O6 53.9557 0.139098 4.00915 2.28083 7.14575 0 31.2677 0 1.1362 0.0656108
4000.00 1122.16 10.085448 23.994186 -130497.837847 3.123789 12.789782 opx Na0.00Ca0.04Fe''0.21Mg1.63Fe'''0.06Ti0.00Al0.17Si1.89O6 53.948 0.139723 4.00858 2.28427 7.16427 0 31.2492 0 1.14027 0.0657215
4000.00 1123.27 9.776619 23.268620 -126463.416606 3.028019 12.398203 opx Na0.00Ca0.04Fe''0.21Mg1.63Fe'''0.06Ti0.00Al0.17Si1.89O6 53.9403 0.140339 4.00802 2.28767 7.18264 0 31.2309 0 1.1443 0.0658306
4000.00 1124.36 9.467271 22.541124 -122425.089927 2.932095 12.005956 opx Na0.00Ca0.04Fe''0.21Mg1.63Fe'''0.06Ti0.00Al0.17Si1.89O6 53.9328 0.140947 4.00747 2.291 7.20087 0 31.2127 0 1.1483 0.0659382
4000.00 1125.45 9.157404 21.811713 -118382.831081 2.836020 11.613044 opx Na0.00Ca0.04Fe''0.21Mg1.63Fe'''0.06Ti0.00Al0.17Si1.89O6 53.9253 0.141546 4.00693 2.29428 7.21895 0 31.1947 0 1.15226 0.0660443
4000.00 1126.51 8.847021 21.080399 -114336.613499 2.739792 11.219467 opx Na0.00Ca0.04Fe''0.21Mg1.63Fe'''0.06Ti0.00Al0.17Si1.89O6 53.9179 0.142137 4.0064 2.2975 7.23688 0 31.1769 0 1.15618 0.0661488
4000.00 1127.57 8.536120 20.347196 -110286.410757 2.643411 10.825228 opx Na0.00Ca0.04Fe''0.21Mg1.62Fe'''0.06Ti0.00Al0.17Si1.89O6 53.9105 0.14272 4.00588 2.30067 7.25467 0 31.1592 0 1.16007 0.066252
4000.00 1128.61 8.224703 19.612117 -106232.196574 2.546879 10.430327 opx Na0.00Ca0.04Fe''0.21Mg1.62Fe'''0.06Ti0.00Al0.17Si1.89O6 53.9032 0.143294 4.00536 2.30379 7.27233 0 31.1417 0 1.16392 0.0663537
4000.00 1129.65 7.912771 18.875173 -102173.944794 2.450195 10.034766 opx Na0.00Ca0.04Fe''0.21Mg1.62Fe'''0.06Ti0.00Al0.17Si1.89O6 53.8961 0.14386 4.00486 2.30685 7.28984 0 31.1243 0 1.16774 0.066454
4000.00 1130.67 7.600323 18.136376 -98111.629390 2.353360 9.638547 opx Na0.00Ca0.04Fe''0.21Mg1.62Fe'''0.06Ti0.00Al0.17Si1.89O6 53.8889 0.144419 4.00436 2.30987 7.30722 0 31.1071 0 1.17153 0.066553
4000.00 1131.68 7.287362 17.395737 -94045.224423 2.256372 9.241670 opx Na0.00Ca0.04Fe''0.21Mg1.62Fe'''0.06Ti0.00Al0.17Si1.89O6 53.8819 0.144969 4.00387 2.31284 7.32446 0 31.09 0 1.17528 0.0666506
4000.00 1132.68 6.973886 16.653269 -89974.704060 2.159233 8.844138 opx Na0.00Ca0.04Fe''0.21Mg1.62Fe'''0.06Ti0.00Al0.17Si1.89O6 53.8749 0.145512 4.00338 2.31576 7.34157 0 31.0731 0 1.179 0.066747
4000.00 1133.66 6.659896 15.908981 -85900.042543 2.061943 8.445950 opx Na0.00Ca0.04Fe''0.22Mg1.62Fe'''0.06Ti0.00Al0.17Si1.89O6 53.868 0.146046 4.0029 2.31863 7.35855 0 31.0563 0 1.18268 0.066842
4000.00 1134.64 6.345393 15.162884 -81821.214172 1.964501 8.047107 opx Na0.00Ca0.04Fe''0.22Mg1.62Fe'''0.06Ti0.00Al0.17Si1.89O6 53.8612 0.146574 4.00243 2.32145 7.37539 0 31.0397 0 1.18633 0.0669358
4000.00 1135.61 6.030378 14.414988 -77738.193312 1.866908 7.647612 opx Na0.00Ca0.04Fe''0.22Mg1.62Fe'''0.06Ti0.00Al0.17Si1.89O6 53.8544 0.147094 4.00196 2.32424 7.3921 0 31.0232 0 1.18995 0.0670284
4000.00 1136.56 5.714849 13.665304 -73650.954356 1.769163 7.247464 opx Na0.00Ca0.04Fe''0.22Mg1.62Fe'''0.06Ti0.00Al0.17Si1.89O6 53.8477 0.147606 4.0015 2.32697 7.40869 0 31.0069 0 1.19354 0.0671197
4000.00 1137.51 5.398809 12.913839 -69559.471725 1.671268 6.846664 opx Na0.00Ca0.04Fe''0.22Mg1.62Fe'''0.06Ti0.00Al0.17Si1.89O6 53.8411 0.148111 4.00105 2.32967 7.42515 0 30.9906 0 1.1971 0.0672099
4000.00 1138.44 5.082256 12.160605 -65463.719850 1.573220 6.445213 opx Na0.00Ca0.05Fe''0.22Mg1.62Fe'''0.06Ti0.00Al0.17Si1.89O6 53.8345 0.148609 4.0006 2.33232 7.44148 0 30.9746 0 1.20062 0.0672989
4000.00 1139.37 4.765192 11.405608 -61363.673157 1.475022 6.043112 opx Na0.00Ca0.05Fe''0.22Mg1.62Fe'''0.06Ti0.00Al0.17Si1.89O6 53.828 0.149099 4.00016 2.33493 7.45769 0 30.9586 0 1.20412 0.0673868
4000.00 1140.28 4.447616 10.648859 -57259.306062 1.376672 5.640361 opx Na0.00Ca0.05Fe''0.22Mg1.62Fe'''0.06Ti0.00Al0.17Si1.89O6 53.8216 0.149583 3.99972 2.3375 7.47378 0 30.9428 0 1.20758 0.0674736
4000.00 1141.19 4.129528 9.890366 -53150.592945 1.278171 5.236961 opx Na0.00Ca0.05Fe''0.22Mg1.61Fe'''0.06Ti0.00Al0.17Si1.88O6 53.8152 0.15006 3.99928 2.34002 7.48974 0 30.9271 0 1.21102 0.0675592
4000.00 1142.08 3.810928 9.130135 -49037.508145 1.179518 4.832912 opx Na0.00Ca0.05Fe''0.22Mg1.61Fe'''0.06Ti0.00Al0.17Si1.88O6 53.8089 0.15053 3.99885 2.34251 7.50558 0 30.9116 0 1.21442 0.0676438
4000.00 1142.97 3.491817 8.368176 -44920.025945 1.080714 4.428215 opx Na0.00Ca0.05Fe''0.22Mg1.61Fe'''0.06Ti0.00Al0.17Si1.88O6 53.8026 0.150993 3.99843 2.34497 7.52131 0 30.8961 0 1.2178 0.0677273
4000.00 1143.85 3.172194 7.604496 -40798.120550 0.981758 4.022870 opx Na0.00Ca0.05Fe''0.22Mg1.61Fe'''0.06Ti0.00Al0.17Si1.88O6 53.7965 0.151449 3.998 2.34738 7.53691 0 30.8808 0 1.22115 0.0678098
4000.00 1144.71 2.852059 6.839101 -36671.766097 0.882651 3.616876 opx Na0.00Ca0.05Fe''0.22Mg1.61Fe'''0.06Ti0.00Al0.17Si1.88O6 53.7903 0.151899 3.99759 2.34976 7.5524 0 30.8657 0 1.22447 0.0678913
4000.00 1145.57 2.531413 6.071999 -32540.936614 0.783392 3.210235 opx Na0.00Ca0.05Fe''0.22Mg1.61Fe'''0.06Ti0.00Al0.17Si1.88O6 53.7843 0.152343 3.99717 2.3521 7.56778 0 30.8506 0 1.22776 0.0679718
4000.00 1146.42 2.210254 5.303197 -28405.606030 0.683982 2.802946 opx Na0.00Ca0.05Fe''0.22Mg1.61Fe'''0.06Ti0.00Al0.17Si1.88O6 53.7782 0.15278 3.99676 2.3544 7.58304 0 30.8357 0 1.23102 0.0680513
4000.00 1147.26 1.888583 4.532701 -24265.748145 0.584419 2.395010 opx Na0.00Ca0.05Fe''0.22Mg1.61Fe'''0.06Ti0.00Al0.17Si1.88O6 53.7723 0.153211 3.99636 2.35667 7.59819 0 30.8209 0 1.23426 0.0681298
4000.00 1148.10 1.566400 3.760516 -20121.336627 0.484704 1.986426 opx Na0.00Ca0.05Fe''0.22Mg1.61Fe'''0.06Ti0.00Al0.17Si1.88O6 53.7664 0.153635 3.99596 2.35891 7.61322 0 30.8062 0 1.23747 0.0682074
4000.00 1148.92 1.243704 2.986650 -15972.344999 0.384838 1.577194 opx Na0.00Ca0.05Fe''0.22Mg1.61Fe'''0.06Ti0.00Al0.17Si1.88O6 53.7606 0.154054 3.99556 2.36111 7.62815 0 30.7916 0 1.24065 0.068284
4000.00 1149.74 0.920495 2.211107 -11818.746628 0.284818 1.167314 opx Na0.00Ca0.05Fe''0.22Mg1.61Fe'''0.06Ti0.00Al0.17Si1.88O6 53.7548 0.154466 3.99517 2.36328 7.64296 0 30.7772 0 1.2438 0.0683598
4000.00 1150.55 0.596772 1.433893 -7660.514699 0.184647 0.756786 opx Na0.00Ca0.05Fe''0.22Mg1.61Fe'''0.06Ti0.00Al0.17Si1.88O6 53.749 0.154873 3.99477 2.36542 7.65767 0 30.7629 0 1.24693 0.0684346
4000.00 1151.35 0.272536 0.655013 -3497.622225 0.084322 0.345610 opx Na0.00Ca0.05Fe''0.22Mg1.61Fe'''0.06Ti0.00Al0.17Si1.88O6 53.7434 0.155274 3.99439 2.36753 7.67227 0 30.7486 0 1.25004 0.0685085

clinopyroxene_0 thermodynamic data and composition:
Pressure Temperature mass S H V Cp structure formula SiO2 TiO2 Al2O3 Fe2O3 FeO MnO MgO NiO CaO Na2O
4000.00 1000.00 10.886858 23.750000 -143101.964320 3.356900 12.757561 cpx Na0.04Ca0.84Fe''0.08Mg0.86Fe'''0.08Ti0.00Al0.26Si1.85O6 50.6351 0.147901 6.14805 2.80261 2.53404 0 15.7472 0 21.4161 0.56896
4000.00 1003.12 11.282434 24.665160 -148208.429571 3.477647 13.229495 cpx Na0.05Ca0.83Fe''0.08Mg0.85Fe'''0.08Ti0.00Al0.27Si1.84O6 50.6245 0.148495 6.37305 2.8438 2.55663 0 15.5938 0 21.1717 0.687972
4000.00 1006.00 11.397098 24.948122 -149599.333313 3.512614 13.365755 cpx Na0.05Ca0.83Fe''0.08Mg0.85Fe'''0.08Ti0.00Al0.27Si1.84O6 50.5881 0.151739 6.38515 2.88701 2.582 0 15.5807 0 21.1369 0.688404
4000.00 1008.82 11.513499 25.234905 -151011.126366 3.548101 13.504005 cpx Na0.05Ca0.82Fe''0.08Mg0.85Fe'''0.08Ti0.00Al0.27Si1.84O6 50.5521 0.15499 6.39677 2.93055 2.6072 0 15.5675 0 21.1019 0.689065
4000.00 1011.59 11.632076 25.526487 -152449.800657 3.584245 13.644774 cpx Na0.05Ca0.82Fe''0.08Mg0.85Fe'''0.08Ti0.00Al0.28Si1.84O6 50.5165 0.158242 6.40791 2.9742 2.63223 0 15.5542 0 21.0668 0.689909
4000.00 1014.31 11.753158 25.823610 -153919.846868 3.621150 13.788458 cpx Na0.05Ca0.82Fe''0.08Mg0.84Fe'''0.08Ti0.00Al0.28Si1.84O6 50.4815 0.161492 6.41855 3.01774 2.65709 0 15.5411 0 21.0317 0.690897
4000.00 1016.99 11.876980 26.126805 -155424.486065 3.658891 13.935340 cpx Na0.05Ca0.82Fe''0.08Mg0.84Fe'''0.08Ti0.00Al0.28Si1.84O6 50.4471 0.164734 6.42867 3.061 2.68177 0 15.5281 0 20.9967 0.691994
4000.00 1019.61 12.003697 26.436438 -156965.881934 3.697517 14.085613 cpx Na0.05Ca0.82Fe''0.08Mg0.84Fe'''0.09Ti0.00Al0.28Si1.84O6 50.4133 0.167966 6.43828 3.10383 2.70627 0 15.5154 0 20.9617 0.69317
4000.00 1022.20 12.133401 26.752727 -158545.330688 3.737058 14.239390 cpx Na0.05Ca0.82Fe''0.08Mg0.84Fe'''0.09Ti0.00Al0.28Si1.84O6 50.3803 0.171185 6.44738 3.1461 2.73061 0 15.503 0 20.927 0.6944
4000.00 1024.74 12.266131 27.075780 -160163.427596 3.777527 14.396726 cpx Na0.05Ca0.82Fe''0.08Mg0.84Fe'''0.09Ti0.00Al0.28Si1.84O6 50.3481 0.174389 6.45597 3.18769 2.75477 0 15.491 0 20.8924 0.695662
4000.00 1027.23 12.401885 27.405611 -161820.210495 3.818924 14.557623 cpx Na0.05Ca0.82Fe''0.08Mg0.84Fe'''0.09Ti0.00Al0.28Si1.84O6 50.3166 0.177575 6.46405 3.22852 2.77875 0 15.4794 0 20.8581 0.696937
4000.00 1029.68 12.540628 27.742161 -163515.281687 3.861241 14.722046 cpx Na0.05Ca0.81Fe''0.09Mg0.84Fe'''0.09Ti0.00Al0.28Si1.84O6 50.286 0.180743 6.47164 3.26851 2.80257 0 15.4683 0 20.824 0.69821
4000.00 1032.10 12.682298 28.085313 -165247.873743 3.904458 14.889927 cpx Na0.05Ca0.81Fe''0.09Mg0.84Fe'''0.09Ti0.01Al0.28Si1.83O6 50.2562 0.183889 6.47875 3.3076 2.82622 0 15.4577 0 20.7902 0.699468
4000.00 1034.47 12.826814 28.434910 -167016.935613 3.948551 15.061177 cpx Na0.05Ca0.81Fe''0.09Mg0.84Fe'''0.09Ti0.01Al0.28Si1.83O6 50.2273 0.187014 6.48539 3.34575 2.8497 0 15.4475 0 20.7567 0.7007
4000.00 1036.81 12.974091 28.790773 -168821.423952 3.993496 15.235699 cpx Na0.05Ca0.81Fe''0.09Mg0.84Fe'''0.09Ti0.01Al0.28Si1.83O6 50.1991 0.190116 6.49157 3.38293 2.87301 0 15.4379 0 20.7234 0.701897
4000.00 1039.11 13.124030 29.152694 -170660.056369 4.039261 15.413379 cpx Na0.05Ca0.81Fe''0.09Mg0.84Fe'''0.09Ti0.01Al0.28Si1.83O6 50.1718 0.193195 6.49731 3.41909 2.89616 0 15.4288 0 20.6905 0.703053
4000.00 1041.37 13.276524 29.520450 -172531.471641 4.085815 15.594097 cpx Na0.05Ca0.81Fe''0.09Mg0.84Fe'''0.09Ti0.01Al0.28Si1.83O6 50.1454 0.196249 6.50262 3.45422 2.91914 0 15.4203 0 20.6579 0.704161
4000.00 1043.60 13.431464 29.893809 -174434.265061 4.133124 15.777725 cpx Na0.05Ca0.81Fe''0.09Mg0.84Fe'''0.10Ti0.01Al0.28Si1.83O6 50.1198 0.199279 6.50751 3.48832 2.94196 0 15.4123 0 20.6256 0.705217
4000.00 1045.79 13.588740 30.272538 -176367.016080 4.181154 15.964138 cpx Na0.05Ca0.81Fe''0.09Mg0.84Fe'''0.10Ti0.01Al0.28Si1.83O6 50.095 0.202283 6.51201 3.52136 2.96463 0 15.4048 0 20.5937 0.706218
4000.00 1047.94 13.748242 30.656402 -178328.309522 4.229873 16.153209 cpx Na0.05Ca0.81Fe''0.09Mg0.84Fe'''0.10Ti0.01Al0.28Si1.83O6 50.071 0.205262 6.51611 3.55335 2.98713 0 15.3979 0 20.5621 0.707159
4000.00 1050.06 13.909862 31.045166 -180316.751702 4.279247 16.344812 cpx Na0.05Ca0.80Fe''0.09Mg0.84Fe'''0.10Ti0.01Al0.28Si1.83O6 50.0479 0.208215 6.51984 3.58429 3.00947 0 15.3915 0 20.5308 0.708039
4000.00 1052.16 14.074878 31.441735 -182353.297112 4.329725 16.540677 cpx Na0.05Ca0.80Fe''0.09Mg0.84Fe'''0.10Ti0.01Al0.28Si1.83O6 50.0285 0.211125 6.52103 3.61102 3.03162 0 15.3879 0 20.5001 0.708693
4000.00 1054.22 14.243544 31.846703 -184443.395658 4.381413 16.741213 cpx Na0.05Ca0.80Fe''0.09Mg0.84Fe'''0.10Ti0.01Al0.28Si1.83O6 50.0142 0.213981 6.51883 3.63209 3.05357 0 15.3882 0 20.4701 0.709025
4000.00 1056.25 14.413304 32.254304 -186546.511788 4.433429 16.943033 cpx Na0.05Ca0.80Fe''0.09Mg0.84Fe'''0.10Ti0.01Al0.28Si1.83O6 49.9998 0.216811 6.51701 3.65294 3.07537 0 15.3883 0 20.4404 0.709316
4000.00 1058.25 14.584115 32.664444 -188662.068334 4.485761 17.146088 cpx Na0.05Ca0.80Fe''0.09Mg0.84Fe'''0.10Ti0.01Al0.28Si1.83O6 49.9853 0.219617 6.51554 3.67358 3.09703 0 15.3883 0 20.4111 0.709571
4000.00 1060.22 14.755937 33.077038 -190789.549865 4.538397 17.350332 cpx Na0.05Ca0.80Fe''0.10Mg0.84Fe'''0.10Ti0.01Al0.28Si1.83O6 49.9708 0.2224 6.51438 3.69402 3.11855 0 15.3881 0 20.382 0.709795
4000.00 1062.16 14.928738 33.492011 -192928.493546 4.591325 17.555725 cpx Na0.05Ca0.80Fe''0.10Mg0.84Fe'''0.10Ti0.01Al0.28Si1.83O6 49.9561 0.225158 6.51353 3.71427 3.13994 0 15.3879 0 20.3531 0.709993
4000.00 1064.07 15.102484 33.909294 -195078.481589 4.644537 17.762231 cpx Na0.05Ca0.80Fe''0.10Mg0.84Fe'''0.10Ti0.01Al0.28Si1.83O6 49.9414 0.227893 6.51294 3.73435 3.16119 0 15.3876 0 20.3245 0.710167
4000.00 1065.95 15.277149 34.328822 -197239.135084 4.698023 17.969815 cpx Na0.05Ca0.80Fe''0.10Mg0.84Fe'''0.10Ti0.01Al0.28Si1.83O6 49.9266 0.230606 6.51261 3.75425 3.18232 0 15.3872 0 20.2961 0.710322
4000.00 1067.80 15.452705 34.750540 -199410.108779 4.751776 18.178448 cpx Na0.05Ca0.79Fe''0.10Mg0.84Fe'''0.10Ti0.01Al0.28Si1.83O6 49.9117 0.233295 6.51252 3.77399 3.2033 0 15.3867 0 20.268 0.710458
4000.00 1069.62 15.629128 35.174393 -201591.086800 4.805788 18.388102 cpx Na0.05Ca0.79Fe''0.10Mg0.84Fe'''0.10Ti0.01Al0.28Si1.83O6 49.8969 0.235962 6.51265 3.79358 3.22416 0 15.3861 0 20.24 0.71058
4000.00 1071.42 15.806398 35.600333 -203781.778983 4.860052 18.598751 cpx Na0.05Ca0.79Fe''0.10Mg0.84Fe'''0.11Ti0.01Al0.28Si1.83O6 49.882 0.238608 6.51299 3.81301 3.2449 0 15.3855 0 20.2123 0.710689
4000.00 1073.19 15.984494 36.028315 -205981.917796 4.914562 18.810370 cpx Na0.05Ca0.79Fe''0.10Mg0.84Fe'''0.11Ti0.01Al0.28Si1.83O6 49.8671 0.241231 6.51352 3.8323 3.2655 0 15.3848 0 20.1848 0.710787
4000.00 1074.94 16.163396 36.458296 -208191.255742 4.969312 19.022940 cpx Na0.05Ca0.79Fe''0.10Mg0.84Fe'''0.11Ti0.01Al0.28Si1.82O6 49.8522 0.243833 6.51423 3.85144 3.28598 0 15.384 0 20.1575 0.710874
4000.00 1076.65 16.343088 36.890238 -210409.563072 5.024298 19.236437 cpx Na0.05Ca0.79Fe''0.10Mg0.84Fe'''0.11Ti0.01Al0.28Si1.82O6 49.8372 0.246413 6.51511 3.87045 3.30633 0 15.3831 0 20.1304 0.710954
4000.00 1078.35 16.523553 37.324102 -212636.625907 5.079513 19.450845 cpx Na0.05Ca0.79Fe''0.10Mg0.84Fe'''0.11Ti0.01Al0.28Si1.82O6 49.8223 0.248973 6.51616 3.88933 3.32656 0 15.3822 0 20.1035 0.711026
4000.00 1080.02 16.704776 37.759855 -214872.244539 5.134953 19.666144 cpx Na0.05Ca0.79Fe''0.10Mg0.84Fe'''0.11Ti0.01Al0.28Si1.82O6 49.8073 0.251511 6.51735 3.90807 3.34667 0 15.3812 0 20.0767 0.711092
4000.00 1081.67 16.886742 38.197465 -217116.232017 5.190614 19.882318 cpx Na0.05Ca0.79Fe''0.10Mg0.84Fe'''0.11Ti0.01Al0.28Si1.82O6 49.7924 0.254029 6.51869 3.9267 3.36666 0 15.3802 0 20.0501 0.711153
4000.00 1083.29 17.069438 38.636900 -219368.412882 5.246491 20.099351 cpx Na0.05Ca0.79Fe''0.10Mg0.84Fe'''0.11Ti0.01Al0.28Si1.82O6 49.7775 0.256527 6.52016 3.9452 3.38653 0 15.3791 0 20.0238 0.71121
4000.00 1084.89 17.252852 39.078131 -221628.622074 5.302581 20.317228 cpx Na0.05Ca0.78Fe''0.10Mg0.84Fe'''0.11Ti0.01Al0.28Si1.82O6 49.7626 0.259004 6.52175 3.96358 3.40628 0 15.378 0 19.9975 0.711263
4000.00 1086.47 17.436971 39.521132 -223896.703984 5.358880 20.535935 cpx Na0.05Ca0.78Fe''0.10Mg0.84Fe'''0.11Ti0.01Al0.28Si1.82O6 49.7477 0.261461 6.52347 3.98185 3.42591 0 15.3768 0 19.9715 0.711313
4000.00 1088.02 17.621498 39.965238 -226170.760401 5.415320 20.755213 cpx Na0.05Ca0.78Fe''0.11Mg0.84Fe'''0.11Ti0.01Al0.28Si1.82O6 49.7337 0.263888 6.52473 3.99892 3.44542 0 15.3763 0 19.9457 0.711283
4000.00 1089.56 17.804931 40.407085 -228441.225407 5.471553 20.973747 cpx Na0.05Ca0.78Fe''0.11Mg0.84Fe'''0.11Ti0.01Al0.28Si1.82O6 49.7251 0.26623 6.52275 4.00937 3.46472 0 15.3801 0 19.9209 0.710787
4000.00 1091.08 17.988896 40.850306 -230717.975273 5.527949 21.192936 cpx Na0.05Ca0.78Fe''0.11Mg0.84Fe'''0.11Ti0.01Al0.28Si1.82O6 49.7168 0.268546 6.5208 4.01954 3.4839 0 15.3839 0 19.8963 0.710278
4000.00 1092.58 18.173412 41.294943 -233001.222459 5.584514 21.412800 cpx Na0.05Ca0.78Fe''0.11Mg0.84Fe'''0.11Ti0.01Al0.28Si1.82O6 49.7085 0.270835 6.51888 4.02943 3.50297 0 15.3878 0 19.8718 0.709757
4000.00 1094.05 18.358489 41.741020 -235291.095874 5.641250 21.633352 cpx Na0.05Ca0.78Fe''0.11Mg0.84Fe'''0.11Ti0.01Al0.28Si1.82O6 49.7005 0.273098 6.517 4.03907 3.52194 0 15.3917 0 19.8475 0.709226
4000.00 1095.51 18.544136 42.188553 -237587.673412 5.698160 21.854599 cpx Na0.05Ca0.78Fe''0.11Mg0.84Fe'''0.11Ti0.01Al0.28Si1.82O6 49.6925 0.275335 6.51514 4.04848 3.5408 0 15.3957 0 19.8234 0.708687
4000.00 1096.95 18.730356 42.637551 -239891.000313 5.755245 22.076546 cpx Na0.05Ca0.78Fe''0.11Mg0.84Fe'''0.11Ti0.01Al0.28Si1.82O6 49.6847 0.277546 6.51332 4.05765 3.55955 0 15.3997 0 19.7994 0.708141
4000.00 1098.37 18.917152 43.088018 -242201.100144 5.812505 22.299196 cpx Na0.05Ca0.78Fe''0.11Mg0.84Fe'''0.11Ti0.01Al0.28Si1.82O6 49.677 0.27973 6.51153 4.06661 3.5782 0 15.4038 0 19.7755 0.707589
4000.00 1099.77 19.104524 43.539956 -244517.981744 5.869941 22.522549 cpx Na0.05Ca0.78Fe''0.11Mg0.84Fe'''0.11Ti0.01Al0.28Si1.82O6 49.6695 0.281889 6.50976 4.07536 3.59674 0 15.4079 0 19.7518 0.707031
4000.00 1101.15 19.292473 43.993366 -246841.643773 5.927554 22.746606 cpx Na0.05Ca0.77Fe''0.11Mg0.84Fe'''0.11Ti0.01Al0.28Si1.82O6 49.6621 0.284022 6.50802 4.08391 3.61519 0 15.4121 0 19.7282 0.706468
4000.00 1102.51 19.480998 44.448246 -249172.077780 5.985341 22.971366 cpx Na0.05Ca0.77Fe''0.11Mg0.84Fe'''0.11Ti0.01Al0.28Si1.82O6 49.6548 0.286129 6.50631 4.09227 3.63353 0 15.4163 0 19.7048 0.705901
4000.00 1103.86 19.670099 44.904593 -251509.270349 6.043305 23.196827 cpx Na0.05Ca0.77Fe''0.11Mg0.84Fe'''0.11Ti0.01Al0.28Si1.82O6 49.6476 0.28821 6.50462 4.10044 3.65178 0 15.4205 0 19.6815 0.705331
4000.00 1105.19 19.859774 45.362404 -253853.204599 6.101443 23.422990 cpx Na0.05Ca0.77Fe''0.11Mg0.84Fe'''0.11Ti0.01Al0.28Si1.82O6 49.6406 0.290266 6.50296 4.10843 3.66992 0 15.4248 0 19.6583 0.704758
4000.00 1106.50 20.050022 45.821675 -256203.861288 6.159755 23.649851 cpx Na0.05Ca0.77Fe''0.11Mg0.84Fe'''0.11Ti0.01Al0.28Si1.82O6 49.6336 0.292297 6.50132 4.11624 3.68798 0 15.4291 0 19.6352 0.704182
4000.00 1107.80 20.240842 46.282402 -258561.219617 6.218242 23.877408 cpx Na0.05Ca0.77Fe''0.11Mg0.84Fe'''0.11Ti0.01Al0.28Si1.82O6 49.6268 0.294302 6.4997 4.12388 3.70593 0 15.4335 0 19.6123 0.703603
4000.00 1109.08 20.432230 46.744582 -260925.257819 6.276902 24.105661 cpx Na0.05Ca0.77Fe''0.11Mg0.84Fe'''0.11Ti0.01Al0.28Si1.82O6 49.6201 0.296282 6.49809 4.13136 3.7238 0 15.4379 0 19.5895 0.703023
4000.00 1110.34 20.624187 47.208208 -263295.953610 6.335735 24.334606 cpx Na0.05Ca0.77Fe''0.11Mg0.84Fe'''0.11Ti0.01Al0.28Si1.82O6 49.6135 0.298236 6.49651 4.13867 3.74157 0 15.4423 0 19.5668 0.70244
4000.00 1111.59 20.816709 47.673278 -265673.284503 6.394741 24.564242 cpx Na0.05Ca0.77Fe''0.12Mg0.84Fe'''0.11Ti0.01Al0.28Si1.82O6 49.607 0.300166 6.49495 4.14583 3.75925 0 15.4468 0 19.5442 0.701857
4000.00 1112.82 21.009795 48.139785 -268057.228101 6.453918 24.794567 cpx Na0.05Ca0.77Fe''0.12Mg0.84Fe'''0.11Ti0.01Al0.28Si1.82O6 49.6007 0.302072 6.4934 4.15284 3.77684 0 15.4512 0 19.5217 0.701272
4000.00 1114.04 21.203444 48.607727 -270447.762248 6.513267 25.025578 cpx Na0.05Ca0.77Fe''0.12Mg0.85Fe'''0.11Ti0.01Al0.28Si1.82O6 49.5944 0.303952 6.49186 4.1597 3.79434 0 15.4558 0 19.4993 0.700686
4000.00 1115.24 21.397654 49.077098 -272844.865207 6.572786 25.257273 cpx Na0.05Ca0.77Fe''0.12Mg0.85Fe'''0.11Ti0.01Al0.28Si1.82O6 49.5882 0.305808 6.49034 4.16641 3.81175 0 15.4603 0 19.477 0.700099
4000.00 1116.43 21.592422 49.547894 -275248.515762 6.632476 25.489652 cpx Na0.05Ca0.76Fe''0.12Mg0.85Fe'''0.12Ti0.01Al0.28Si1.82O6 49.5822 0.30764 6.48883 4.17298 3.82908 0 15.4649 0 19.4549 0.699511
4000.00 1117.61 21.787748 50.020111 -277658.693295 6.692335 25.722710 cpx Na0.05Ca0.76Fe''0.12Mg0.85Fe'''0.12Ti0.01Al0.28Si1.82O6 49.5762 0.309447 6.48734 4.17941 3.84632 0 15.4695 0 19.4328 0.698924
4000.00 1118.77 21.983629 50.493745 -280075.377854 6.752364 25.956448 cpx Na0.05Ca0.76Fe''0.12Mg0.85Fe'''0.12Ti0.01Al0.28Si1.82O6 49.5703 0.31123 6.48585 4.18571 3.86348 0 15.4742 0 19.4109 0.698335
4000.00 1119.91 22.180064 50.968791 -282498.550208 6.812561 26.190862 cpx Na0.05Ca0.76Fe''0.12Mg0.85Fe'''0.12Ti0.01Al0.28Si1.82O6 49.5646 0.31299 6.48438 4.19188 3.88055 0 15.4789 0 19.389 0.697747
4000.00 1121.04 22.377051 51.445245 -284928.191875 6.872927 26.425952 cpx Na0.05Ca0.76Fe''0.12Mg0.85Fe'''0.12Ti0.01Al0.28Si1.82O6 49.5589 0.314725 6.48291 4.19792 3.89755 0 15.4836 0 19.3672 0.697158
4000.00 1122.16 22.574589 51.923105 -287364.285143 6.933460 26.661715 cpx Na0.05Ca0.76Fe''0.12Mg0.85Fe'''0.12Ti0.01Al0.28Si1.82O6 49.5533 0.316437 6.48146 4.20383 3.91446 0 15.4884 0 19.3456 0.696569
4000.00 1123.27 22.772677 52.402366 -289806.813100 6.994161 26.898149 cpx Na0.05Ca0.76Fe''0.12Mg0.85Fe'''0.12Ti0.01Al0.28Si1.82O6 49.5479 0.318126 6.48001 4.20962 3.93129 0 15.4931 0 19.324 0.695981
4000.00 1124.36 22.971313 52.883025 -292255.759624 7.055028 27.135254 cpx Na0.05Ca0.76Fe''0.12Mg0.85Fe'''0.12Ti0.01Al0.28Si1.82O6 49.5425 0.319792 6.47857 4.21528 3.94804 0 15.498 0 19.3025 0.695392
4000.00 1125.45 23.170495 53.365078 -294711.109408 7.116063 27.373028 cpx Na0.05Ca0.76Fe''0.12Mg0.85Fe'''0.12Ti0.01Al0.28Si1.82O6 49.5372 0.321434 6.47714 4.22083 3.96471 0 15.5028 0 19.2811 0.694804
4000.00 1126.51 23.370223 53.848523 -297172.847959 7.177263 27.611470 cpx Na0.05Ca0.76Fe''0.12Mg0.85Fe'''0.12Ti0.01Al0.28Si1.82O6 49.532 0.323053 6.47571 4.22627 3.98131 0 15.5077 0 19.2598 0.694216
4000.00 1127.57 23.570496 54.333356 -299640.961584 7.238630 27.850578 cpx Na0.05Ca0.76Fe''0.12Mg0.85Fe'''0.12Ti0.01Al0.28Si1.82O6 49.5269 0.32465 6.47429 4.23159 3.99783 0 15.5126 0 19.2385 0.693629
4000.00 1128.61 23.771312 54.819574 -302115.437402 7.300161 28.090350 cpx Na0.05Ca0.76Fe''0.12Mg0.85Fe'''0.12Ti0.01Al0.28Si1.82O6 49.5219 0.326224 6.47287 4.2368 4.01427 0 15.5175 0 19.2174 0.693042
4000.00 1129.65 23.972670 55.307176 -304596.263326 7.361859 28.330787 cpx Na0.05Ca0.75Fe''0.12Mg0.85Fe'''0.12Ti0.01Al0.28Si1.82O6 49.517 0.327776 6.47146 4.24191 4.03064 0 15.5225 0 19.1963 0.692455
4000.00 1130.67 24.174569 55.796157 -307083.428086 7.423721 28.571886 cpx Na0.05Ca0.75Fe''0.12Mg0.85Fe'''0.12Ti0.01Al0.28Si1.82O6 49.5121 0.329306 6.47005 4.2469 4.04694 0 15.5274 0 19.1754 0.691869
4000.00 1131.68 24.377009 56.286516 -309576.921172 7.485747 28.813647 cpx Na0.05Ca0.75Fe''0.12Mg0.85Fe'''0.12Ti0.01Al0.28Si1.82O6 49.5074 0.330814 6.46865 4.2518 4.06316 0 15.5325 0 19.1544 0.691284
4000.00 1132.68 24.579988 56.778251 -312076.732878 7.547938 29.056069 cpx Na0.05Ca0.75Fe''0.13Mg0.85Fe'''0.12Ti0.01Al0.28Si1.82O6 49.5027 0.3323 6.46725 4.25659 4.07931 0 15.5375 0 19.1336 0.690699
4000.00 1133.66 24.783506 57.271360 -314582.854264 7.610293 29.299151 cpx Na0.05Ca0.75Fe''0.13Mg0.85Fe'''0.12Ti0.01Al0.28Si1.82O6 49.4981 0.333764 6.46585 4.26128 4.0954 0 15.5426 0 19.1129 0.690115
4000.00 1134.64 24.987561 57.765840 -317095.277148 7.672812 29.542892 cpx Na0.05Ca0.75Fe''0.13Mg0.85Fe'''0.12Ti0.01Al0.28Si1.82O6 49.4936 0.335207 6.46445 4.26587 4.11141 0 15.5477 0 19.0922 0.689531
4000.00 1135.61 25.192154 58.261689 -319613.994122 7.735495 29.787291 cpx Na0.05Ca0.75Fe''0.13Mg0.85Fe'''0.12Ti0.01Al0.28Si1.82O6 49.4892 0.336629 6.46306 4.27037 4.12735 0 15.5528 0 19.0716 0.688949
4000.00 1136.56 25.397284 58.758907 -322138.998510 7.798342 30.032349 cpx Na0.05Ca0.75Fe''0.13Mg0.85Fe'''0.12Ti0.01Al0.28Si1.82O6 49.4849 0.33803 6.46167 4.27477 4.14323 0 15.558 0 19.0511 0.688366
4000.00 1137.51 25.602950 59.257491 -324670.284388 7.861351 30.278063 cpx Na0.05Ca0.75Fe''0.13Mg0.85Fe'''0.12Ti0.01Al0.28Si1.82O6 49.4806 0.33941 6.46028 4.27908 4.15903 0 15.5632 0 19.0306 0.687785
4000.00 1138.44 25.809151 59.757441 -327207.846558 7.924525 30.524435 cpx Na0.05Ca0.75Fe''0.13Mg0.85Fe'''0.12Ti0.01Al0.28Si1.82O6 49.4765 0.340769 6.45889 4.2833 4.17478 0 15.5684 0 19.0102 0.687205
4000.00 1139.37 26.015887 60.258755 -329751.680551 7.987861 30.771463 cpx Na0.05Ca0.75Fe''0.13Mg0.85Fe'''0.12Ti0.01Al0.28Si1.82O6 49.4724 0.342108 6.4575 4.28743 4.19045 0 15.5737 0 18.9899 0.686625
4000.00 1140.28 26.223158 60.761431 -332301.782618 8.051360 31.019147 cpx Na0.05Ca0.75Fe''0.13Mg0.85Fe'''0.12Ti0.01Al0.28Si1.82O6 49.4683 0.343426 6.45611 4.29148 4.20606 0 15.5789 0 18.9696 0.686046
4000.00 1141.19 26.430964 61.265470 -334858.149718 8.115022 31.267488 cpx Na0.05Ca0.75Fe''0.13Mg0.85Fe'''0.12Ti0.01Al0.28Si1.82O6 49.4644 0.344725 6.45472 4.29544 4.22161 0 15.5842 0 18.9494 0.685468
4000.00 1142.08 26.639304 61.770869 -337420.779513 8.178847 31.516483 cpx Na0.05Ca0.74Fe''0.13Mg0.85Fe'''0.12Ti0.01Al0.28Si1.82O6 49.4605 0.346004 6.45333 4.29931 4.2371 0 15.5896 0 18.9293 0.68489
4000.00 1142.97 26.848178 62.277630 -339989.670369 8.242835 31.766134 cpx Na0.05Ca0.74Fe''0.13Mg0.85Fe'''0.12Ti0.01Al0.28Si1.82O6 49.4567 0.347263 6.45194 4.3031 4.25252 0 15.5949 0 18.9092 0.684314
4000.00 1143.85 27.057585 62.785750 -342564.821327 8.306985 32.016441 cpx Na0.05Ca0.74Fe''0.13Mg0.85Fe'''0.12Ti0.01Al0.28Si1.82O6 49.453 0.348502 6.45055 4.30681 4.26788 0 15.6003 0 18.8892 0.683738
4000.00 1144.71 27.267527 63.295230 -345146.232140 8.371298 32.267403 cpx Na0.05Ca0.74Fe''0.13Mg0.85Fe'''0.12Ti0.01Al0.28Si1.82O6 49.4493 0.349723 6.44916 4.31045 4.28318 0 15.6057 0 18.8692 0.683163
4000.00 1145.57 27.478002 63.806070 -347733.903221 8.435774 32.519021 cpx Na0.05Ca0.74Fe''0.13Mg0.85Fe'''0.12Ti0.01Al0.28Si1.82O6 49.4458 0.350924 6.44776 4.314 4.29842 0 15.6112 0 18.8493 0.682589
4000.00 1146.42 27.689010 64.318268 -350327.835675 8.500413 32.771294 cpx Na0.05Ca0.74Fe''0.13Mg0.85Fe'''0.12Ti0.01Al0.28Si1.82O6 49.4423 0.352106 6.44637 4.31747 4.31361 0 15.6167 0 18.8295 0.682016
4000.00 1147.26 27.900553 64.831827 -352928.031269 8.565215 33.024223 cpx Na0.05Ca0.74Fe''0.13Mg0.86Fe'''0.12Ti0.01Al0.28Si1.82O6 49.4388 0.35327 6.44497 4.32088 4.32873 0 15.6222 0 18.8097 0.681443
4000.00 1148.10 28.112629 65.346745 -355534.492441 8.630179 33.277809 cpx Na0.05Ca0.74Fe''0.13Mg0.86Fe'''0.12Ti0.01Al0.28Si1.82O6 49.4354 0.354415 6.44358 4.3242 4.3438 0 15.6277 0 18.79 0.680872
4000.00 1148.92 28.325240 65.863023 -358147.222297 8.695306 33.532050 cpx Na0.05Ca0.74Fe''0.13Mg0.86Fe'''0.12Ti0.01Al0.28Si1.82O6 49.4321 0.355542 6.44218 4.32746 4.35881 0 15.6333 0 18.7703 0.680301
4000.00 1149.74 28.538385 66.380661 -360766.224613 8.760596 33.786949 cpx Na0.05Ca0.74Fe''0.13Mg0.86Fe'''0.12Ti0.01Al0.28Si1.82O6 49.4289 0.356651 6.44078 4.33064 4.37376 0 15.6388 0 18.7507 0.679731
4000.00 1150.55 28.752064 66.899660 -363391.503804 8.826049 34.042505 cpx Na0.05Ca0.74Fe''0.13Mg0.86Fe'''0.12Ti0.01Al0.28Si1.82O6 49.4257 0.357743 6.43937 4.33375 4.38866 0 15.6445 0 18.7311 0.679162
4000.00 1151.35 28.966279 67.420021 -366023.064970 8.891666 34.298719 cpx Na0.05Ca0.74Fe''0.14Mg0.86Fe'''0.12Ti0.01Al0.28Si1.82O6 49.4226 0.358816 6.43797 4.33679 4.4035 0 15.6501 0 18.7116 0.678593
4000.00 1152.15 29.140650 67.843097 -368160.268752 8.944914 34.504512 cpx Na0.05Ca0.74Fe''0.14Mg0.86Fe'''0.12Ti0.01Al0.28Si1.81O6 49.4097 0.360254 6.44738 4.34499 4.40693 0 15.6329 0 18.7182 0.679584
4000.00 1152.99 29.108723 67.761808 -367742.038402 8.934111 34.449169 cpx Na0.05Ca0.74Fe''0.13Mg0.85Fe'''0.12Ti0.01Al0.28Si1.81O6 49.345 0.36365 6.51507 4.38015 4.35129 0 15.4969 0 18.859 0.688917
4000.00 1153.83 29.084867 67.699548 -367428.575675 8.925776 34.403756 cpx Na0.05Ca0.75Fe''0.13Mg0.84Fe'''0.12Ti0.01Al0.29Si1.81O6 49.2796 0.366981 6.58579 4.41465 4.29619 0 15.3616 0 18.9966 0.698598

Title: DMM (tablefiles.csv row 1)

Phase Masses:
Pressure Temperature mass liquid_0 olivine_0 orthopyroxene_0 clinopyroxene_0 feldspar_0 spinel_0 
4000.00 1000.00 100.000000 0.000000 59.027531 29.695126 10.886858 0.000000 0.390485 
4000.00 1003.12 101.000000 0.000000 59.338207 29.614434 11.282434 0.350996 0.413929 
4000.00 1006.00 102.000000 0.000000 59.882475 29.309800 11.397098 1.029965 0.380661 
4000.00 1008.82 103.000000 0.000000 60.425348 29.005474 11.513499 1.707534 0.348145 
4000.00 1011.59 104.000000 0.000000 60.966315 28.701787 11.632076 2.383191 0.316631 
4000.00 1014.31 105.000000 0.000000 61.504996 28.398980 11.753158 3.056556 0.286310 
4000.00 1016.99 106.000000 0.000000 62.041113 28.097223 11.876980 3.727360 0.257324 
4000.00 1019.61 107.000000 0.000000 62.574482 27.796624 12.003697 4.395424 0.229772 
4000.00 1022.20 108.000000 0.000000 63.104990 27.497244 12.133401 5.060648 0.203718 
4000.00 1024.74 109.000000 0.000000 63.632583 27.199103 12.266131 5.722986 0.179197 
4000.00 1027.23 110.000000 0.000000 64.157255 26.902192 12.401885 6.382447 0.156222 
4000.00 1029.68 111.000000 0.000000 64.679038 26.606476 12.540628 7.039072 0.134786 
4000.00 1032.10 112.000000 0.000000 65.197995 26.311903 12.682298 7.692935 0.114869 
4000.00 1034.47 113.000000 0.000000 65.714217 26.018402 12.826814 8.344136 0.096432 
4000.00 1036.81 114.000000 0.000000 66.227787 25.725907 12.974091 8.992771 0.079444 
4000.00 1039.11 115.000000 0.000000 66.738815 25.434337 13.124030 9.638958 0.063860 
4000.00 1041.37 116.000000 0.000000 67.247415 25.143608 13.276524 10.282821 0.049632 
4000.00 1043.60 117.000000 0.000000 67.753704 24.853637 13.431464 10.924488 0.036707 
4000.00 1045.79 118.000000 0.000000 68.257804 24.564337 13.588740 11.564085 0.025034 
4000.00 1047.94 119.000000 0.000000 68.759832 24.275625 13.748242 12.201741 0.014560 
4000.00 1050.06 120.000000 0.000000 69.259908 23.987419 13.909862 12.837579 0.005232 
4000.00 1052.16 121.000000 0.000000 69.754408 23.700949 14.074878 13.469764 0.000000 
4000.00 1054.22 122.000000 0.000000 70.242105 23.416495 14.243544 14.097856 0.000000 
4000.00 1056.25 123.000000 0.000000 70.729608 23.131667 14.413304 14.725421 0.000000 
4000.00 1058.25 124.000000 0.000000 71.216937 22.846449 14.584115 15.352500 0.000000 
4000.00 1060.22 125.000000 0.000000 71.704110 22.560823 14.755937 15.979130 0.000000 
4000.00 1062.16 126.000000 0.000000 72.191142 22.274777 14.928738 16.605343 0.000000 
4000.00 1064.07 127.000000 0.000000 72.678049 21.988297 15.102484 17.231169 0.000000 
4000.00 1065.95 128.000000 0.000000 73.164841 21.701376 15.277149 17.856634 0.000000 
4000.00 1067.80 129.000000 0.000000 73.651531 21.414003 15.452705 18.481762 0.000000 
4000.00 1069.62 130.000000 0.000000 74.138127 21.126172 15.629128 19.106573 0.000000 
4000.00 1071.42 131.000000 0.000000 74.624640 20.837876 15.806398 19.731086 0.000000 
4000.00 1073.19 132.000000 0.000000 75.111076 20.549110 15.984494 20.355320 0.000000 
4000.00 1074.94 133.000000 0.000000 75.597444 20.259869 16.163396 20.979291 0.000000 
4000.00 1076.65 134.000000 0.000000 76.083750 19.970149 16.343088 21.603013 0.000000 
4000.00 1078.35 135.000000 0.000000 76.569999 19.679948 16.523553 22.226500 0.000000 
4000.00 1080.02 136.000000 0.000000 77.056198 19.389263 16.704776 22.849763 0.000000 
4000.00 1081.67 137.000000 0.000000 77.542351 19.098091 16.886742 23.472816 0.000000 
4000.00 1083.29 138.000000 0.000000 78.028464 18.806430 17.069438 24.095668 0.000000 
4000.00 1084.89 139.000000 0.000000 78.514539 18.514280 17.252852 24.718329 0.000000 
4000.00 1086.47 140.000000 0.000000 79.000581 18.221640 17.436971 25.340808 0.000000 
4000.00 1088.02 141.000000 0.000000 79.486163 17.928361 17.621498 25.963315 0.000663 
4000.00 1089.56 142.000000 0.000000 79.969202 17.633654 17.804931 26.586934 0.005278 
4000.00 1091.08 143.000000 0.000000 80.452252 17.338340 17.988896 27.210546 0.009967 
4000.00 1092.58 144.000000 0.000000 80.935298 17.042434 18.173412 27.834128 0.014729 
4000.00 1094.05 145.000000 0.000000 81.418334 16.745949 18.358489 28.457667 0.019560 
4000.00 1095.51 146.000000 0.000000 81.901355 16.448894 18.544136 29.081156 0.024459 
4000.00 1096.95 147.000000 0.000000 82.384356 16.151276 18.730356 29.704588 0.029424 
4000.00 1098.37 148.000000 0.000000 82.867337 15.853100 18.917152 30.327959 0.034452 
4000.00 1099.77 149.000000 0.000000 83.350296 15.554371 19.104524 30.951266 0.039543 
4000.00 1101.15 150.000000 0.000000 83.833233 15.255092 19.292473 31.574509 0.044694 
4000.00 1102.51 151.000000 0.000000 84.316146 14.955266 19.480998 32.197686 0.049904 
4000.00 1103.86 152.000000 0.000000 84.799035 14.654897 19.670099 32.820797 0.055171 
4000.00 1105.19 153.000000 0.000000 85.281902 14.353988 19.859774 33.443842 0.060493 
4000.00 1106.50 154.000000 0.000000 85.764745 14.052540 20.050022 34.066822 0.065871 
4000.00 1107.80 155.000000 0.000000 86.247566 13.750555 20.240842 34.689736 0.071302 
4000.00 1109.08 156.000000 0.000000 86.730365 13.448035 20.432230 35.312586 0.076784 
4000.00 1110.34 157.000000 0.000000 87.213141 13.144982 20.624187 35.935372 0.082318 
4000.00 1111.59 158.000000 0.000000 87.695897 12.841398 20.816709 36.558095 0.087901 
4000.00 1112.82 159.000000 0.000000 88.178631 12.537284 21.009795 37.180755 0.093533 
4000.00 1114.04 160.000000 0.000000 88.661346 12.232642 21.203444 37.803355 0.099213 
4000.00 1115.24 161.000000 0.000000 89.144040 11.927472 21.397654 38.425895 0.104939 
4000.00 1116.43 162.000000 0.000000 89.626716 11.621777 21.592422 39.048375 0.110711 
4000.00 1117.61 163.000000 0.000000 90.109373 11.315556 21.787748 39.670797 0.116527 
4000.00 1118.77 164.000000 0.000000 90.592011 11.008812 21.983629 40.293161 0.122387 
4000.00 1119.91 165.000000 0.000000 91.074632 10.701545 22.180064 40.915469 0.128290 
4000.00 1121.04 166.000000 0.000000 91.557236 10.393757 22.377051 41.537722 0.134234 
4000.00 1122.16 167.000000 0.000000 92.039824 10.085448 22.574589 42.159920 0.140220 
4000.00 1123.27 168.000000 0.000000 92.522395 9.776619 22.772677 42.782064 0.146245 
4000.00 1124.36 169.000000 0.000000 93.004950 9.467271 22.971313 43.404156 0.152311 
4000.00 1125.45 170.000000 0.000000 93.487490 9.157404 23.170495 44.026196 0.158414 
4000.00 1126.51 171.000000 0.000000 93.970016 8.847021 23.370223 44.648184 0.164556 
4000.00 1127.57 172.000000 0.000000 94.452527 8.536120 23.570496 45.270123 0.170735 
4000.00 1128.61 173.000000 0.000000 94.935024 8.224703 23.771312 45.892012 0.176950 
4000.00 1129.65 174.000000 0.000000 95.417507 7.912771 23.972670 46.513852 0.183200 
4000.00 1130.67 175.000000 0.000000 95.899977 7.600323 24.174569 47.135644 0.189486 
4000.00 1131.68 176.000000 0.000000 96.382434 7.287362 24.377009 47.757390 0.195805 
4000.00 1132.68 177.000000 0.000000 96.864879 6.973886 24.579988 48.379088 0.202159 
4000.00 1133.66 178.000000 0.000000 97.347312 6.659896 24.783506 49.000741 0.208545 
4000.00 1134.64 179.000000 0.000000 97.829732 6.345393 24.987561 49.622349 0.214964 
4000.00 1135.61 180.000000 0.000000 98.312142 6.030378 25.192154 50.243913 0.221414 
4000.00 1136.56 181.000000 0.000000 98.794539 5.714849 25.397284 50.865432 0.227895 
4000.00 1137.51 182.000000 0.000000 99.276926 5.398809 25.602950 51.486909 0.234407 
4000.00 1138.44 183.000000 0.000000 99.759302 5.082256 25.809151 52.108342 0.240948 
4000.00 1139.37 184.000000 0.000000 100.241668 4.765192 26.015887 52.729734 0.247519 
4000.00 1140.28 185.000000 0.000000 100.724023 4.447616 26.223158 53.351084 0.254119 
4000.00 1141.19 186.000000 0.000000 101.206368 4.129528 26.430964 53.972394 0.260747 
4000.00 1142.08 187.000000 0.000000 101.688703 3.810928 26.639304 54.593662 0.267402 
4000.00 1142.97 188.000000 0.000000 102.171029 3.491817 26.848178 55.214891 0.274085 
4000.00 1143.85 189.000000 0.000000 102.653345 3.172194 27.057585 55.836081 0.280795 
4000.00 1144.71 190.000000 0.000000 103.135652 2.852059 27.267527 56.457232 0.287530 
4000.00 1145.57 191.000000 0.000000 103.617950 2.531413 27.478002 57.078344 0.294291 
4000.00 1146.42 192.000000 0.000000 104.100240 2.210254 27.689010 57.699418 0.301078 
4000.00 1147.26 193.000000 0.000000 104.582520 1.888583 27.900553 58.320455 0.307889 
4000.00 1148.10 194.000000 0.000000 105.064792 1.566400 28.112629 58.941455 0.314724 
4000.00 1148.92 195.000000 0.000000 105.547055 1.243704 28.325240 59.562417 0.321584 
4000.00 1149.74 196.000000 0.000000 106.029310 0.920495 28.538385 60.183344 0.328466 
4000.00 1150.55 197.000000 0.000000 106.511556 0.596772 28.752064 60.804235 0.335372 
4000.00 1151.35 198.000000 0.000000 106.993795 0.272536 28.966279 61.425090 0.342300 
4000.00 1152.15 199.000000 0.000000 107.473712 0.000000 29.140650 62.037926 0.347712 
4000.00 1152.99 200.000000 0.000000 107.939910 0.000000 29.108723 62.606211 0.345155 
4000.00 1153.83 201.000000 0.000000 108.403011 0.000000 29.084867 63.169300 0.342822 

Title: DMM (tablefiles.csv row 1)

Phase Volumes:
Pressure Temperature mass V liquid_0 olivine_0 orthopyroxene_0 clinopyroxene_0 feldspar_0 spinel_0 
4000.00 1000.00 100.000000 30.990428 0.000000 18.292617 9.237194 3.356900 0.000000 0.103717 
4000.00 1003.12 101.000000 31.320393 0.000000 18.387569 9.212226 3.477647 0.132633 0.110317 
4000.00 1006.00 102.000000 31.674381 0.000000 18.554760 9.116455 3.512614 0.389229 0.101322 
4000.00 1008.82 103.000000 32.028269 0.000000 18.721480 9.020803 3.548101 0.645341 0.092544 
4000.00 1011.59 104.000000 32.382022 0.000000 18.887572 8.925373 3.584245 0.900780 0.084052 
4000.00 1014.31 105.000000 32.735617 0.000000 19.052918 8.830245 3.621150 1.155407 0.075896 
4000.00 1016.99 106.000000 33.089036 0.000000 19.217435 8.735472 3.658891 1.409125 0.068113 
4000.00 1019.61 107.000000 33.442267 0.000000 19.381065 8.641090 3.697517 1.661865 0.060730 
4000.00 1022.20 108.000000 33.795305 0.000000 19.543774 8.547119 3.737058 1.913592 0.053761 
4000.00 1024.74 109.000000 34.148146 0.000000 19.705548 8.453566 3.777527 2.164289 0.047216 
4000.00 1027.23 110.000000 34.500791 0.000000 19.866384 8.360427 3.818924 2.413958 0.041097 
4000.00 1029.68 111.000000 34.853243 0.000000 20.026294 8.267694 3.861241 2.662614 0.035400 
4000.00 1032.10 112.000000 35.205507 0.000000 20.185298 8.175349 3.904458 2.910282 0.030119 
4000.00 1034.47 113.000000 35.557588 0.000000 20.343426 8.083371 3.948551 3.156997 0.025242 
4000.00 1036.81 114.000000 35.909494 0.000000 20.500704 7.991738 3.993496 3.402796 0.020759 
4000.00 1039.11 115.000000 36.261232 0.000000 20.657166 7.900425 4.039261 3.647723 0.016658 
4000.00 1041.37 116.000000 36.612813 0.000000 20.812849 7.809405 4.085815 3.891821 0.012923 
4000.00 1043.60 117.000000 36.964243 0.000000 20.967790 7.718652 4.133124 4.135137 0.009540 
4000.00 1045.79 118.000000 37.315531 0.000000 21.122026 7.628139 4.181154 4.377718 0.006494 
4000.00 1047.94 119.000000 37.666687 0.000000 21.275596 7.537838 4.229873 4.619610 0.003770 
4000.00 1050.06 120.000000 38.017717 0.000000 21.428536 7.447724 4.279247 4.860859 0.001352 
4000.00 1052.16 121.000000 38.368491 0.000000 21.579735 7.358238 4.329725 5.100794 0.000000 
4000.00 1054.22 122.000000 38.718975 0.000000 21.728818 7.269487 4.381413 5.339258 0.000000 
4000.00 1056.25 123.000000 39.069423 0.000000 21.877816 7.180628 4.433429 5.577550 0.000000 
4000.00 1058.25 124.000000 39.419838 0.000000 22.026736 7.091655 4.485761 5.815685 0.000000 
4000.00 1060.22 125.000000 39.770221 0.000000 22.175584 7.002565 4.538397 6.053675 0.000000 
4000.00 1062.16 126.000000 40.120575 0.000000 22.324365 6.913352 4.591325 6.291533 0.000000 
4000.00 1064.07 127.000000 40.470902 0.000000 22.473083 6.824015 4.644537 6.529267 0.000000 
4000.00 1065.95 128.000000 40.821204 0.000000 22.621744 6.734549 4.698023 6.766888 0.000000 
4000.00 1067.80 129.000000 41.171482 0.000000 22.770350 6.644953 4.751776 7.004402 0.000000 
4000.00 1069.62 130.000000 41.521737 0.000000 22.918905 6.555225 4.805788 7.241819 0.000000 
4000.00 1071.42 131.000000 41.871970 0.000000 23.067413 6.465362 4.860052 7.479144 0.000000 
4000.00 1073.19 132.000000 42.222184 0.000000 23.215875 6.375364 4.914562 7.716382 0.000000 
4000.00 1074.94 133.000000 42.572378 0.000000 23.364295 6.285230 4.969312 7.953541 0.000000 
4000.00 1076.65 134.000000 42.922555 0.000000 23.512676 6.194957 5.024298 8.190624 0.000000 
4000.00 1078.35 135.000000 43.272714 0.000000 23.661018 6.104546 5.079513 8.427637 0.000000 
4000.00 1080.02 136.000000 43.622856 0.000000 23.809325 6.013995 5.134953 8.664583 0.000000 
4000.00 1081.67 137.000000 43.972983 0.000000 23.957598 5.923305 5.190614 8.901467 0.000000 
4000.00 1083.29 138.000000 44.323095 0.000000 24.105838 5.832475 5.246491 9.138291 0.000000 
4000.00 1084.89 139.000000 44.673193 0.000000 24.254049 5.741504 5.302581 9.375060 0.000000 
4000.00 1086.47 140.000000 45.023277 0.000000 24.402230 5.650392 5.358880 9.611775 0.000000 
4000.00 1088.02 141.000000 45.373358 0.000000 24.550254 5.559108 5.415320 9.848518 0.000157 
4000.00 1089.56 142.000000 45.723490 0.000000 24.697506 5.467473 5.471553 10.085706 0.001251 
4000.00 1091.08 143.000000 46.073619 0.000000 24.844744 5.375661 5.527949 10.322905 0.002360 
4000.00 1092.58 144.000000 46.423743 0.000000 24.991964 5.283676 5.584514 10.560107 0.003483 
4000.00 1094.05 145.000000 46.773863 0.000000 25.139165 5.191522 5.641250 10.797307 0.004620 
4000.00 1095.51 146.000000 47.123978 0.000000 25.286345 5.099201 5.698160 11.034501 0.005771 
4000.00 1096.95 147.000000 47.474087 0.000000 25.433503 5.006715 5.755245 11.271687 0.006936 
4000.00 1098.37 148.000000 47.824190 0.000000 25.580640 4.914066 5.812505 11.508864 0.008115 
4000.00 1099.77 149.000000 48.174287 0.000000 25.727753 4.821256 5.869941 11.746029 0.009307 
4000.00 1101.15 150.000000 48.524377 0.000000 25.874844 4.728285 5.927554 11.983183 0.010511 
4000.00 1102.51 151.000000 48.874462 0.000000 26.021913 4.635154 5.985341 12.220325 0.011729 
4000.00 1103.86 152.000000 49.224540 0.000000 26.168959 4.541864 6.043305 12.457453 0.012959 
4000.00 1105.19 153.000000 49.574613 0.000000 26.315984 4.448416 6.101443 12.694569 0.014201 
4000.00 1106.50 154.000000 49.924679 0.000000 26.462987 4.354810 6.159755 12.931672 0.015454 
4000.00 1107.80 155.000000 50.274739 0.000000 26.609968 4.261047 6.218242 13.168762 0.016720 
4000.00 1109.08 156.000000 50.624794 0.000000 26.756928 4.167128 6.276902 13.405838 0.017997 
4000.00 1110.34 157.000000 50.974842 0.000000 26.903867 4.073052 6.335735 13.642902 0.019285 
4000.00 1111.59 158.000000 51.324885 0.000000 27.050786 3.978821 6.394741 13.879953 0.020584 
4000.00 1112.82 159.000000 51.674922 0.000000 27.197685 3.884434 6.453918 14.116991 0.021894 
4000.00 1114.04 160.000000 52.024954 0.000000 27.344564 3.789893 6.513267 14.354016 0.023214 
4000.00 1115.24 161.000000 52.374980 0.000000 27.491423 3.695197 6.572786 14.591029 0.024544 
4000.00 1116.43 162.000000 52.725001 0.000000 27.638264 3.600346 6.632476 14.828030 0.025885 
4000.00 1117.61 163.000000 53.075017 0.000000 27.785085 3.505342 6.692335 15.065019 0.027236 
4000.00 1118.77 164.000000 53.425027 0.000000 27.931889 3.410184 6.752364 15.301995 0.028596 
4000.00 1119.91 165.000000 53.775032 0.000000 28.078674 3.314872 6.812561 15.538960 0.029965 
4000.00 1121.04 166.000000 54.125033 0.000000 28.225441 3.219407 6.872927 15.775914 0.031344 
4000.00 1122.16 167.000000 54.475028 0.000000 28.372191 3.123789 6.933460 16.012856 0.032732 
4000.00 1123.27 168.000000 54.825019 0.000000 28.518924 3.028019 6.994161 16.249786 0.034129 
4000.00 1124.36 169.000000 55.175005 0.000000 28.665640 2.932095 7.055028 16.486706 0.035535 
4000.00 1125.45 170.000000 55.524986 0.000000 28.812340 2.836020 7.116063 16.723615 0.036949 
4000.00 1126.51 171.000000 55.874962 0.000000 28.959023 2.739792 7.177263 16.960513 0.038372 
4000.00 1127.57 172.000000 56.224934 0.000000 29.105690 2.643411 7.238630 17.197401 0.039803 
4000.00 1128.61 173.000000 56.574902 0.000000 29.252342 2.546879 7.300161 17.434278 0.041242 
4000.00 1129.65 174.000000 56.924865 0.000000 29.398978 2.450195 7.361859 17.671145 0.042688 
4000.00 1130.67 175.000000 57.274824 0.000000 29.545599 2.353360 7.423721 17.908002 0.044143 
4000.00 1131.68 176.000000 57.624779 0.000000 29.692205 2.256372 7.485747 18.144848 0.045606 
4000.00 1132.68 177.000000 57.974730 0.000000 29.838797 2.159233 7.547938 18.381686 0.047075 
4000.00 1133.66 178.000000 58.324676 0.000000 29.985374 2.061943 7.610293 18.618513 0.048553 
4000.00 1134.64 179.000000 58.674619 0.000000 30.131937 1.964501 7.672812 18.855331 0.050037 
4000.00 1135.61 180.000000 59.024557 0.000000 30.278487 1.866908 7.735495 19.092139 0.051528 
4000.00 1136.56 181.000000 59.374492 0.000000 30.425022 1.769163 7.798342 19.328938 0.053027 
4000.00 1137.51 182.000000 59.724423 0.000000 30.571544 1.671268 7.861351 19.565728 0.054532 
4000.00 1138.44 183.000000 60.074350 0.000000 30.718053 1.573220 7.924525 19.802509 0.056044 
4000.00 1139.37 184.000000 60.424274 0.000000 30.864549 1.475022 7.987861 20.039281 0.057562 
4000.00 1140.28 185.000000 60.774194 0.000000 31.011032 1.376672 8.051360 20.276043 0.059087 
4000.00 1141.19 186.000000 61.124110 0.000000 31.157502 1.278171 8.115022 20.512798 0.060618 
4000.00 1142.08 187.000000 61.474023 0.000000 31.303960 1.179518 8.178847 20.749543 0.062155 
4000.00 1142.97 188.000000 61.823932 0.000000 31.450406 1.080714 8.242835 20.986280 0.063698 
4000.00 1143.85 189.000000 62.173838 0.000000 31.596839 0.981758 8.306985 21.223008 0.065248 
4000.00 1144.71 190.000000 62.523741 0.000000 31.743261 0.882651 8.371298 21.459728 0.066803 
4000.00 1145.57 191.000000 62.873640 0.000000 31.889671 0.783392 8.435774 21.696439 0.068364 
4000.00 1146.42 192.000000 63.223536 0.000000 32.036070 0.683982 8.500413 21.933142 0.069930 
4000.00 1147.26 193.000000 63.573429 0.000000 32.182457 0.584419 8.565215 22.169837 0.071502 
4000.00 1148.10 194.000000 63.923319 0.000000 32.328833 0.484704 8.630179 22.406523 0.073079 
4000.00 1148.92 195.000000 64.273205 0.000000 32.475198 0.384838 8.695306 22.643202 0.074662 
4000.00 1149.74 196.000000 64.623089 0.000000 32.621552 0.284818 8.760596 22.879873 0.076250 
4000.00 1150.55 197.000000 64.972969 0.000000 32.767895 0.184647 8.826049 23.116535 0.077843 
4000.00 1151.35 198.000000 65.322846 0.000000 32.914227 0.084322 8.891666 23.353190 0.079441 
4000.00 1152.15 199.000000 65.672189 0.000000 33.059700 0.000000 8.944914 23.586864 0.080710 
4000.00 1152.99 200.000000 66.018583 0.000000 33.200254 0.000000 8.934111 23.803952 0.080265 
4000.00 1153.83 201.000000 66.364672 0.000000 33.339894 0.000000 8.925776 24.019103 0.079899 

Title: DMM (tablefiles.csv row 1)

Solid Composition:
Pressure Temperature mass SiO2 TiO2 Al2O3 Fe2O3 FeO MnO MgO NiO CaO Na2O 
4000.00 1000.00 100.000000 46.0448 0.0377528 2.01924 0.847544 6.86358 0.117281 41.0881 0.267506 2.63976 0.074427
4000.00 1003.12 101.000000 46.0502 0.0381116 2.1741 0.845106 6.87374 0.116251 40.8181 0.264934 2.70902 0.110476
4000.00 1006.00 102.000000 46.0554 0.0384633 2.32592 0.842716 6.88371 0.115241 40.5534 0.262413 2.77694 0.145818
4000.00 1008.82 103.000000 46.0606 0.0388082 2.4748 0.840373 6.89348 0.114251 40.2938 0.259941 2.84353 0.180474
4000.00 1011.59 104.000000 46.0656 0.0391464 2.62081 0.838074 6.90306 0.11328 40.0392 0.257516 2.90884 0.214464
4000.00 1014.31 105.000000 46.0706 0.0394782 2.76405 0.83582 6.91246 0.112327 39.7894 0.255137 2.97291 0.247806
4000.00 1016.99 106.000000 46.0754 0.0398038 2.90458 0.833607 6.92169 0.111392 39.5444 0.252804 3.03577 0.280519
4000.00 1019.61 107.000000 46.0802 0.0401232 3.04248 0.831437 6.93074 0.110475 39.304 0.250514 3.09745 0.312621
4000.00 1022.20 108.000000 46.0849 0.0404368 3.17783 0.829306 6.93962 0.109575 39.068 0.248266 3.15799 0.344128
4000.00 1024.74 109.000000 46.0895 0.0407445 3.3107 0.827214 6.94834 0.108691 38.8363 0.24606 3.21742 0.375057
4000.00 1027.23 110.000000 46.094 0.0410467 3.44115 0.825161 6.9569 0.107823 38.6088 0.243894 3.27578 0.405423
4000.00 1029.68 111.000000 46.0984 0.0413435 3.56925 0.823144 6.96531 0.106971 38.3855 0.241766 3.33307 0.435243
4000.00 1032.10 112.000000 46.1028 0.0416349 3.69506 0.821164 6.97357 0.106134 38.1661 0.239677 3.38935 0.46453
4000.00 1034.47 113.000000 46.1071 0.0419212 3.81865 0.819218 6.98168 0.105312 37.9506 0.237625 3.44463 0.493299
4000.00 1036.81 114.000000 46.1113 0.0422025 3.94007 0.817307 6.98965 0.104505 37.7389 0.235609 3.49894 0.521563
4000.00 1039.11 115.000000 46.1154 0.0424789 4.05937 0.815429 6.99748 0.103711 37.5309 0.233627 3.55231 0.549335
4000.00 1041.37 116.000000 46.1194 0.0427505 4.17662 0.813583 7.00517 0.102931 37.3265 0.23168 3.60475 0.576629
4000.00 1043.60 117.000000 46.1234 0.0430175 4.29187 0.811769 7.01274 0.102165 37.1255 0.229767 3.6563 0.603456
4000.00 1045.79 118.000000 46.1273 0.0432799 4.40516 0.809986 7.02017 0.101411 36.928 0.227885 3.70698 0.629828
4000.00 1047.94 119.000000 46.1312 0.0435379 4.51654 0.808232 7.02748 0.10067 36.7338 0.226036 3.7568 0.655757
4000.00 1050.06 120.000000 46.135 0.0437917 4.62608 0.806508 7.03467 0.0999418 36.5428 0.224217 3.80579 0.681254
4000.00 1052.16 121.000000 46.1387 0.0440412 4.7338 0.804813 7.04174 0.0992253 36.355 0.222428 3.85398 0.706329
4000.00 1054.22 122.000000 46.1424 0.0442867 4.83975 0.803145 7.04869 0.0985205 36.1702 0.220668 3.90137 0.730994
4000.00 1056.25 123.000000 46.146 0.0445281 4.94398 0.801504 7.05554 0.0978272 35.9885 0.218938 3.94799 0.755257
4000.00 1058.25 124.000000 46.1495 0.0447657 5.04653 0.79989 7.06227 0.0971451 35.8097 0.217235 3.99386 0.779129
4000.00 1060.22 125.000000 46.153 0.0449995 5.14744 0.798301 7.06889 0.0964739 35.6337 0.215559 4.039 0.802619
4000.00 1062.16 126.000000 46.1564 0.0452295 5.24675 0.796738 7.07541 0.0958134 35.4606 0.21391 4.08342 0.825736
4000.00 1064.07 127.000000 46.1598 0.0454559 5.3445 0.795199 7.08182 0.0951633 35.2901 0.212287 4.12714 0.84849
4000.00 1065.95 128.000000 46.1631 0.0456788 5.44071 0.793685 7.08814 0.0945233 35.1224 0.210689 4.17018 0.870887
4000.00 1067.80 129.000000 46.1664 0.0458983 5.53544 0.792193 7.09435 0.0938932 34.9572 0.209116 4.21255 0.892938
4000.00 1069.62 130.000000 46.1697 0.0461143 5.62871 0.790725 7.10048 0.0932729 34.7946 0.207567 4.25427 0.914649
4000.00 1071.42 131.000000 46.1728 0.0463271 5.72055 0.789279 7.1065 0.092662 34.6344 0.206042 4.29535 0.936028
4000.00 1073.19 132.000000 46.176 0.0465366 5.811 0.787856 7.11244 0.0920603 34.4767 0.20454 4.33581 0.957084
4000.00 1074.94 133.000000 46.179 0.046743 5.90009 0.786453 7.11829 0.0914678 34.3214 0.20306 4.37566 0.977823
4000.00 1076.65 134.000000 46.1821 0.0469463 5.98786 0.785072 7.12405 0.090884 34.1684 0.201603 4.41492 0.998253
4000.00 1078.35 135.000000 46.1851 0.0471466 6.07432 0.783711 7.12972 0.0903089 34.0176 0.200167 4.45359 1.01838
4000.00 1080.02 136.000000 46.188 0.047344 6.15951 0.78237 7.13531 0.0897423 33.8691 0.198753 4.4917 1.03821
4000.00 1081.67 137.000000 46.1909 0.0475384 6.24346 0.781048 7.14082 0.0891839 33.7227 0.197359 4.52924 1.05775
4000.00 1083.29 138.000000 46.1938 0.0477301 6.32619 0.779746 7.14625 0.0886336 33.5784 0.195985 4.56625 1.07701
4000.00 1084.89 139.000000 46.1966 0.047919 6.40773 0.778462 7.1516 0.0880913 33.4363 0.194631 4.60272 1.09599
4000.00 1086.47 140.000000 46.1994 0.0481052 6.4881 0.777197 7.15688 0.0875567 33.2961 0.193296 4.63867 1.1147
4000.00 1088.02 141.000000 46.2021 0.0482887 6.56734 0.77595 7.16208 0.0870296 33.158 0.19198 4.67412 1.13315
4000.00 1089.56 142.000000 46.2048 0.0484697 6.64546 0.77472 7.16721 0.08651 33.0217 0.190683 4.70906 1.15133
4000.00 1091.08 143.000000 46.2075 0.0486481 6.72248 0.773507 7.17226 0.0859977 32.8874 0.189404 4.74351 1.16926
4000.00 1092.58 144.000000 46.2101 0.0488241 6.79844 0.772312 7.17725 0.0854925 32.755 0.188143 4.77749 1.18694
4000.00 1094.05 145.000000 46.2127 0.0489976 6.87335 0.771133 7.18216 0.0849942 32.6244 0.186899 4.811 1.20438
4000.00 1095.51 146.000000 46.2152 0.0491688 6.94723 0.769969 7.18701 0.0845028 32.4956 0.185672 4.84404 1.22158
4000.00 1096.95 147.000000 46.2178 0.0493376 7.02011 0.768822 7.1918 0.0840181 32.3685 0.184462 4.87664 1.23854
4000.00 1098.37 148.000000 46.2203 0.0495041 7.092 0.767691 7.19651 0.0835399 32.2431 0.183268 4.9088 1.25528
4000.00 1099.77 149.000000 46.2227 0.0496684 7.16293 0.766574 7.20117 0.0830681 32.1195 0.18209 4.94053 1.27179
4000.00 1101.15 150.000000 46.2251 0.0498305 7.23291 0.765472 7.20576 0.0826026 31.9975 0.180928 4.97183 1.28808
4000.00 1102.51 151.000000 46.2275 0.0499905 7.30197 0.764385 7.2103 0.0821433 31.877 0.179781 5.00272 1.30416
4000.00 1103.86 152.000000 46.2299 0.0501484 7.37012 0.763313 7.21477 0.08169 31.7582 0.178649 5.0332 1.32002
4000.00 1105.19 153.000000 46.2322 0.0503042 7.43737 0.762254 7.21918 0.0812427 31.641 0.177533 5.06328 1.33567
4000.00 1106.50 154.000000 46.2345 0.050458 7.50375 0.761209 7.22354 0.0808011 31.5252 0.17643 5.09297 1.35113
4000.00 1107.80 155.000000 46.2368 0.0506098 7.56928 0.760177 7.22784 0.0803653 31.411 0.175342 5.12228 1.36638
4000.00 1109.08 156.000000 46.239 0.0507596 7.63397 0.759159 7.23208 0.0799351 31.2982 0.174268 5.15122 1.38144
4000.00 1110.34 157.000000 46.2412 0.0509075 7.69783 0.758154 7.23628 0.0795103 31.1868 0.173207 5.17978 1.3963
4000.00 1111.59 158.000000 46.2434 0.0510536 7.76088 0.757161 7.24041 0.0790909 31.0769 0.17216 5.20799 1.41098
4000.00 1112.82 159.000000 46.2455 0.0511978 7.82314 0.756181 7.2445 0.0786768 30.9683 0.171127 5.23584 1.42548
4000.00 1114.04 160.000000 46.2477 0.0513403 7.88462 0.755213 7.24854 0.0782678 30.8611 0.170106 5.26334 1.43979
4000.00 1115.24 161.000000 46.2498 0.0514809 7.94534 0.754258 7.25252 0.077864 30.7553 0.169097 5.2905 1.45392
4000.00 1116.43 162.000000 46.2518 0.0516198 8.00531 0.753314 7.25646 0.0774651 30.6507 0.168101 5.31732 1.46788
4000.00 1117.61 163.000000 46.2539 0.0517571 8.06454 0.752381 7.26034 0.0770711 30.5474 0.167118 5.34382 1.48167
4000.00 1118.77 164.000000 46.2559 0.0518926 8.12305 0.75146 7.26418 0.0766819 30.4454 0.166146 5.36999 1.49529
4000.00 1119.91 165.000000 46.2579 0.0520265 8.18086 0.75055 7.26798 0.0762975 30.3446 0.165186 5.39584 1.50875
4000.00 1121.04 166.000000 46.2599 0.0521588 8.23796 0.749651 7.27173 0.0759176 30.245 0.164238 5.42138 1.52204
4000.00 1122.16 167.000000 46.2618 0.0522895 8.29438 0.748763 7.27543 0.0755424 30.1467 0.163301 5.44662 1.53517
4000.00 1123.27 168.000000 46.2638 0.0524186 8.35013 0.747886 7.27909 0.0751716 30.0495 0.162375 5.47156 1.54815
4000.00 1124.36 169.000000 46.2657 0.0525462 8.40522 0.747018 7.2827 0.0748051 29.9534 0.161461 5.4962 1.56097
4000.00 1125.45 170.000000 46.2676 0.0526724 8.45966 0.746161 7.28628 0.074443 29.8585 0.160557 5.52055 1.57365
4000.00 1126.51 171.000000 46.2694 0.052797 8.51347 0.745314 7.28981 0.0740851 29.7647 0.159663 5.54462 1.58617
4000.00 1127.57 172.000000 46.2713 0.0529202 8.56665 0.744477 7.2933 0.0737314 29.6719 0.15878 5.5684 1.59855
4000.00 1128.61 173.000000 46.2731 0.053042 8.61921 0.74365 7.29675 0.0733818 29.5803 0.157907 5.59192 1.61079
4000.00 1129.65 174.000000 46.2749 0.0531623 8.67117 0.742832 7.30016 0.0730362 29.4897 0.157044 5.61516 1.62288
4000.00 1130.67 175.000000 46.2766 0.0532813 8.72254 0.742023 7.30353 0.0726945 29.4001 0.156191 5.63813 1.63484
4000.00 1131.68 176.000000 46.2784 0.053399 8.77332 0.741224 7.30686 0.0723568 29.3116 0.155348 5.66085 1.64666
4000.00 1132.68 177.000000 46.2801 0.0535153 8.82353 0.740434 7.31016 0.0720228 29.224 0.154514 5.68331 1.65835
4000.00 1133.66 178.000000 46.2819 0.0536303 8.87317 0.739652 7.31342 0.0716926 29.1375 0.15369 5.70551 1.6699
4000.00 1134.64 179.000000 46.2836 0.053744 8.92226 0.738879 7.31664 0.0713661 29.0519 0.152875 5.72747 1.68133
4000.00 1135.61 180.000000 46.2852 0.0538565 8.97081 0.738115 7.31982 0.0710432 28.9672 0.152068 5.74919 1.69263
4000.00 1136.56 181.000000 46.2869 0.0539677 9.01882 0.737359 7.32298 0.0707239 28.8835 0.151271 5.77066 1.70381
4000.00 1137.51 182.000000 46.2885 0.0540777 9.0663 0.736612 7.32609 0.070408 28.8007 0.150483 5.7919 1.71486
4000.00 1138.44 183.000000 46.2902 0.0541864 9.11326 0.735873 7.32917 0.0700957 28.7189 0.149703 5.8129 1.72579
4000.00 1139.37 184.000000 46.2918 0.0542941 9.15971 0.735142 7.33222 0.0697867 28.6379 0.148932 5.83368 1.7366
4000.00 1140.28 185.000000 46.2934 0.0544005 9.20566 0.734418 7.33524 0.0694811 28.5577 0.148169 5.85423 1.7473
4000.00 1141.19 186.000000 46.2949 0.0545058 9.25111 0.733703 7.33822 0.0691788 28.4785 0.147414 5.87457 1.75788
4000.00 1142.08 187.000000 46.2965 0.05461 9.29608 0.732995 7.34117 0.0688797 28.4001 0.146667 5.89468 1.76835
4000.00 1142.97 188.000000 46.298 0.054713 9.34057 0.732294 7.34409 0.0685837 28.3225 0.145928 5.91458 1.77871
4000.00 1143.85 189.000000 46.2995 0.054815 9.38459 0.731602 7.34698 0.0682909 28.2458 0.145197 5.93427 1.78895
4000.00 1144.71 190.000000 46.301 0.0549159 9.42815 0.730916 7.34984 0.0680012 28.1698 0.144474 5.95375 1.79909
4000.00 1145.57 191.000000 46.3025 0.0550157 9.47125 0.730237 7.35267 0.0677145 28.0947 0.143758 5.97303 1.80913
4000.00 1146.42 192.000000 46.304 0.0551146 9.5139 0.729566 7.35547 0.0674309 28.0203 0.14305 5.99211 1.81905
4000.00 1147.26 193.000000 46.3055 0.0552123 9.55611 0.728902 7.35824 0.0671501 27.9467 0.142349 6.01099 1.82888
4000.00 1148.10 194.000000 46.3069 0.0553091 9.59788 0.728244 7.36098 0.0668723 27.8739 0.141655 6.02968 1.8386
4000.00 1148.92 195.000000 46.3083 0.0554049 9.63923 0.727593 7.36369 0.0665972 27.8018 0.140969 6.04817 1.84823
4000.00 1149.74 196.000000 46.3098 0.0554997 9.68015 0.726949 7.36638 0.066325 27.7304 0.140289 6.06647 1.85775
4000.00 1150.55 197.000000 46.3112 0.0555935 9.72066 0.726311 7.36904 0.0660556 27.6598 0.139617 6.08459 1.86718
4000.00 1151.35 198.000000 46.3126 0.0556864 9.76076 0.72568 7.37167 0.0657889 27.5899 0.138951 6.10253 1.87652
4000.00 1152.15 199.000000 46.3139 0.0557784 9.80045 0.725055 7.37428 0.0655249 27.5207 0.138291 6.12029 1.88576
4000.00 1152.99 200.000000 46.3153 0.0558694 9.83975 0.724437 7.37686 0.0652635 27.4521 0.137639 6.13786 1.89491
4000.00 1153.83 201.000000 46.3166 0.0559595 9.87866 0.723824 7.37941 0.0650047 27.3843 0.136993 6.15527 1.90396
Title: DMM (tablefiles.csv row 1)

Bulk Composition:
Pressure Temperature mass SiO2 TiO2 Al2O3 Fe2O3 FeO MnO MgO NiO CaO Na2O 
4000.00 1000.00 100.000000 46.0448 0.0377528 2.01924 0.847544 6.86358 0.117281 41.0881 0.267506 2.63976 0.074427
4000.00 1003.12 101.000000 46.0502 0.0381116 2.1741 0.845106 6.87374 0.116251 40.8181 0.264934 2.70902 0.110476
4000.00 1006.00 102.000000 46.0554 0.0384633 2.32592 0.842716 6.88371 0.115241 40.5534 0.262413 2.77694 0.145818
4000.00 1008.82 103.000000 46.0606 0.0388082 2.4748 0.840373 6.89348 0.114251 40.2938 0.259941 2.84353 0.180474
4000.00 1011.59 104.000000 46.0656 0.0391464 2.62081 0.838074 6.90306 0.11328 40.0392 0.257516 2.90884 0.214464
4000.00 1014.31 105.000000 46.0706 0.0394782 2.76405 0.83582 6.91246 0.112327 39.7894 0.255137 2.97291 0.247806
4000.00 1016.99 106.000000 46.0754 0.0398038 2.90458 0.833607 6.92169 0.111392 39.5444 0.252804 3.03577 0.280519
4000.00 1019.61 107.000000 46.0802 0.0401232 3.04248 0.831437 6.93074 0.110475 39.304 0.250514 3.09745 0.312621
4000.00 1022.20 108.000000 46.0849 0.0404368 3.17783 0.829306 6.93962 0.109575 39.068 0.248266 3.15799 0.344128
4000.00 1024.74 109.000000 46.0895 0.0407445 3.3107 0.827214 6.94834 0.108691 38.8363 0.24606 3.21742 0.375057
4000.00 1027.23 110.000000 46.094 0.0410467 3.44115 0.825161 6.9569 0.107823 38.6088 0.243894 3.27578 0.405423
4000.00 1029.68 111.000000 46.0984 0.0413435 3.56925 0.823144 6.96531 0.106971 38.3855 0.241766 3.33307 0.435243
4000.00 1032.10 112.000000 46.1028 0.0416349 3.69506 0.821164 6.97357 0.106134 38.1661 0.239677 3.38935 0.46453
4000.00 1034.47 113.000000 46.1071 0.0419212 3.81865 0.819218 6.98168 0.105312 37.9506 0.237625 3.44463 0.493299
4000.00 1036.81 114.000000 46.1113 0.0422025 3.94007 0.817307 6.98965 0.104505 37.7389 0.235609 3.49894 0.521563
4000.00 1039.11 115.000000 46.1154 0.0424789 4.05937 0.815429 6.99748 0.103711 37.5309 0.233627 3.55231 0.549335
4000.00 1041.37 116.000000 46.1194 0.0427505 4.17662 0.813583 7.00517 0.102931 37.3265 0.23168 3.60475 0.576629
4000.00 1043.60 117.000000 46.1234 0.0430175 4.29187 0.811769 7.01274 0.102165 37.1255 0.229767 3.6563 0.603456
4000.00 1045.79 118.000000 46.1273 0.0432799 4.40516 0.809986 7.02017 0.101411 36.928 0.227885 3.70698 0.629828
4000.00 1047.94 119.000000 46.1312 0.0435379 4.51654 0.808232 7.02748 0.10067 36.7338 0.226036 3.7568 0.655757
4000.00 1050.06 120.000000 46.135 0.0437917 4.62608 0.806508 7.03467 0.0999418 36.5428 0.224217 3.80579 0.681254
4000.00 1052.16 121.000000 46.1387 0.0440412 4.7338 0.804813 7.04174 0.0992253 36.355 0.222428 3.85398 0.706329
4000.00 1054.22 122.000000 46.1424 0.0442867 4.83975 0.803145 7.04869 0.0985205 36.1702 0.220668 3.90137 0.730994
4000.00 1056.25 123.000000 46.146 0.0445281 4.94398 0.801504 7.05554 0.0978272 35.9885 0.218938 3.94799 0.755257
4000.00 1058.25 124.000000 46.1495 0.0447657 5.04653 0.79989 7.06227 0.0971451 35.8097 0.217235 3.99386 0.779129
4000.00 1060.22 125.000000 46.153 0.0449995 5.14744 0.798301 7.06889 0.0964739 35.6337 0.215559 4.039 0.802619
4000.00 1062.16 126.000000 46.1564 0.0452295 5.24675 0.796738 7.07541 0.0958134 35.4606 0.21391 4.08342 0.825736
4000.00 1064.07 127.000000 46.1598 0.0454559 5.3445 0.795199 7.08182 0.0951633 35.2901 0.212287 4.12714 0.84849
4000.00 1065.95 128.000000 46.1631 0.0456788 5.44071 0.793685 7.08814 0.0945233 35.1224 0.210689 4.17018 0.870887
4000.00 1067.80 129.000000 46.1664 0.0458983 5.53544 0.792193 7.09435 0.0938932 34.9572 0.209116 4.21255 0.892938
4000.00 1069.62 130.000000 46.1697 0.0461143 5.62871 0.790725 7.10048 0.0932729 34.7946 0.207567 4.25427 0.914649
4000.00 1071.42 131.000000 46.1728 0.0463271 5.72055 0.789279 7.1065 0.092662 34.6344 0.206042 4.29535 0.936028
4000.00 1073.19 132.000000 46.176 0.0465366 5.811 0.787856 7.11244 0.0920603 34.4767 0.20454 4.33581 0.957084
4000.00 1074.94 133.000000 46.179 0.046743 5.90009 0.786453 7.11829 0.0914678 34.3214 0.20306 4.37566 0.977823
4000.00 1076.65 134.000000 46.1821 0.0469463 5.98786 0.785072 7.12405 0.090884 34.1684 0.201603 4.41492 0.998253
4000.00 1078.35 135.000000 46.1851 0.0471466 6.07432 0.783711 7.12972 0.0903089 34.0176 0.200167 4.45359 1.01838
4000.00 1080.02 136.000000 46.188 0.047344 6.15951 0.78237 7.13531 0.0897423 33.8691 0.198753 4.4917 1.03821
4000.00 1081.67 137.000000 46.1909 0.0475384 6.24346 0.781048 7.14082 0.0891839 33.7227 0.197359 4.52924 1.05775
4000.00 1083.29 138.000000 46.1938 0.0477301 6.32619 0.779746 7.14625 0.0886336 33.5784 0.195985 4.56625 1.07701
4000.00 1084.89 139.000000 46.1966 0.047919 6.40773 0.778462 7.1516 0.0880913 33.4363 0.194631 4.60272 1.09599
4000.00 1086.47 140.000000 46.1994 0.0481052 6.4881 0.777197 7.15688 0.0875567 33.2961 0.193296 4.63867 1.1147
4000.00 1088.02 141.000000 46.2021 0.0482887 6.56734 0.77595 7.16208 0.0870296 33.158 0.19198 4.67412 1.13315
4000.00 1089.56 142.000000 46.2048 0.0484697 6.64546 0.77472 7.16721 0.08651 33.0217 0.190683 4.70906 1.15133
4000.00 1091.08 143.000000 46.2075 0.0486481 6.72248 0.773507 7.17226 0.0859977 32.8874 0.189404 4.74351 1.16926
4000.00 1092.58 144.000000 46.2101 0.0488241 6.79844 0.772312 7.17725 0.0854925 32.755 0.188143 4.77749 1.18694
4000.00 1094.05 145.000000 46.2127 0.0489976 6.87335 0.771133 7.18216 0.0849942 32.6244 0.186899 4.811 1.20438
4000.00 1095.51 146.000000 46.2152 0.0491688 6.94723 0.769969 7.18701 0.0845028 32.4956 0.185672 4.84404 1.22158
4000.00 1096.95 147.000000 46.2178 0.0493376 7.02011 0.768822 7.1918 0.0840181 32.3685 0.184462 4.87664 1.23854
4000.00 1098.37 148.000000 46.2203 0.0495041 7.092 0.767691 7.19651 0.0835399 32.2431 0.183268 4.9088 1.25528
4000.00 1099.77 149.000000 46.2227 0.0496684 7.16293 0.766574 7.20117 0.0830681 32.1195 0.18209 4.94053 1.27179
4000.00 1101.15 150.000000 46.2251 0.0498305 7.23291 0.765472 7.20576 0.0826026 31.9975 0.180928 4.97183 1.28808
4000.00 1102.51 151.000000 46.2275 0.0499905 7.30197 0.764385 7.2103 0.0821433 31.877 0.179781 5.00272 1.30416
4000.00 1103.86 152.000000 46.2299 0.0501484 7.37012 0.763313 7.21477 0.08169 31.7582 0.178649 5.0332 1.32002
4000.00 1105.19 153.000000 46.2322 0.0503042 7.43737 0.762254 7.21918 0.0812427 31.641 0.177533 5.06328 1.33567
4000.00 1106.50 154.000000 46.2345 0.050458 7.50375 0.761209 7.22354 0.0808011 31.5252 0.17643 5.09297 1.35113
4000.00 1107.80 155.000000 46.2368 0.0506098 7.56928 0.760177 7.22784 0.0803653 31.411 0.175342 5.12228 1.36638
4000.00 1109.08 156.000000 46.239 0.0507596 7.63397 0.759159 7.23208 0.0799351 31.2982 0.174268 5.15122 1.38144
4000.00 1110.34 157.000000 46.2412 0.0509075 7.69783 0.758154 7.23628 0.0795103 31.1868 0.173207 5.17978 1.3963
4000.00 1111.59 158.000000 46.2434 0.0510536 7.76088 0.757161 7.24041 0.0790909 31.0769 0.17216 5.20799 1.41098
4000.00 1112.82 159.000000 46.2455 0.0511978 7.82314 0.756181 7.2445 0.0786768 30.9683 0.171127 5.23584 1.42548
4000.00 1114.04 160.000000 46.2477 0.0513403 7.88462 0.755213 7.24854 0.0782678 30.8611 0.170106 5.26334 1.43979
4000.00 1115.24 161.000000 46.2498 0.0514809 7.94534 0.754258 7.25252 0.077864 30.7553 0.169097 5.2905 1.45392
4000.00 1116.43 162.000000 46.2518 0.0516198 8.00531 0.753314 7.25646 0.0774651 30.6507 0.168101 5.31732 1.46788
4000.00 1117.61 163.000000 46.2539 0.0517571 8.06454 0.752381 7.26034 0.0770711 30.5474 0.167118 5.34382 1.48167
4000.00 1118.77 164.000000 46.2559 0.0518926 8.12305 0.75146 7.26418 0.0766819 30.4454 0.166146 5.36999 1.49529
4000.00 1119.91 165.000000 46.2579 0.0520265 8.18086 0.75055 7.26798 0.0762975 30.3446 0.165186 5.39584 1.50875
4000.00 1121.04 166.000000 46.2599 0.0521588 8.23796 0.749651 7.27173 0.0759176 30.245 0.164238 5.42138 1.52204
4000.00 1122.16 167.000000 46.2618 0.0522895 8.29438 0.748763 7.27543 0.0755424 30.1467 0.163301 5.44662 1.53517
4000.00 1123.27 168.000000 46.2638 0.0524186 8.35013 0.747886 7.27909 0.0751716 30.0495 0.162375 5.47156 1.54815
4000.00 1124.36 169.000000 46.2657 0.0525462 8.40522 0.747018 7.2827 0.0748051 29.9534 0.161461 5.4962 1.56097
4000.00 1125.45 170.000000 46.2676 0.0526724 8.45966 0.746161 7.28628 0.074443 29.8585 0.160557 5.52055 1.57365
4000.00 1126.51 171.000000 46.2694 0.052797 8.51347 0.745314 7.28981 0.0740851 29.7647 0.159663 5.54462 1.58617
4000.00 1127.57 172.000000 46.2713 0.0529202 8.56665 0.744477 7.2933 0.0737314 29.6719 0.15878 5.5684 1.59855
4000.00 1128.61 173.000000 46.2731 0.053042 8.61921 0.74365 7.29675 0.0733818 29.5803 0.157907 5.59192 1.61079
4000.00 1129.65 174.000000 46.2749 0.0531623 8.67117 0.742832 7.30016 0.0730362 29.4897 0.157044 5.61516 1.62288
4000.00 1130.67 175.000000 46.2766 0.0532813 8.72254 0.742023 7.30353 0.0726945 29.4001 0.156191 5.63813 1.63484
4000.00 1131.68 176.000000 46.2784 0.053399 8.77332 0.741224 7.30686 0.0723568 29.3116 0.155348 5.66085 1.64666
4000.00 1132.68 177.000000 46.2801 0.0535153 8.82353 0.740434 7.31016 0.0720228 29.224 0.154514 5.68331 1.65835
4000.00 1133.66 178.000000 46.2819 0.0536303 8.87317 0.739652 7.31342 0.0716926 29.1375 0.15369 5.70551 1.6699
4000.00 1134.64 179.000000 46.2836 0.053744 8.92226 0.738879 7.31664 0.0713661 29.0519 0.152875 5.72747 1.68133
4000.00 1135.61 180.000000 46.2852 0.0538565 8.97081 0.738115 7.31982 0.0710432 28.9672 0.152068 5.74919 1.69263
4000.00 1136.56 181.000000 46.2869 0.0539677 9.01882 0.737359 7.32298 0.0707239 28.8835 0.151271 5.77066 1.70381
4000.00 1137.51 182.000000 46.2885 0.0540777 9.0663 0.736612 7.32609 0.070408 28.8007 0.150483 5.7919 1.71486
4000.00 1138.44 183.000000 46.2902 0.0541864 9.11326 0.735873 7.32917 0.0700957 28.7189 0.149703 5.8129 1.72579
4000.00 1139.37 184.000000 46.2918 0.0542941 9.15971 0.735142 7.33222 0.0697867 28.6379 0.148932 5.83368 1.7366
4000.00 1140.28 185.000000 46.2934 0.0544005 9.20566 0.734418 7.33524 0.0694811 28.5577 0.148169 5.85423 1.7473
4000.00 1141.19 186.000000 46.2949 0.0545058 9.25111 0.733703 7.33822 0.0691788 28.4785 0.147414 5.87457 1.75788
4000.00 1142.08 187.000000 46.2965 0.05461 9.29608 0.732995 7.34117 0.0688797 28.4001 0.146667 5.89468 1.76835
4000.00 1142.97 188.000000 46.298 0.054713 9.34057 0.732294 7.34409 0.0685837 28.3225 0.145928 5.91458 1.77871
4000.00 1143.85 189.000000 46.2995 0.054815 9.38459 0.731602 7.34698 0.0682909 28.2458 0.145197 5.93427 1.78895
4000.00 1144.71 190.000000 46.301 0.0549159 9.42815 0.730916 7.34984 0.0680012 28.1698 0.144474 5.95375 1.79909
4000.00 1145.57 191.000000 46.3025 0.0550157 9.47125 0.730237 7.35267 0.0677145 28.0947 0.143758 5.97303 1.80913
4000.00 1146.42 192.000000 46.304 0.0551146 9.5139 0.729566 7.35547 0.0674309 28.0203 0.14305 5.99211 1.81905
4000.00 1147.26 193.000000 46.3055 0.0552123 9.55611 0.728902 7.35824 0.0671501 27.9467 0.142349 6.01099 1.82888
4000.00 1148.10 194.000000 46.3069 0.0553091 9.59788 0.728244 7.36098 0.0668723 27.8739 0.141655 6.02968 1.8386
4000.00 1148.92 195.000000 46.3083 0.0554049 9.63923 0.727593 7.36369 0.0665972 27.8018 0.140969 6.04817 1.84823
4000.00 1149.74 196.000000 46.3098 0.0554997 9.68015 0.726949 7.36638 0.066325 27.7304 0.140289 6.06647 1.85775
4000.00 1150.55 197.000000 46.3112 0.0555935 9.72066 0.726311 7.36904 0.0660556 27.6598 0.139617 6.08459 1.86718
4000.00 1151.35 198.000000 46.3126 0.0556864 9.76076 0.72568 7.37167 0.0657889 27.5899 0.138951 6.10253 1.87652
4000.00 1152.15 199.000000 46.3139 0.0557784 9.80045 0.725055 7.37428 0.0655249 27.5207 0.138291 6.12029 1.88576
4000.00 1152.99 200.000000 46.3153 0.0558694 9.83975 0.724437 7.37686 0.0652635 27.4521 0.137639 6.13786 1.89491
4000.00 1153.83 201.000000 46.3166 0.0559595 9.87866 0.723824 7.37941 0.0650047 27.3843 0.136993 6.15527 1.90396
Title: DMM (tablefiles.csv row 1)

Partition Coefficients:
Pressure Temperature mass Zr Ti Hf La Ce Pr Nd Sm Eu Gd Tb Dy Ho Er Tm Yb Lu
4000.00 1000.00 100.000000 0.0533087 0.0217428 0.0342386 0.00736369 0.0114216 0.0163252 0.0212283 0.0309559 0.0361607 0.0404762 0.0444154 0.0486903 0.0513433 0.0544317 0.0565848 0.0588765 0.0611633
4000.00 1003.12 101.000000 0.0543917 0.0220686 0.0348697 0.00846381 0.012371 0.0172721 0.0221722 0.0320069 0.0394622 0.0415501 0.0455366 0.0498676 0.0525213 0.0556218 0.0576989 0.0599296 0.0621289
4000.00 1006.00 102.000000 0.0543015 0.0221756 0.0348799 0.0102416 0.0136802 0.018373 0.0230638 0.0326833 0.0442279 0.0419019 0.0458319 0.0501129 0.0526973 0.0557286 0.0577137 0.0598584 0.0619532
4000.00 1008.82 103.000000 0.0542202 0.022282 0.0348935 0.0119822 0.0149629 0.0194525 0.0239391 0.0333493 0.0488961 0.0422513 0.0461265 0.0503592 0.0528759 0.0558397 0.0577346 0.0597951 0.0617874
4000.00 1011.59 104.000000 0.0541494 0.0223882 0.0349114 0.0136856 0.0162192 0.020511 0.0247986 0.0340057 0.0534671 0.0425997 0.0464218 0.0506078 0.0530586 0.0559567 0.0577632 0.059741 0.0616328
4000.00 1014.31 105.000000 0.0540902 0.0224945 0.0349342 0.0153521 0.0174495 0.0215487 0.0256428 0.0346533 0.0579421 0.0429477 0.0467186 0.0508596 0.0532462 0.0560806 0.0578003 0.0596972 0.0614904
4000.00 1016.99 106.000000 0.0540432 0.0226012 0.0349622 0.0169823 0.0186542 0.0225662 0.0264721 0.0352925 0.0623225 0.0432959 0.0470174 0.0511152 0.0534395 0.056212 0.0578466 0.0596643 0.0613607
4000.00 1019.61 107.000000 0.0540087 0.0227082 0.0349956 0.0185766 0.0198339 0.023564 0.0272871 0.0359238 0.0666103 0.0436447 0.0473187 0.0513751 0.0536388 0.0563513 0.0579024 0.0596424 0.061244
4000.00 1022.20 108.000000 0.0539869 0.0228158 0.0350344 0.0201361 0.020989 0.0245425 0.028088 0.0365475 0.0708076 0.0439944 0.0476227 0.0516394 0.0538443 0.0564985 0.0579677 0.0596317 0.0611402
4000.00 1024.74 109.000000 0.0539774 0.0229239 0.0350785 0.0216614 0.0221203 0.0255023 0.0288754 0.0371639 0.0749166 0.0443449 0.0479293 0.0519082 0.0540559 0.0566537 0.0580426 0.059632 0.0610491
4000.00 1027.23 110.000000 0.05398 0.0230326 0.0351278 0.0231537 0.0232285 0.0264438 0.0296495 0.0377731 0.0789398 0.0446962 0.0482386 0.0521811 0.0542734 0.0568165 0.0581266 0.059643 0.0609704
4000.00 1029.68 111.000000 0.0539941 0.0231417 0.0351821 0.0246137 0.0243141 0.0273677 0.0304108 0.0383754 0.0828798 0.0450483 0.0485503 0.0524582 0.0544965 0.0569867 0.0582193 0.0596642 0.0609036
4000.00 1032.10 112.000000 0.0540193 0.0232512 0.0352411 0.0260427 0.0253778 0.0282744 0.0311595 0.0389708 0.086739 0.0454009 0.0488642 0.052739 0.054725 0.0571639 0.0583205 0.0596951 0.0608481
4000.00 1034.47 113.000000 0.054055 0.0233611 0.0353046 0.0274415 0.0264204 0.0291644 0.0318961 0.0395594 0.0905201 0.045754 0.04918 0.0530232 0.0549583 0.0573475 0.0584295 0.0597353 0.0608034
4000.00 1036.81 114.000000 0.0541005 0.0234712 0.0353722 0.0288111 0.0274425 0.0300382 0.0326208 0.0401414 0.0942254 0.0461072 0.0494975 0.0533105 0.0551962 0.0575371 0.0585458 0.0597841 0.0607689
4000.00 1039.11 115.000000 0.0541552 0.0235816 0.0354437 0.0301526 0.0284448 0.0308963 0.0333338 0.0407168 0.0978575 0.0464604 0.0498164 0.0536005 0.0554382 0.0577323 0.058669 0.059841 0.0607439
4000.00 1041.37 116.000000 0.0542185 0.0236921 0.0355187 0.0314669 0.0294279 0.0317391 0.0340356 0.0412855 0.101419 0.0468133 0.0501364 0.0538929 0.0556838 0.0579325 0.0587985 0.0599054 0.0607278
4000.00 1043.60 117.000000 0.0542898 0.0238025 0.035597 0.0327549 0.0303924 0.0325671 0.0347264 0.0418478 0.104912 0.0471657 0.0504571 0.0541873 0.0559327 0.0581373 0.0589337 0.0599768 0.0607201
4000.00 1045.79 118.000000 0.0543683 0.023913 0.0356783 0.0340175 0.0313389 0.0333808 0.0354064 0.0424036 0.108338 0.0475174 0.0507784 0.0544833 0.0561844 0.0583461 0.0590741 0.0600546 0.0607201
4000.00 1047.94 119.000000 0.0544537 0.0240232 0.0357623 0.0352557 0.032268 0.0341805 0.0360759 0.042953 0.111701 0.0478681 0.0510998 0.0547806 0.0564385 0.0585585 0.0592193 0.0601383 0.0607272
4000.00 1050.06 120.000000 0.0545452 0.0241333 0.0358487 0.0364702 0.0331803 0.0349666 0.0367352 0.0434959 0.115001 0.0482177 0.0514212 0.0550788 0.0566947 0.0587742 0.0593688 0.0602273 0.060741
4000.00 1052.16 121.000000 0.0546487 0.0242449 0.0359397 0.0376581 0.0340741 0.0357384 0.0373842 0.0440338 0.118233 0.0485687 0.0517454 0.0553814 0.0569565 0.0589969 0.0595266 0.0603258 0.0607656
4000.00 1054.22 122.000000 0.0547653 0.0243583 0.0360353 0.0388194 0.0349495 0.0364959 0.0380231 0.0445666 0.121397 0.0489215 0.052073 0.0556887 0.0572244 0.0592272 0.0596932 0.0604343 0.0608015
4000.00 1056.25 123.000000 0.0548834 0.0244706 0.0361314 0.0399611 0.0358105 0.0372415 0.0386525 0.0450926 0.124508 0.049271 0.052398 0.055994 0.0574913 0.0594572 0.0598604 0.0605442 0.06084
4000.00 1058.25 124.000000 0.0550029 0.0245817 0.0362279 0.0410839 0.0366577 0.0379755 0.0392726 0.0456117 0.127569 0.0496173 0.0527204 0.0562974 0.0577568 0.0596868 0.0600281 0.0606556 0.0608809
4000.00 1060.22 125.000000 0.0551235 0.0246915 0.0363246 0.0421882 0.0374913 0.0386982 0.0398837 0.0461241 0.13058 0.0499604 0.0530402 0.0565987 0.0580211 0.0599157 0.060196 0.0607681 0.060924
4000.00 1062.16 126.000000 0.0552453 0.0248002 0.0364215 0.0432745 0.0383118 0.0394098 0.0404859 0.0466299 0.133543 0.0503003 0.0533574 0.0568978 0.0582839 0.0601439 0.0603642 0.0608816 0.0609692
4000.00 1064.07 127.000000 0.055368 0.0249077 0.0365185 0.0443434 0.0391195 0.0401107 0.0410794 0.0471292 0.13646 0.0506369 0.0536719 0.0571949 0.0585453 0.0603714 0.0605324 0.0609961 0.0610162
4000.00 1065.95 128.000000 0.0554915 0.0250141 0.0366157 0.0453952 0.0399146 0.0408012 0.0416645 0.0476222 0.139331 0.0509703 0.0539837 0.0574897 0.0588052 0.060598 0.0607007 0.0611113 0.0610651
4000.00 1067.80 129.000000 0.0556158 0.0251193 0.0367128 0.0464304 0.0406975 0.0414813 0.0422413 0.048109 0.142157 0.0513005 0.0542929 0.0577824 0.0590635 0.0608237 0.0608689 0.0612273 0.0611156
4000.00 1069.62 130.000000 0.0557408 0.0252233 0.03681 0.0474495 0.0414685 0.0421515 0.04281 0.0485896 0.14494 0.0516275 0.0545995 0.0580729 0.0593203 0.0610485 0.061037 0.061344 0.0611677
4000.00 1071.42 131.000000 0.0558662 0.0253263 0.0369071 0.0484527 0.0422278 0.0428119 0.0433708 0.0490642 0.147681 0.0519515 0.0549034 0.0583612 0.0595755 0.0612723 0.0612049 0.0614611 0.0612212
4000.00 1073.19 132.000000 0.0559922 0.0254281 0.0370041 0.0494405 0.0429758 0.0434627 0.0439238 0.0495329 0.150381 0.0522723 0.0552047 0.0586474 0.059829 0.0614951 0.0613726 0.0615788 0.0612761
4000.00 1074.94 133.000000 0.0561186 0.0255288 0.037101 0.0504133 0.0437127 0.0441042 0.0444692 0.0499958 0.15304 0.05259 0.0555034 0.0589313 0.060081 0.0617168 0.0615399 0.0616969 0.0613323
4000.00 1076.65 134.000000 0.0562454 0.0256285 0.0371978 0.0513714 0.0444388 0.0447365 0.0450072 0.0504531 0.155659 0.0529047 0.0557995 0.059213 0.0603313 0.0619375 0.061707 0.0618153 0.0613897
4000.00 1078.35 135.000000 0.0563725 0.0257271 0.0372945 0.0523152 0.0451544 0.04536 0.045538 0.0509048 0.158241 0.0532164 0.056093 0.0594925 0.06058 0.062157 0.0618736 0.061934 0.0614481
4000.00 1080.02 136.000000 0.0564998 0.0258246 0.0373909 0.053245 0.0458595 0.0459747 0.0460617 0.051351 0.160784 0.0535252 0.056384 0.0597699 0.060827 0.0623754 0.0620398 0.062053 0.0615077
4000.00 1081.67 137.000000 0.0566274 0.0259211 0.0374872 0.0541612 0.0465546 0.0465809 0.0465784 0.0517918 0.163291 0.053831 0.0566725 0.0600451 0.0610724 0.0625927 0.0622056 0.0621722 0.0615682
4000.00 1083.29 138.000000 0.0567551 0.0260166 0.0375832 0.0550639 0.0472398 0.0471787 0.0470883 0.0522274 0.165762 0.0541339 0.0569585 0.0603181 0.0613161 0.0628089 0.062371 0.0622915 0.0616297
4000.00 1084.89 139.000000 0.0568829 0.0261111 0.037679 0.0559536 0.0479154 0.0477683 0.0475915 0.0526578 0.168198 0.054434 0.057242 0.060589 0.0615582 0.0630239 0.0625358 0.062411 0.0616921
4000.00 1086.47 140.000000 0.0570108 0.0262047 0.0377746 0.0568306 0.0485814 0.04835 0.0480882 0.0530832 0.170599 0.0547312 0.057523 0.0608578 0.0617987 0.0632377 0.0627001 0.0625306 0.0617553
4000.00 1088.02 141.000000 0.0571383 0.0262972 0.0378694 0.0576953 0.0492384 0.0489238 0.0485783 0.0535032 0.172968 0.0550251 0.0578011 0.0611238 0.0620368 0.0634496 0.0628631 0.0626494 0.0618184
4000.00 1089.56 142.000000 0.0572626 0.0263891 0.0379609 0.0585495 0.0498869 0.0494898 0.0490612 0.0539162 0.175306 0.0553127 0.0580727 0.0613833 0.0622685 0.0636553 0.0630205 0.0627632 0.0618773
4000.00 1091.08 143.000000 0.0573866 0.0264799 0.0380519 0.0593919 0.0505267 0.0500483 0.049538 0.0543242 0.177613 0.0555975 0.0583418 0.0616406 0.0624984 0.0638595 0.0631771 0.0628766 0.0619365
4000.00 1092.58 144.000000 0.0575104 0.0265697 0.0381425 0.0602228 0.0511578 0.0505996 0.0500088 0.0547275 0.179888 0.0558794 0.0586084 0.0618955 0.0627265 0.0640624 0.0633329 0.0629898 0.0619961
4000.00 1094.05 145.000000 0.0576339 0.0266587 0.0382327 0.0610424 0.0517806 0.0511437 0.0504736 0.0551261 0.182133 0.0561586 0.0588726 0.0621483 0.0629529 0.0642639 0.0634879 0.0631028 0.0620562
4000.00 1095.51 146.000000 0.0577572 0.0267467 0.0383226 0.0618509 0.0523951 0.0516807 0.0509327 0.0555201 0.184348 0.0564351 0.0591344 0.0623991 0.0631775 0.0644641 0.0636422 0.0632157 0.0621167
4000.00 1096.95 147.000000 0.0578804 0.0268338 0.0384121 0.0626485 0.0530016 0.0522109 0.0513861 0.0559097 0.186534 0.056709 0.0593939 0.0626478 0.0634005 0.064663 0.0637957 0.0633283 0.0621777
4000.00 1098.37 148.000000 0.0580034 0.02692 0.0385012 0.0634354 0.0536001 0.0527344 0.051834 0.0562949 0.188691 0.0569804 0.0596511 0.0628944 0.0636219 0.0648607 0.0639487 0.0634407 0.0622391
4000.00 1099.77 149.000000 0.0581262 0.0270054 0.03859 0.0642119 0.0541908 0.0532512 0.0522765 0.0566758 0.19082 0.0572493 0.0599062 0.0631392 0.0638418 0.0650572 0.0641009 0.063553 0.062301
4000.00 1101.15 150.000000 0.0582488 0.02709 0.0386785 0.0649782 0.054774 0.0537616 0.0527136 0.0570525 0.192921 0.0575157 0.0601591 0.063382 0.0640601 0.0652526 0.0642525 0.0636652 0.0623634
4000.00 1102.51 151.000000 0.0583713 0.0271737 0.0387666 0.0657344 0.0553497 0.0542656 0.0531455 0.0574251 0.194995 0.0577798 0.0604099 0.0636229 0.0642768 0.0654468 0.0644035 0.0637772 0.0624261
4000.00 1103.86 152.000000 0.0584936 0.0272566 0.0388545 0.0664807 0.055918 0.0547634 0.0535723 0.0577936 0.197042 0.0580415 0.0606586 0.063862 0.0644921 0.0656399 0.0645538 0.063889 0.0624893
4000.00 1105.19 153.000000 0.0586157 0.0273387 0.038942 0.0672174 0.0564792 0.0552551 0.053994 0.0581582 0.199063 0.0583009 0.0609053 0.0640993 0.064706 0.0658318 0.0647036 0.0640007 0.062553
4000.00 1106.50 154.000000 0.0587377 0.02742 0.0390292 0.0679447 0.0570334 0.0557409 0.0544108 0.0585189 0.201059 0.058558 0.0611499 0.0643348 0.0649184 0.0660227 0.0648527 0.0641122 0.062617
4000.00 1107.80 155.000000 0.0588595 0.0275006 0.0391161 0.0686626 0.0575806 0.0562207 0.0548228 0.0588758 0.20303 0.0588129 0.0613926 0.0645686 0.0651294 0.0662125 0.0650013 0.0642236 0.0626814
4000.00 1109.08 156.000000 0.0589812 0.0275804 0.0392027 0.0693715 0.0581211 0.0566948 0.0552301 0.0592289 0.204976 0.0590656 0.0616334 0.0648007 0.065339 0.0664013 0.0651492 0.0643348 0.0627462
4000.00 1110.34 157.000000 0.0591027 0.0276595 0.039289 0.0700714 0.058655 0.0571633 0.0556327 0.0595784 0.206898 0.0593162 0.0618723 0.065031 0.0655473 0.066589 0.0652966 0.0644459 0.0628113
4000.00 1111.59 158.000000 0.059224 0.0277379 0.039375 0.0707626 0.0591823 0.0576262 0.0560308 0.0599242 0.208797 0.0595647 0.0621093 0.0652597 0.0657542 0.0667757 0.0654434 0.0645568 0.0628769
4000.00 1112.82 159.000000 0.0593452 0.0278155 0.0394607 0.0714451 0.0597033 0.0580837 0.0564243 0.0602666 0.210672 0.0598111 0.0623445 0.0654868 0.0659598 0.0669613 0.0655896 0.0646676 0.0629427
4000.00 1114.04 160.000000 0.0594662 0.0278925 0.0395461 0.0721193 0.060218 0.0585359 0.0568135 0.0606054 0.212525 0.0600555 0.0625778 0.0657123 0.0661641 0.067146 0.0657353 0.0647782 0.0630089
4000.00 1115.24 161.000000 0.059587 0.0279687 0.0396312 0.0727851 0.0607265 0.0589828 0.0571984 0.0609408 0.214355 0.0602979 0.0628094 0.0659362 0.0663671 0.0673297 0.0658804 0.0648887 0.0630755
4000.00 1116.43 162.000000 0.0597076 0.0280443 0.0397161 0.0734429 0.061229 0.0594246 0.057579 0.0612729 0.216163 0.0605383 0.0630393 0.0661585 0.0665689 0.0675124 0.066025 0.064999 0.0631423
4000.00 1117.61 163.000000 0.0598281 0.0281192 0.0398006 0.0740926 0.0617256 0.0598613 0.0579555 0.0616017 0.21795 0.0607768 0.0632674 0.0663794 0.0667695 0.0676942 0.0661691 0.0651091 0.0632095
4000.00 1118.77 164.000000 0.0599484 0.0281935 0.0398849 0.0747346 0.0622163 0.0602931 0.0583278 0.0619273 0.219716 0.0610134 0.0634939 0.0665987 0.0669688 0.0678751 0.0663126 0.0652191 0.063277
4000.00 1119.91 165.000000 0.0600685 0.0282671 0.0399689 0.0753689 0.0627014 0.06072 0.0586962 0.0622496 0.221461 0.0612481 0.0637187 0.0668165 0.0671669 0.068055 0.0664555 0.0653289 0.0633448
4000.00 1121.04 166.000000 0.0601884 0.0283401 0.0400527 0.0759956 0.0631808 0.0611421 0.0590607 0.0625689 0.223186 0.061481 0.0639419 0.0670329 0.0673638 0.068234 0.066598 0.0654386 0.0634128
4000.00 1122.16 167.000000 0.0603081 0.0284124 0.0401361 0.0766149 0.0636547 0.0615596 0.0594212 0.0628851 0.22489 0.061712 0.0641634 0.0672479 0.0675596 0.0684121 0.0667399 0.0655481 0.0634811
4000.00 1123.27 168.000000 0.0604277 0.0284842 0.0402193 0.077227 0.0641233 0.0619724 0.059778 0.0631983 0.226575 0.0619413 0.0643834 0.0674614 0.0677543 0.0685893 0.0668814 0.0656574 0.0635497
4000.00 1124.36 169.000000 0.0605471 0.0285553 0.0403022 0.0778319 0.0645865 0.0623808 0.060131 0.0635085 0.228241 0.0621689 0.0646019 0.0676736 0.0679478 0.0687657 0.0670223 0.0657666 0.0636186
4000.00 1125.45 170.000000 0.0606663 0.0286259 0.0403849 0.0784299 0.0650445 0.0627847 0.0604804 0.0638158 0.229888 0.0623947 0.0648188 0.0678844 0.0681402 0.0689412 0.0671627 0.0658756 0.0636877
4000.00 1126.51 171.000000 0.0607854 0.0286959 0.0404673 0.0790209 0.0654973 0.0631842 0.0608262 0.0641203 0.231516 0.0626189 0.0650342 0.0680938 0.0683315 0.0691158 0.0673027 0.0659845 0.063757
4000.00 1127.57 172.000000 0.0609042 0.0287653 0.0405495 0.0796051 0.0659452 0.0635794 0.0611684 0.0644219 0.233126 0.0628414 0.0652481 0.068302 0.0685217 0.0692896 0.0674421 0.0660932 0.0638266
4000.00 1128.61 173.000000 0.0610229 0.0288342 0.0406314 0.0801828 0.0663881 0.0639704 0.0615072 0.0647208 0.234718 0.0630622 0.0654606 0.0685088 0.0687109 0.0694626 0.0675811 0.0662018 0.0638965
4000.00 1129.65 174.000000 0.0611414 0.0289024 0.0407131 0.0807538 0.0668261 0.0643573 0.0618425 0.065017 0.236292 0.0632815 0.0656716 0.0687143 0.068899 0.0696348 0.0677196 0.0663101 0.0639665
4000.00 1130.67 175.000000 0.0612597 0.0289702 0.0407945 0.0813185 0.0672593 0.0647401 0.0621745 0.0653104 0.237849 0.0634991 0.0658813 0.0689186 0.0690861 0.0698061 0.0678577 0.0664184 0.0640368
4000.00 1131.68 176.000000 0.0613779 0.0290374 0.0408757 0.0818768 0.0676879 0.0651189 0.0625031 0.0656013 0.239389 0.0637153 0.0660895 0.0691217 0.0692722 0.0699767 0.0679953 0.0665264 0.0641073
4000.00 1132.68 177.000000 0.0614959 0.0291041 0.0409566 0.082429 0.0681118 0.0654937 0.0628286 0.0658896 0.240912 0.0639298 0.0662964 0.0693235 0.0694573 0.0701465 0.0681324 0.0666344 0.064178
4000.00 1133.66 178.000000 0.0616137 0.0291703 0.0410373 0.082975 0.0685312 0.0658647 0.0631508 0.0661753 0.242419 0.0641429 0.066502 0.0695241 0.0696414 0.0703156 0.0682691 0.0667421 0.0642489
4000.00 1134.64 179.000000 0.0617313 0.029236 0.0411177 0.0835151 0.0689461 0.0662319 0.0634699 0.0664586 0.24391 0.0643545 0.0667062 0.0697236 0.0698245 0.0704839 0.0684053 0.0668497 0.0643201
4000.00 1135.61 180.000000 0.0618488 0.0293011 0.041198 0.0840492 0.0693567 0.0665954 0.0637859 0.0667394 0.245384 0.0645646 0.0669091 0.0699219 0.0700067 0.0706514 0.0685411 0.0669572 0.0643914
4000.00 1136.56 181.000000 0.0619661 0.0293658 0.041278 0.0845776 0.0697629 0.0669551 0.0640988 0.0670177 0.246843 0.0647733 0.0671108 0.070119 0.070188 0.0708182 0.0686765 0.0670645 0.0644629
4000.00 1137.51 182.000000 0.0620832 0.02943 0.0413578 0.0851002 0.0701649 0.0673113 0.0644088 0.0672937 0.248287 0.0649806 0.0673112 0.070315 0.0703683 0.0709843 0.0688115 0.0671717 0.0645346
4000.00 1138.44 183.000000 0.0622001 0.0294937 0.0414373 0.0856173 0.0705627 0.0676639 0.0647158 0.0675674 0.249715 0.0651865 0.0675103 0.0705099 0.0705478 0.0711497 0.068946 0.0672787 0.0646064
4000.00 1139.37 184.000000 0.0623169 0.0295569 0.0415167 0.0861288 0.0709564 0.068013 0.0650199 0.0678387 0.251129 0.0653911 0.0677082 0.0707037 0.0707263 0.0713144 0.0690801 0.0673855 0.0646785
4000.00 1140.28 185.000000 0.0624335 0.0296197 0.0415958 0.086635 0.0713461 0.0683586 0.0653212 0.0681078 0.252528 0.0655943 0.067905 0.0708965 0.0709039 0.0714784 0.0692139 0.0674922 0.0647507
4000.00 1141.19 186.000000 0.06255 0.029682 0.0416747 0.0871358 0.0717318 0.0687009 0.0656197 0.0683747 0.253912 0.0657961 0.0681005 0.0710881 0.0710807 0.0716418 0.0693472 0.0675988 0.0648231
4000.00 1142.08 187.000000 0.0626663 0.0297439 0.0417534 0.0876313 0.0721136 0.0690398 0.0659155 0.0686394 0.255283 0.0659967 0.0682949 0.0712787 0.0712567 0.0718044 0.0694801 0.0677053 0.0648957
4000.00 1142.97 188.000000 0.0627824 0.0298053 0.0418319 0.0881217 0.0724915 0.0693755 0.0662085 0.0689019 0.256639 0.066196 0.0684882 0.0714684 0.0714318 0.0719664 0.0696127 0.0678115 0.0649685
4000.00 1143.85 189.000000 0.0628984 0.0298663 0.0419102 0.088607 0.0728657 0.0697079 0.0664989 0.0691623 0.257982 0.066394 0.0686803 0.0716569 0.071606 0.0721278 0.0697448 0.0679177 0.0650414
4000.00 1144.71 190.000000 0.0630142 0.0299269 0.0419883 0.0890873 0.0732361 0.0700372 0.0667866 0.0694206 0.259311 0.0665908 0.0688713 0.0718445 0.0717795 0.0722885 0.0698766 0.0680237 0.0651144
4000.00 1145.57 191.000000 0.0631299 0.029987 0.0420662 0.0895626 0.0736029 0.0703633 0.0670718 0.0696768 0.260627 0.0667863 0.0690612 0.0720312 0.0719522 0.0724486 0.070008 0.0681296 0.0651877
4000.00 1146.42 192.000000 0.0632454 0.0300468 0.042144 0.0900331 0.0739661 0.0706864 0.0673544 0.0699311 0.261929 0.0669807 0.06925 0.0722168 0.072124 0.0726081 0.0701391 0.0682354 0.0652611
4000.00 1147.26 193.000000 0.0633608 0.0301061 0.0422215 0.0904989 0.0743257 0.0710064 0.0676345 0.0701833 0.263219 0.0671738 0.0694378 0.0724015 0.0722951 0.072767 0.0702698 0.068341 0.0653346
4000.00 1148.10 194.000000 0.063476 0.030165 0.0422988 0.09096 0.0746818 0.0713234 0.0679122 0.0704336 0.264496 0.0673658 0.0696246 0.0725853 0.0724655 0.0729253 0.0704001 0.0684465 0.0654083
4000.00 1148.92 195.000000 0.0635911 0.0302235 0.042376 0.0914164 0.0750345 0.0716375 0.0681874 0.0706819 0.265761 0.0675567 0.0698103 0.0727682 0.072635 0.0730829 0.0705301 0.0685519 0.0654821
4000.00 1149.74 196.000000 0.0637061 0.0302817 0.0424529 0.0918683 0.0753838 0.0719488 0.0684603 0.0709284 0.267014 0.0677464 0.069995 0.0729501 0.0728039 0.0732401 0.0706598 0.0686572 0.0655561
4000.00 1150.55 197.000000 0.0638209 0.0303394 0.0425297 0.0923157 0.0757297 0.0722572 0.0687308 0.071173 0.268254 0.067935 0.0701788 0.0731312 0.072972 0.0733966 0.0707891 0.0687623 0.0656303
4000.00 1151.35 198.000000 0.0639356 0.0303968 0.0426064 0.0927587 0.0760724 0.0725627 0.0689989 0.0714157 0.269482 0.0681225 0.0703615 0.0733114 0.0731394 0.0735526 0.0709181 0.0688673 0.0657045
4000.00 1152.15 199.000000 0.0639742 0.0304378 0.0426376 0.0931749 0.0763855 0.0728331 0.0692263 0.0716041 0.270615 0.0682456 0.0704752 0.0734176 0.0732314 0.073631 0.0709741 0.0689029 0.0657146
4000.00 1152.99 200.000000 0.0636274 0.0303966 0.042439 0.0934676 0.076558 0.0729327 0.069253 0.0715218 0.271294 0.0680443 0.0702413 0.0731504 0.0729428 0.0733174 0.0706608 0.0685862 0.0653982
4000.00 1153.83 201.000000 0.0632997 0.0303589 0.0422512 0.0937527 0.0767274 0.0730322 0.0692827 0.0714474 0.271958 0.0678561 0.0700221 0.0728996 0.0726715 0.0730223 0.0703657 0.068288 0.0651001

Bulk Trace:
Pressure Temperature mass Zr Ti Hf La Ce Pr Nd Sm Eu Gd Tb Dy Ho Er Tm Yb Lu
4000.00 1000.00 100.000000 0.201415 209.107 0.0182945 0.00415852 0.00864945 0.00141298 0.0100669 0.0126611 0.00621375 0.0502576 0.0126014 0.176076 0.0389376 0.165338 0 0 0.195648
4000.00 1003.12 101.000000 0.551452 301.745 0.034455 0.0365642 0.0929837 0.0161732 0.0832887 0.038093 0.0156574 0.08287 0.0185624 0.215657 0.0475651 0.189888 0 0.0260216 0.197761
4000.00 1006.00 102.000000 0.894626 392.566 0.0502987 0.0683346 0.175664 0.0306439 0.155075 0.0630262 0.0249159 0.114843 0.0244065 0.254461 0.0560233 0.213958 0 0.051533 0.199832
4000.00 1008.82 103.000000 1.23114 481.624 0.0658347 0.099488 0.256739 0.0448337 0.225467 0.0874753 0.0339946 0.146195 0.0301371 0.292513 0.0643174 0.237559 0 0.076549 0.201864
4000.00 1011.59 104.000000 1.56117 568.969 0.0810719 0.130042 0.336255 0.0587506 0.294506 0.111454 0.0428987 0.176944 0.0357576 0.329832 0.0724519 0.260707 0 0.101084 0.203856
4000.00 1014.31 105.000000 1.88493 654.651 0.0960189 0.160015 0.414257 0.0724024 0.362229 0.134976 0.0516332 0.207108 0.041271 0.366441 0.0804315 0.283414 0 0.125152 0.20581
4000.00 1016.99 106.000000 2.20257 738.716 0.110684 0.189421 0.490787 0.0857966 0.428675 0.158055 0.0602029 0.236702 0.0466803 0.402359 0.0882605 0.305693 0 0.148765 0.207728
4000.00 1019.61 107.000000 2.51428 821.21 0.125075 0.218279 0.565886 0.0989405 0.493878 0.180702 0.0686124 0.265743 0.0519886 0.437605 0.0959432 0.327555 0 0.171937 0.209609
4000.00 1022.20 108.000000 2.82021 902.176 0.139199 0.246601 0.639594 0.111841 0.557875 0.202929 0.0768662 0.294246 0.0571985 0.472199 0.103484 0.349012 0 0.19468 0.211456
4000.00 1024.74 109.000000 3.12053 981.656 0.153064 0.274404 0.71195 0.124505 0.620697 0.224749 0.0849686 0.322227 0.0623129 0.506158 0.110886 0.370076 0 0.217006 0.213269
4000.00 1027.23 110.000000 3.41539 1059.69 0.166677 0.301702 0.782991 0.136938 0.682376 0.246172 0.0929236 0.349698 0.0673342 0.5395 0.118153 0.390756 0 0.238926 0.215049
4000.00 1029.68 111.000000 3.70494 1136.32 0.180045 0.328508 0.852751 0.149148 0.742945 0.267209 0.100735 0.376675 0.0722651 0.572241 0.12529 0.411064 0 0.26045 0.216797
4000.00 1032.10 112.000000 3.98932 1211.58 0.193174 0.354835 0.921266 0.161139 0.802432 0.287871 0.108407 0.40317 0.077108 0.604397 0.132299 0.43101 0 0.281591 0.218513
4000.00 1034.47 113.000000 4.26866 1285.51 0.206071 0.380696 0.988568 0.172918 0.860866 0.308166 0.115944 0.429196 0.0818651 0.635984 0.139184 0.450602 0 0.302357 0.220199
4000.00 1036.81 114.000000 4.5431 1358.14 0.218742 0.406103 1.05469 0.184491 0.918275 0.328106 0.123348 0.454765 0.0865388 0.667017 0.145948 0.469851 0 0.322759 0.221856
4000.00 1039.11 115.000000 4.81277 1429.51 0.231192 0.431069 1.11966 0.195862 0.974685 0.347699 0.130624 0.47989 0.0911311 0.69751 0.152595 0.488765 0 0.342806 0.223484
4000.00 1041.37 116.000000 5.07779 1499.65 0.243427 0.455604 1.18351 0.207038 1.03012 0.366954 0.137774 0.504582 0.0956444 0.727478 0.159127 0.507352 0 0.362508 0.225084
4000.00 1043.60 117.000000 5.33828 1568.59 0.255453 0.479719 1.24627 0.218022 1.08461 0.38588 0.144801 0.528851 0.10008 0.756933 0.165547 0.525622 0 0.381873 0.226656
4000.00 1045.79 118.000000 5.59436 1636.36 0.267276 0.503426 1.30797 0.22882 1.13818 0.404485 0.15171 0.552709 0.104441 0.785889 0.171859 0.543583 0 0.400909 0.228202
4000.00 1047.94 119.000000 5.84613 1702.99 0.2789 0.526735 1.36863 0.239436 1.19085 0.422777 0.158502 0.576166 0.108729 0.814359 0.178064 0.561241 0 0.419626 0.229722
4000.00 1050.06 120.000000 6.09371 1768.51 0.29033 0.549655 1.42828 0.249876 1.24263 0.440765 0.165182 0.599232 0.112945 0.842353 0.184166 0.578605 0 0.43803 0.231216
4000.00 1052.16 121.000000 6.33719 1832.95 0.301571 0.572196 1.48694 0.260143 1.29357 0.458455 0.171751 0.621917 0.117091 0.869886 0.190167 0.595682 0 0.456131 0.232686
4000.00 1054.22 122.000000 6.57668 1896.33 0.312628 0.594368 1.54464 0.270242 1.34366 0.475855 0.178212 0.64423 0.12117 0.896966 0.19607 0.61248 0 0.473934 0.234132
4000.00 1056.25 123.000000 6.81228 1958.68 0.323505 0.616179 1.6014 0.280176 1.39295 0.492973 0.184568 0.66618 0.125182 0.923607 0.201877 0.629004 0 0.491449 0.235554
4000.00 1058.25 124.000000 7.04407 2020.03 0.334206 0.637638 1.65725 0.289951 1.44144 0.509814 0.190822 0.687777 0.129129 0.949818 0.20759 0.645261 0 0.50868 0.236953
4000.00 1060.22 125.000000 7.27216 2080.39 0.344737 0.658754 1.7122 0.299569 1.48915 0.526385 0.196975 0.709027 0.133014 0.975609 0.213212 0.661259 0 0.525636 0.23833
4000.00 1062.16 126.000000 7.49663 2139.8 0.3551 0.679535 1.76628 0.309034 1.5361 0.542694 0.203031 0.729941 0.136836 1.00099 0.218744 0.677002 0 0.542323 0.239685
4000.00 1064.07 127.000000 7.71756 2198.27 0.3653 0.699989 1.81951 0.31835 1.58232 0.558746 0.208992 0.750525 0.140599 1.02597 0.22419 0.692498 0 0.558747 0.241018
4000.00 1065.95 128.000000 7.93505 2255.83 0.375341 0.720123 1.87191 0.327521 1.62781 0.574547 0.214859 0.770787 0.144302 1.05057 0.22955 0.707751 0 0.574915 0.242331
4000.00 1067.80 129.000000 8.14916 2312.49 0.385226 0.739944 1.92349 0.336549 1.6726 0.590103 0.220636 0.790735 0.147949 1.07478 0.234827 0.722768 0 0.590832 0.243624
4000.00 1069.62 130.000000 8.35997 2368.28 0.394959 0.759461 1.97429 0.345439 1.7167 0.60542 0.226323 0.810376 0.151539 1.09861 0.240023 0.737554 0 0.606504 0.244896
4000.00 1071.42 131.000000 8.56757 2423.22 0.404543 0.77868 2.0243 0.354192 1.76012 0.620503 0.231924 0.829718 0.155074 1.12209 0.24514 0.752114 0 0.621936 0.246149
4000.00 1073.19 132.000000 8.77202 2477.33 0.413982 0.797608 2.07356 0.362814 1.80289 0.635357 0.23744 0.848766 0.158556 1.14521 0.250179 0.766454 0 0.637135 0.247384
4000.00 1074.94 133.000000 8.9734 2530.63 0.423279 0.816251 2.12208 0.371305 1.84502 0.649988 0.242873 0.867528 0.161985 1.16798 0.255142 0.780578 0 0.652105 0.248599
4000.00 1076.65 134.000000 9.17177 2583.13 0.432438 0.834616 2.16987 0.37967 1.88651 0.664401 0.248225 0.88601 0.165363 1.19041 0.260032 0.794491 0 0.666852 0.249797
4000.00 1078.35 135.000000 9.3672 2634.85 0.44146 0.852709 2.21696 0.387911 1.92739 0.6786 0.253497 0.904218 0.168691 1.21251 0.264848 0.808198 0 0.681381 0.250976
4000.00 1080.02 136.000000 9.55976 2685.81 0.450351 0.870535 2.26335 0.396031 1.96767 0.69259 0.258692 0.922159 0.171971 1.23428 0.269595 0.821704 0 0.695695 0.252139
4000.00 1081.67 137.000000 9.74951 2736.03 0.459111 0.888102 2.30907 0.404032 2.00737 0.706377 0.263812 0.939837 0.175202 1.25574 0.274271 0.835012 0 0.709801 0.253284
4000.00 1083.29 138.000000 9.9365 2785.52 0.467744 0.905413 2.35412 0.411917 2.04648 0.719963 0.268857 0.957259 0.178386 1.27688 0.27888 0.848127 0 0.723702 0.254413
4000.00 1084.89 139.000000 10.1208 2834.29 0.476253 0.922476 2.39852 0.419689 2.08504 0.733354 0.273829 0.974431 0.181525 1.29772 0.283423 0.861054 0 0.737404 0.255525
4000.00 1086.47 140.000000 10.3025 2882.37 0.484641 0.939295 2.44229 0.42735 2.12304 0.746553 0.27873 0.991357 0.184619 1.31827 0.287901 0.873796 0 0.750909 0.256622
4000.00 1088.02 141.000000 10.4816 2929.77 0.492909 0.955876 2.48544 0.434902 2.1605 0.759565 0.283562 1.00804 0.187669 1.33852 0.292315 0.886358 0 0.764223 0.257703
4000.00 1089.56 142.000000 10.6582 2976.5 0.501061 0.972223 2.52799 0.442347 2.19744 0.772394 0.288326 1.02449 0.190676 1.35848 0.296667 0.898742 0 0.77735 0.258769
4000.00 1091.08 143.000000 10.8323 3022.58 0.509099 0.988341 2.56993 0.449689 2.23386 0.785044 0.293023 1.04072 0.193641 1.37817 0.300958 0.910953 0 0.790292 0.25982
4000.00 1092.58 144.000000 11.0039 3068.02 0.517026 1.00424 2.6113 0.456928 2.26977 0.797518 0.297655 1.05671 0.196565 1.39758 0.30519 0.922995 0 0.803056 0.260856
4000.00 1094.05 145.000000 11.1733 3112.83 0.524843 1.01991 2.65209 0.464068 2.30519 0.80982 0.302223 1.07249 0.199448 1.41673 0.309363 0.93487 0 0.815643 0.261879
4000.00 1095.51 146.000000 11.3403 3157.02 0.532553 1.03537 2.69233 0.47111 2.34013 0.821953 0.306729 1.08805 0.202292 1.43561 0.313479 0.946583 0 0.828057 0.262887
4000.00 1096.95 147.000000 11.505 3200.62 0.540158 1.05062 2.73201 0.478056 2.37458 0.833921 0.311173 1.10339 0.205097 1.45424 0.317539 0.958137 0 0.840303 0.263881
4000.00 1098.37 148.000000 11.6675 3243.63 0.54766 1.06567 2.77116 0.484909 2.40858 0.845728 0.315557 1.11853 0.207865 1.47262 0.321544 0.969534 0 0.852383 0.264862
4000.00 1099.77 149.000000 11.8278 3286.06 0.555062 1.08051 2.80979 0.491669 2.44211 0.857376 0.319882 1.13347 0.210595 1.49074 0.325496 0.980778 0 0.864301 0.26583
4000.00 1101.15 150.000000 11.986 3327.92 0.562365 1.09515 2.8479 0.498339 2.4752 0.868868 0.32415 1.14821 0.213289 1.50863 0.329394 0.991873 0 0.876061 0.266785
4000.00 1102.51 151.000000 12.1421 3369.23 0.569571 1.1096 2.88551 0.504921 2.50785 0.880209 0.328361 1.16275 0.215947 1.52628 0.333242 1.00282 0 0.887664 0.267727
4000.00 1103.86 152.000000 12.2961 3409.99 0.576683 1.12386 2.92262 0.511416 2.54007 0.8914 0.332517 1.1771 0.21857 1.5437 0.337038 1.01362 0 0.899115 0.268657
4000.00 1105.19 153.000000 12.4481 3450.22 0.583701 1.13794 2.95924 0.517826 2.57187 0.902445 0.336618 1.19126 0.221159 1.56089 0.340785 1.02429 0 0.910416 0.269574
4000.00 1106.50 154.000000 12.5982 3489.93 0.590628 1.15183 2.9954 0.524153 2.60326 0.913347 0.340666 1.20524 0.223714 1.57785 0.344483 1.03481 0 0.92157 0.27048
4000.00 1107.80 155.000000 12.7463 3529.13 0.597466 1.16554 3.03108 0.530399 2.63424 0.924108 0.344662 1.21904 0.226236 1.5946 0.348134 1.0452 0 0.932581 0.271374
4000.00 1109.08 156.000000 12.8925 3567.83 0.604217 1.17907 3.06631 0.536564 2.66483 0.934731 0.348606 1.23266 0.228726 1.61114 0.351737 1.05545 0 0.94345 0.272257
4000.00 1110.34 157.000000 13.0368 3606.03 0.610881 1.19244 3.10108 0.542651 2.69502 0.945218 0.352501 1.24611 0.231184 1.62746 0.355295 1.06558 0 0.954181 0.273128
4000.00 1111.59 158.000000 13.1794 3643.75 0.617461 1.20563 3.13542 0.548661 2.72484 0.955573 0.356346 1.25939 0.233611 1.64357 0.358808 1.07557 0 0.964776 0.273988
4000.00 1112.82 159.000000 13.3201 3680.99 0.623958 1.21866 3.16933 0.554595 2.75427 0.965798 0.360143 1.2725 0.236008 1.65949 0.362276 1.08544 0 0.975237 0.274838
4000.00 1114.04 160.000000 13.4591 3717.77 0.630374 1.23153 3.20281 0.560455 2.78334 0.975894 0.363892 1.28545 0.238374 1.6752 0.365702 1.09519 0 0.985568 0.275677
4000.00 1115.24 161.000000 13.5963 3754.09 0.63671 1.24423 3.23587 0.566242 2.81205 0.985866 0.367595 1.29824 0.240712 1.69072 0.369084 1.10482 0 0.995771 0.276505
4000.00 1116.43 162.000000 13.7319 3789.96 0.642968 1.25678 3.26853 0.571958 2.84041 0.995714 0.371251 1.31087 0.24302 1.70605 0.372425 1.11432 0 1.00585 0.277323
4000.00 1117.61 163.000000 13.8657 3825.4 0.649149 1.26917 3.30079 0.577603 2.86841 1.00544 0.374864 1.32334 0.2453 1.72119 0.375725 1.12371 0 1.0158 0.278131
4000.00 1118.77 164.000000 13.998 3860.4 0.655255 1.28142 3.33265 0.58318 2.89608 1.01505 0.378432 1.33566 0.247552 1.73614 0.378985 1.13299 0 1.02563 0.27893
4000.00 1119.91 165.000000 14.1286 3894.98 0.661287 1.29351 3.36413 0.588689 2.92341 1.02454 0.381956 1.34783 0.249777 1.75091 0.382205 1.14215 0 1.03534 0.279718
4000.00 1121.04 166.000000 14.2577 3929.14 0.667246 1.30546 3.39523 0.594132 2.95041 1.03392 0.385439 1.35986 0.251975 1.76551 0.385386 1.1512 0 1.04494 0.280498
4000.00 1122.16 167.000000 14.3853 3962.89 0.673134 1.31727 3.42595 0.59951 2.97709 1.04319 0.388879 1.37174 0.254147 1.77993 0.388529 1.16015 0 1.05442 0.281267
4000.00 1123.27 168.000000 14.5113 3996.24 0.678952 1.32894 3.45631 0.604823 3.00345 1.05234 0.392279 1.38348 0.256293 1.79418 0.391635 1.16899 0 1.06379 0.282028
4000.00 1124.36 169.000000 14.6358 4029.19 0.6847 1.34046 3.48631 0.610074 3.02949 1.06139 0.395638 1.39508 0.258414 1.80826 0.394704 1.17772 0 1.07304 0.28278
4000.00 1125.45 170.000000 14.7588 4061.76 0.690382 1.35186 3.51596 0.615263 3.05523 1.07033 0.398958 1.40655 0.260509 1.82217 0.397737 1.18635 0 1.08219 0.283523
4000.00 1126.51 171.000000 14.8805 4093.94 0.695996 1.36311 3.54526 0.620391 3.08067 1.07916 0.402239 1.41788 0.26258 1.83593 0.400735 1.19488 0 1.09123 0.284257
4000.00 1127.57 172.000000 15.0007 4125.75 0.701546 1.37424 3.57422 0.62546 3.10582 1.0879 0.405482 1.42908 0.264627 1.84952 0.403697 1.20331 0 1.10017 0.284982
4000.00 1128.61 173.000000 15.1195 4157.2 0.707031 1.38524 3.60285 0.63047 3.13067 1.09653 0.408688 1.44015 0.26665 1.86295 0.406626 1.21164 0 1.109 0.285699
4000.00 1129.65 174.000000 15.2369 4188.28 0.712453 1.39611 3.63114 0.635422 3.15524 1.10506 0.411856 1.45109 0.268651 1.87623 0.40952 1.21988 0 1.11773 0.286408
4000.00 1130.67 175.000000 15.353 4219.01 0.717814 1.40686 3.65912 0.640318 3.17953 1.1135 0.414989 1.46191 0.270628 1.88936 0.412382 1.22803 0 1.12636 0.287109
4000.00 1131.68 176.000000 15.4678 4249.39 0.723113 1.41749 3.68677 0.645158 3.20354 1.12184 0.418085 1.4726 0.272583 1.90234 0.415211 1.23608 0 1.1349 0.287802
4000.00 1132.68 177.000000 15.5813 4279.42 0.728353 1.428 3.71411 0.649944 3.22728 1.13008 0.421147 1.48317 0.274515 1.91517 0.418008 1.24404 0 1.14333 0.288487
4000.00 1133.66 178.000000 15.6935 4309.12 0.733533 1.43839 3.74115 0.654675 3.25075 1.13824 0.424175 1.49363 0.276426 1.92786 0.420774 1.25191 0 1.15168 0.289165
4000.00 1134.64 179.000000 15.8045 4338.48 0.738656 1.44866 3.76788 0.659354 3.27396 1.1463 0.427168 1.50397 0.278316 1.94041 0.423509 1.25969 0 1.15992 0.289834
4000.00 1135.61 180.000000 15.9142 4367.52 0.743722 1.45882 3.79432 0.663981 3.29691 1.15427 0.430129 1.51419 0.280184 1.95282 0.426213 1.26738 0 1.16808 0.290497
4000.00 1136.56 181.000000 16.0227 4396.24 0.748732 1.46886 3.82046 0.668557 3.31961 1.16215 0.433056 1.5243 0.282032 1.96509 0.428888 1.275 0 1.17615 0.291152
4000.00 1137.51 182.000000 16.13 4424.64 0.753687 1.4788 3.84632 0.673082 3.34206 1.16995 0.435952 1.5343 0.28386 1.97722 0.431533 1.28252 0 1.18413 0.2918
4000.00 1138.44 183.000000 16.2362 4452.74 0.758587 1.48862 3.87189 0.677558 3.36427 1.17766 0.438815 1.54419 0.285668 1.98922 0.434149 1.28997 0 1.19202 0.29244
4000.00 1139.37 184.000000 16.3412 4480.52 0.763435 1.49834 3.89719 0.681986 3.38623 1.18529 0.441648 1.55397 0.287456 2.0011 0.436737 1.29733 0 1.19982 0.293074
4000.00 1140.28 185.000000 16.445 4508.01 0.76823 1.50796 3.92221 0.686365 3.40796 1.19284 0.44445 1.56365 0.289224 2.01284 0.439297 1.30462 0 1.20754 0.293701
4000.00 1141.19 186.000000 16.5478 4535.2 0.772973 1.51747 3.94697 0.690697 3.42945 1.2003 0.447222 1.57322 0.290974 2.02446 0.441829 1.31182 0 1.21518 0.294321
4000.00 1142.08 187.000000 16.6494 4562.1 0.777666 1.52688 3.97146 0.694983 3.45071 1.20769 0.449964 1.58269 0.292705 2.03595 0.444335 1.31895 0 1.22274 0.294935
4000.00 1142.97 188.000000 16.75 4588.71 0.782308 1.53619 3.99568 0.699224 3.47175 1.21499 0.452677 1.59206 0.294417 2.04732 0.446813 1.326 0 1.23021 0.295542
4000.00 1143.85 189.000000 16.8495 4615.05 0.786902 1.5454 4.01966 0.70342 3.49256 1.22222 0.455362 1.60133 0.296112 2.05857 0.449265 1.33298 0 1.23761 0.296143
4000.00 1144.71 190.000000 16.9479 4641.1 0.791447 1.55452 4.04338 0.707571 3.51315 1.22938 0.458018 1.6105 0.297788 2.06971 0.451692 1.33989 0 1.24493 0.296737
4000.00 1145.57 191.000000 17.0453 4666.88 0.795945 1.56354 4.06685 0.711679 3.53353 1.23645 0.460646 1.61958 0.299447 2.08072 0.454093 1.34672 0 1.25217 0.297325
4000.00 1146.42 192.000000 17.1417 4692.4 0.800396 1.57246 4.09007 0.715744 3.5537 1.24346 0.463247 1.62856 0.301089 2.09162 0.456469 1.35348 0 1.25934 0.297907
4000.00 1147.26 193.000000 17.2372 4717.65 0.804801 1.58129 4.11306 0.719767 3.57366 1.25039 0.465821 1.63745 0.302714 2.10241 0.458821 1.36017 0 1.26643 0.298483
4000.00 1148.10 194.000000 17.3316 4742.64 0.80916 1.59003 4.13581 0.723749 3.59341 1.25725 0.468368 1.64625 0.304322 2.11309 0.461148 1.3668 0 1.27345 0.299053
4000.00 1148.92 195.000000 17.425 4767.37 0.813474 1.59869 4.15833 0.727689 3.61296 1.26404 0.47089 1.65495 0.305913 2.12366 0.463451 1.37335 0 1.2804 0.299617
4000.00 1149.74 196.000000 17.5175 4791.85 0.817745 1.60725 4.18061 0.73159 3.63231 1.27076 0.473385 1.66357 0.307489 2.13412 0.465731 1.37984 0 1.28727 0.300175
4000.00 1150.55 197.000000 17.6091 4816.08 0.821972 1.61573 4.20267 0.735451 3.65146 1.27741 0.475855 1.6721 0.309048 2.14447 0.467988 1.38626 0 1.29408 0.300728
4000.00 1151.35 198.000000 17.6997 4840.07 0.826157 1.62412 4.22451 0.739273 3.67042 1.284 0.478301 1.68055 0.310591 2.15472 0.470222 1.39262 0 1.30082 0.301275
4000.00 1152.15 199.000000 17.7895 4863.82 0.830299 1.63242 4.24613 0.743056 3.68919 1.29052 0.480721 1.68891 0.312119 2.16486 0.472433 1.39891 0 1.30749 0.301817
4000.00 1152.99 200.000000 17.8783 4887.32 0.8344 1.64065 4.26753 0.746802 3.70777 1.29697 0.483118 1.69718 0.313632 2.17491 0.474623 1.40514 0 1.31409 0.302353
4000.00 1153.83 201.000000 17.9662 4910.6 0.838461 1.64879 4.28872 0.75051 3.72617 1.30336 0.485491 1.70538 0.31513 2.18485 0.47679 1.41131 0 1.32063 0.302884

Solid Trace:
Pressure Temperature mass Zr Ti Hf La Ce Pr Nd Sm Eu Gd Tb Dy Ho Er Tm Yb Lu
4000.00 1000.00 100.000000 0.201415 209.107 0.0182945 0.00415852 0.00864945 0.00141298 0.0100669 0.0126611 0.00621375 0.0502576 0.0126014 0.176076 0.0389376 0.165338 0 0 0.195648
4000.00 1003.12 101.000000 0.551452 301.745 0.034455 0.0365642 0.0929837 0.0161732 0.0832887 0.038093 0.0156574 0.08287 0.0185624 0.215657 0.0475651 0.189888 0 0.0260216 0.197761
4000.00 1006.00 102.000000 0.894626 392.566 0.0502987 0.0683346 0.175664 0.0306439 0.155075 0.0630262 0.0249159 0.114843 0.0244065 0.254461 0.0560233 0.213958 0 0.051533 0.199832
4000.00 1008.82 103.000000 1.23114 481.624 0.0658347 0.099488 0.256739 0.0448337 0.225467 0.0874753 0.0339946 0.146195 0.0301371 0.292513 0.0643174 0.237559 0 0.076549 0.201864
4000.00 1011.59 104.000000 1.56117 568.969 0.0810719 0.130042 0.336255 0.0587506 0.294506 0.111454 0.0428987 0.176944 0.0357576 0.329832 0.0724519 0.260707 0 0.101084 0.203856
4000.00 1014.31 105.000000 1.88493 654.651 0.0960189 0.160015 0.414257 0.0724024 0.362229 0.134976 0.0516332 0.207108 0.041271 0.366441 0.0804315 0.283414 0 0.125152 0.20581
4000.00 1016.99 106.000000 2.20257 738.716 0.110684 0.189421 0.490787 0.0857966 0.428675 0.158055 0.0602029 0.236702 0.0466803 0.402359 0.0882605 0.305693 0 0.148765 0.207728
4000.00 1019.61 107.000000 2.51428 821.21 0.125075 0.218279 0.565886 0.0989405 0.493878 0.180702 0.0686124 0.265743 0.0519886 0.437605 0.0959432 0.327555 0 0.171937 0.209609
4000.00 1022.20 108.000000 2.82021 902.176 0.139199 0.246601 0.639594 0.111841 0.557875 0.202929 0.0768662 0.294246 0.0571985 0.472199 0.103484 0.349012 0 0.19468 0.211456
4000.00 1024.74 109.000000 3.12053 981.656 0.153064 0.274404 0.71195 0.124505 0.620697 0.224749 0.0849686 0.322227 0.0623129 0.506158 0.110886 0.370076 0 0.217006 0.213269
4000.00 1027.23 110.000000 3.41539 1059.69 0.166677 0.301702 0.782991 0.136938 0.682376 0.246172 0.0929236 0.349698 0.0673342 0.5395 0.118153 0.390756 0 0.238926 0.215049
4000.00 1029.68 111.000000 3.70494 1136.32 0.180045 0.328508 0.852751 0.149148 0.742945 0.267209 0.100735 0.376675 0.0722651 0.572241 0.12529 0.411064 0 0.26045 0.216797
4000.00 1032.10 112.000000 3.98932 1211.58 0.193174 0.354835 0.921266 0.161139 0.802432 0.287871 0.108407 0.40317 0.077108 0.604397 0.132299 0.43101 0 0.281591 0.218513
4000.00 1034.47 113.000000 4.26866 1285.51 0.206071 0.380696 0.988568 0.172918 0.860866 0.308166 0.115944 0.429196 0.0818651 0.635984 0.139184 0.450602 0 0.302357 0.220199
4000.00 1036.81 114.000000 4.5431 1358.14 0.218742 0.406103 1.05469 0.184491 0.918275 0.328106 0.123348 0.454765 0.0865388 0.667017 0.145948 0.469851 0 0.322759 0.221856
4000.00 1039.11 115.000000 4.81277 1429.51 0.231192 0.431069 1.11966 0.195862 0.974685 0.347699 0.130624 0.47989 0.0911311 0.69751 0.152595 0.488765 0 0.342806 0.223484
4000.00 1041.37 116.000000 5.07779 1499.65 0.243427 0.455604 1.18351 0.207038 1.03012 0.366954 0.137774 0.504582 0.0956444 0.727478 0.159127 0.507352 0 0.362508 0.225084
4000.00 1043.60 117.000000 5.33828 1568.59 0.255453 0.479719 1.24627 0.218022 1.08461 0.38588 0.144801 0.528851 0.10008 0.756933 0.165547 0.525622 0 0.381873 0.226656
4000.00 1045.79 118.000000 5.59436 1636.36 0.267276 0.503426 1.30797 0.22882 1.13818 0.404485 0.15171 0.552709 0.104441 0.785889 0.171859 0.543583 0 0.400909 0.228202
4000.00 1047.94 119.000000 5.84613 1702.99 0.2789 0.526735 1.36863 0.239436 1.19085 0.422777 0.158502 0.576166 0.108729 0.814359 0.178064 0.561241 0 0.419626 0.229722
4000.00 1050.06 120.000000 6.09371 1768.51 0.29033 0.549655 1.42828 0.249876 1.24263 0.440765 0.165182 0.599232 0.112945 0.842353 0.184166 0.578605 0 0.43803 0.231216
4000.00 1052.16 121.000000 6.33719 1832.95 0.301571 0.572196 1.48694 0.260143 1.29357 0.458455 0.171751 0.621917 0.117091 0.869886 0.190167 0.595682 0 0.456131 0.232686
4000.00 1054.22 122.000000 6.57668 1896.33 0.312628 0.594368 1.54464 0.270242 1.34366 0.475855 0.178212 0.64423 0.12117 0.896966 0.19607 0.61248 0 0.473934 0.234132
4000.00 1056.25 123.000000 6.81228 1958.68 0.323505 0.616179 1.6014 0.280176 1.39295 0.492973 0.184568 0.66618 0.125182 0.923607 0.201877 0.629004 0 0.491449 0.235554
4000.00 1058.25 124.000000 7.04407 2020.03 0.334206 0.637638 1.65725 0.289951 1.44144 0.509814 0.190822 0.687777 0.129129 0.949818 0.20759 0.645261 0 0.50868 0.236953
4000.00 1060.22 125.000000 7.27216 2080.39 0.344737 0.658754 1.7122 0.299569 1.48915 0.526385 0.196975 0.709027 0.133014 0.975609 0.213212 0.661259 0 0.525636 0.23833
4000.00 1062.16 126.000000 7.49663 2139.8 0.3551 0.679535 1.76628 0.309034 1.5361 0.542694 0.203031 0.729941 0.136836 1.00099 0.218744 0.677002 0 0.542323 0.239685
4000.00 1064.07 127.000000 7.71756 2198.27 0.3653 0.699989 1.81951 0.31835 1.58232 0.558746 0.208992 0.750525 0.140599 1.02597 0.22419 0.692498 0 0.558747 0.241018
4000.00 1065.95 128.000000 7.93505 2255.83 0.375341 0.720123 1.87191 0.327521 1.62781 0.574547 0.214859 0.770787 0.144302 1.05057 0.22955 0.707751 0 0.574915 0.242331
4000.00 1067.80 129.000000 8.14916 2312.49 0.385226 0.739944 1.92349 0.336549 1.6726 0.590103 0.220636 0.790735 0.147949 1.07478 0.234827 0.722768 0 0.590832 0.243624
4000.00 1069.62 130.000000 8.35997 2368.28 0.394959 0.759461 1.97429 0.345439 1.7167 0.60542 0.226323 0.810376 0.151539 1.09861 0.240023 0.737554 0 0.606504 0.244896
4000.00 1071.42 131.000000 8.56757 2423.22 0.404543 0.77868 2.0243 0.354192 1.76012 0.620503 0.231924 0.829718 0.155074 1.12209 0.24514 0.752114 0 0.621936 0.246149
4000.00 1073.19 132.000000 8.77202 2477.33 0.413982 0.797608 2.07356 0.362814 1.80289 0.635357 0.23744 0.848766 0.158556 1.14521 0.250179 0.766454 0 0.637135 0.247384
4000.00 1074.94 133.000000 8.9734 2530.63 0.423279 0.816251 2.12208 0.371305 1.84502 0.649988 0.242873 0.867528 0.161985 1.16798 0.255142 0.780578 0 0.652105 0.248599
4000.00 1076.65 134.000000 9.17177 2583.13 0.432438 0.834616 2.16987 0.37967 1.88651 0.664401 0.248225 0.88601 0.165363 1.19041 0.260032 0.794491 0 0.666852 0.249797
4000.00 1078.35 135.000000 9.3672 2634.85 0.44146 0.852709 2.21696 0.387911 1.92739 0.6786 0.253497 0.904218 0.168691 1.21251 0.264848 0.808198 0 0.681381 0.250976
4000.00 1080.02 136.000000 9.55976 2685.81 0.450351 0.870535 2.26335 0.396031 1.96767 0.69259 0.258692 0.922159 0.171971 1.23428 0.269595 0.821704 0 0.695695 0.252139
4000.00 1081.67 137.000000 9.74951 2736.03 0.459111 0.888102 2.30907 0.404032 2.00737 0.706377 0.263812 0.939837 0.175202 1.25574 0.274271 0.835012 0 0.709801 0.253284
4000.00 1083.29 138.000000 9.9365 2785.52 0.467744 0.905413 2.35412 0.411917 2.04648 0.719963 0.268857 0.957259 0.178386 1.27688 0.27888 0.848127 0 0.723702 0.254413
4000.00 1084.89 139.000000 10.1208 2834.29 0.476253 0.922476 2.39852 0.419689 2.08504 0.733354 0.273829 0.974431 0.181525 1.29772 0.283423 0.861054 0 0.737404 0.255525
4000.00 1086.47 140.000000 10.3025 2882.37 0.484641 0.939295 2.44229 0.42735 2.12304 0.746553 0.27873 0.991357 0.184619 1.31827 0.287901 0.873796 0 0.750909 0.256622
4000.00 1088.02 141.000000 10.4816 2929.77 0.492909 0.955876 2.48544 0.434902 2.1605 0.759565 0.283562 1.00804 0.187669 1.33852 0.292315 0.886358 0 0.764223 0.257703
4000.00 1089.56 142.000000 10.6582 2976.5 0.501061 0.972223 2.52799 0.442347 2.19744 0.772394 0.288326 1.02449 0.190676 1.35848 0.296667 0.898742 0 0.77735 0.258769
4000.00 1091.08 143.000000 10.8323 3022.58 0.509099 0.988341 2.56993 0.449689 2.23386 0.785044 0.293023 1.04072 0.193641 1.37817 0.300958 0.910953 0 0.790292 0.25982
4000.00 1092.58 144.000000 11.0039 3068.02 0.517026 1.00424 2.6113 0.456928 2.26977 0.797518 0.297655 1.05671 0.196565 1.39758 0.30519 0.922995 0 0.803056 0.260856
4000.00 1094.05 145.000000 11.1733 3112.83 0.524843 1.01991 2.65209 0.464068 2.30519 0.80982 0.302223 1.07249 0.199448 1.41673 0.309363 0.93487 0 0.815643 0.261879
4000.00 1095.51 146.000000 11.3403 3157.02 0.532553 1.03537 2.69233 0.47111 2.34013 0.821953 0.306729 1.08805 0.202292 1.43561 0.313479 0.946583 0 0.828057 0.262887
4000.00 1096.95 147.000000 11.505 3200.62 0.540158 1.05062 2.73201 0.478056 2.37458 0.833921 0.311173 1.10339 0.205097 1.45424 0.317539 0.958137 0 0.840303 0.263881
4000.00 1098.37 148.000000 11.6675 3243.63 0.54766 1.06567 2.77116 0.484909 2.40858 0.845728 0.315557 1.11853 0.207865 1.47262 0.321544 0.969534 0 0.852383 0.264862
4000.00 1099.77 149.000000 11.8278 3286.06 0.555062 1.08051 2.80979 0.491669 2.44211 0.857376 0.319882 1.13347 0.210595 1.49074 0.325496 0.980778 0 0.864301 0.26583
4000.00 1101.15 150.000000 11.986 3327.92 0.562365 1.09515 2.8479 0.498339 2.4752 0.868868 0.32415 1.14821 0.213289 1.50863 0.329394 0.991873 0 0.876061 0.266785
4000.00 1102.51 151.000000 12.1421 3369.23 0.569571 1.1096 2.88551 0.504921 2.50785 0.880209 0.328361 1.16275 0.215947 1.52628 0.333242 1.00282 0 0.887664 0.267727
4000.00 1103.86 152.000000 12.2961 3409.99 0.576683 1.12386 2.92262 0.511416 2.54007 0.8914 0.332517 1.1771 0.21857 1.5437 0.337038 1.01362 0 0.899115 0.268657
4000.00 1105.19 153.000000 12.4481 3450.22 0.583701 1.13794 2.95924 0.517826 2.57187 0.902445 0.336618 1.19126 0.221159 1.56089 0.340785 1.02429 0 0.910416 0.269574
4000.00 1106.50 154.000000 12.5982 3489.93 0.590628 1.15183 2.9954 0.524153 2.60326 0.913347 0.340666 1.20524 0.223714 1.57785 0.344483 1.03481 0 0.92157 0.27048
4000.00 1107.80 155.000000 12.7463 3529.13 0.597466 1.16554 3.03108 0.530399 2.63424 0.924108 0.344662 1.21904 0.226236 1.5946 0.348134 1.0452 0 0.932581 0.271374
4000.00 1109.08 156.000000 12.8925 3567.83 0.604217 1.17907 3.06631 0.536564 2.66483 0.934731 0.348606 1.23266 0.228726 1.61114 0.351737 1.05545 0 0.94345 0.272257
4000.00 1110.34 157.000000 13.0368 3606.03 0.610881 1.19244 3.10108 0.542651 2.69502 0.945218 0.352501 1.24611 0.231184 1.62746 0.355295 1.06558 0 0.954181 0.273128
4000.00 1111.59 158.000000 13.1794 3643.75 0.617461 1.20563 3.13542 0.548661 2.72484 0.955573 0.356346 1.25939 0.233611 1.64357 0.358808 1.07557 0 0.964776 0.273988
4000.00 1112.82 159.000000 13.3201 3680.99 0.623958 1.21866 3.16933 0.554595 2.75427 0.965798 0.360143 1.2725 0.236008 1.65949 0.362276 1.08544 0 0.975237 0.274838
4000.00 1114.04 160.000000 13.4591 3717.77 0.630374 1.23153 3.20281 0.560455 2.78334 0.975894 0.363892 1.28545 0.238374 1.6752 0.365702 1.09519 0 0.985568 0.275677
4000.00 1115.24 161.000000 13.5963 3754.09 0.63671 1.24423 3.23587 0.566242 2.81205 0.985866 0.367595 1.29824 0.240712 1.69072 0.369084 1.10482 0 0.995771 0.276505
4000.00 1116.43 162.000000 13.7319 3789.96 0.642968 1.25678 3.26853 0.571958 2.84041 0.995714 0.371251 1.31087 0.24302 1.70605 0.372425 1.11432 0 1.00585 0.277323
4000.00 1117.61 163.000000 13.8657 3825.4 0.649149 1.26917 3.30079 0.577603 2.86841 1.00544 0.374864 1.32334 0.2453 1.72119 0.375725 1.12371 0 1.0158 0.278131
4000.00 1118.77 164.000000 13.998 3860.4 0.655255 1.28142 3.33265 0.58318 2.89608 1.01505 0.378432 1.33566 0.247552 1.73614 0.378985 1.13299 0 1.02563 0.27893
4000.00 1119.91 165.000000 14.1286 3894.98 0.661287 1.29351 3.36413 0.588689 2.92341 1.02454 0.381956 1.34783 0.249777 1.75091 0.382205 1.14215 0 1.03534 0.279718
4000.00 1121.04 166.000000 14.2577 3929.14 0.667246 1.30546 3.39523 0.594132 2.95041 1.03392 0.385439 1.35986 0.251975 1.76551 0.385386 1.1512 0 1.04494 0.280498
4000.00 1122.16 167.000000 14.3853 3962.89 0.673134 1.31727 3.42595 0.59951 2.97709 1.04319 0.388879 1.37174 0.254147 1.77993 0.388529 1.16015 0 1.05442 0.281267
4000.00 1123.27 168.000000 14.5113 3996.24 0.678952 1.32894 3.45631 0.604823 3.00345 1.05234 0.392279 1.38348 0.256293 1.79418 0.391635 1.16899 0 1.06379 0.282028
4000.00 1124.36 169.000000 14.6358 4029.19 0.6847 1.34046 3.48631 0.610074 3.02949 1.06139 0.395638 1.39508 0.258414 1.80826 0.394704 1.17772 0 1.07304 0.28278
4000.00 1125.45 170.000000 14.7588 4061.76 0.690382 1.35186 3.51596 0.615263 3.05523 1.07033 0.398958 1.40655 0.260509 1.82217 0.397737 1.18635 0 1.08219 0.283523
4000.00 1126.51 171.000000 14.8805 4093.94 0.695996 1.36311 3.54526 0.620391 3.08067 1.07916 0.402239 1.41788 0.26258 1.83593 0.400735 1.19488 0 1.09123 0.284257
4000.00 1127.57 172.000000 15.0007 4125.75 0.701546 1.37424 3.57422 0.62546 3.10582 1.0879 0.405482 1.42908 0.264627 1.84952 0.403697 1.20331 0 1.10017 0.284982
4000.00 1128.61 173.000000 15.1195 4157.2 0.707031 1.38524 3.60285 0.63047 3.13067 1.09653 0.408688 1.44015 0.26665 1.86295 0.406626 1.21164 0 1.109 0.285699
4000.00 1129.65 174.000000 15.2369 4188.28 0.712453 1.39611 3.63114 0.635422 3.15524 1.10506 0.411856 1.45109 0.268651 1.87623 0.40952 1.21988 0 1.11773 0.286408
4000.00 1130.67 175.000000 15.353 4219.01 0.717814 1.40686 3.65912 0.640318 3.17953 1.1135 0.414989 1.46191 0.270628 1.88936 0.412382 1.22803 0 1.12636 0.287109
4000.00 1131.68 176.000000 15.4678 4249.39 0.723113 1.41749 3.68677 0.645158 3.20354 1.12184 0.418085 1.4726 0.272583 1.90234 0.415211 1.23608 0 1.1349 0.287802
4000.00 1132.68 177.000000 15.5813 4279.42 0.728353 1.428 3.71411 0.649944 3.22728 1.13008 0.421147 1.48317 0.274515 1.91517 0.418008 1.24404 0 1.14333 0.288487
4000.00 1133.66 178.000000 15.6935 4309.12 0.733533 1.43839 3.74115 0.654675 3.25075 1.13824 0.424175 1.49363 0.276426 1.92786 0.420774 1.25191 0 1.15168 0.289165
4000.00 1134.64 179.000000 15.8045 4338.48 0.738656 1.44866 3.76788 0.659354 3.27396 1.1463 0.427168 1.50397 0.278316 1.94041 0.423509 1.25969 0 1.15992 0.289834
4000.00 1135.61 180.000000 15.9142 4367.52 0.743722 1.45882 3.79432 0.663981 3.29691 1.15427 0.430129 1.51419 0.280184 1.95282 0.426213 1.26738 0 1.16808 0.290497
4000.00 1136.56 181.000000 16.0227 4396.24 0.748732 1.46886 3.82046 0.668557 3.31961 1.16215 0.433056 1.5243 0.282032 1.96509 0.428888 1.275 0 1.17615 0.291152
4000.00 1137.51 182.000000 16.13 4424.64 0.753687 1.4788 3.84632 0.673082 3.34206 1.16995 0.435952 1.5343 0.28386 1.97722 0.431533 1.28252 0 1.18413 0.2918
4000.00 1138.44 183.000000 16.2362 4452.74 0.758587 1.48862 3.87189 0.677558 3.36427 1.17766 0.438815 1.54419 0.285668 1.98922 0.434149 1.28997 0 1.19202 0.29244
4000.00 1139.37 184.000000 16.3412 4480.52 0.763435 1.49834 3.89719 0.681986 3.38623 1.18529 0.441648 1.55397 0.287456 2.0011 0.436737 1.29733 0 1.19982 0.293074
4000.00 1140.28 185.000000 16.445 4508.01 0.76823 1.50796 3.92221 0.686365 3.40796 1.19284 0.44445 1.56365 0.289224 2.01284 0.439297 1.30462 0 1.20754 0.293701
4000.00 1141.19 186.000000 16.5478 4535.2 0.772973 1.51747 3.94697 0.690697 3.42945 1.2003 0.447222 1.57322 0.290974 2.02446 0.441829 1.31182 0 1.21518 0.294321
4000.00 1142.08 187.000000 16.6494 4562.1 0.777666 1.52688 3.97146 0.694983 3.45071 1.20769 0.449964 1.58269 0.292705 2.03595 0.444335 1.31895 0 1.22274 0.294935
4000.00 1142.97 188.000000 16.75 4588.71 0.782308 1.53619 3.99568 0.699224 3.47175 1.21499 0.452677 1.59206 0.294417 2.04732 0.446813 1.326 0 1.23021 0.295542
4000.00 1143.85 189.000000 16.8495 4615.05 0.786902 1.5454 4.01966 0.70342 3.49256 1.22222 0.455362 1.60133 0.296112 2.05857 0.449265 1.33298 0 1.23761 0.296143
4000.00 1144.71 190.000000 16.9479 4641.1 0.791447 1.55452 4.04338 0.707571 3.51315 1.22938 0.458018 1.6105 0.297788 2.06971 0.451692 1.33989 0 1.24493 0.296737
4000.00 1145.57 191.000000 17.0453 4666.88 0.795945 1.56354 4.06685 0.711679 3.53353 1.23645 0.460646 1.61958 0.299447 2.08072 0.454093 1.34672 0 1.25217 0.297325
4000.00 1146.42 192.000000 17.1417 4692.4 0.800396 1.57246 4.09007 0.715744 3.5537 1.24346 0.463247 1.62856 0.301089 2.09162 0.456469 1.35348 0 1.25934 0.297907
4000.00 1147.26 193.000000 17.2372 4717.65 0.804801 1.58129 4.11306 0.719767 3.57366 1.25039 0.465821 1.63745 0.302714 2.10241 0.458821 1.36017 0 1.26643 0.298483
4000.00 1148.10 194.000000 17.3316 4742.64 0.80916 1.59003 4.13581 0.723749 3.59341 1.25725 0.468368 1.64625 0.304322 2.11309 0.461148 1.3668 0 1.27345 0.299053
4000.00 1148.92 195.000000 17.425 4767.37 0.813474 1.59869 4.15833 0.727689 3.61296 1.26404 0.47089 1.65495 0.305913 2.12366 0.463451 1.37335 0 1.2804 0.299617
4000.00 1149.74 196.000000 17.5175 4791.85 0.817745 1.60725 4.18061 0.73159 3.63231 1.27076 0.473385 1.66357 0.307489 2.13412 0.465731 1.37984 0 1.28727 0.300175
4000.00 1150.55 197.000000 17.6091 4816.08 0.821972 1.61573 4.20267 0.735451 3.65146 1.27741 0.475855 1.6721 0.309048 2.14447 0.467988 1.38626 0 1.29408 0.300728
4000.00 1151.35 198.000000 17.6997 4840.07 0.826157 1.62412 4.22451 0.739273 3.67042 1.284 0.478301 1.68055 0.310591 2.15472 0.470222 1.39262 0 1.30082 0.301275
4000.00 1152.15 199.000000 17.7895 4863.82 0.830299 1.63242 4.24613 0.743056 3.68919 1.29052 0.480721 1.68891 0.312119 2.16486 0.472433 1.39891 0 1.30749 0.301817
4000.00 1152.99 200.000000 17.8783 4887.32 0.8344 1.64065 4.26753 0.746802 3.70777 1.29697 0.483118 1.69718 0.313632 2.17491 0.474623 1.40514 0 1.31409 0.302353
4000.00 1153.83 201.000000 17.9662 4910.6 0.838461 1.64879 4.28872 0.75051 3.72617 1.30336 0.485491 1.70538 0.31513 2.18485 0.47679 1.41131 0 1.32063 0.302884

Liquid Trace:
Pressure Temperature mass Zr Ti Hf La Ce Pr Nd Sm Eu Gd Tb Dy Ho Er Tm Yb Lu
4000.00 1000.00 0.000000 ---
4000.00 1003.12 0.000000 ---
4000.00 1006.00 0.000000 ---
4000.00 1008.82 0.000000 ---
4000.00 1011.59 0.000000 ---
4000.00 1014.31 0.000000 ---
4000.00 1016.99 0.000000 ---
4000.00 1019.61 0.000000 ---
4000.00 1022.20 0.000000 ---
4000.00 1024.74 0.000000 ---
4000.00 1027.23 0.000000 ---
4000.00 1029.68 0.000000 ---
4000.00 1032.10 0.000000 ---
4000.00 1034.47 0.000000 ---
4000.00 1036.81 0.000000 ---
4000.00 1039.11 0.000000 ---
4000.00 1041.37 0.000000 ---
4000.00 1043.60 0.000000 ---
4000.00 1045.79 0.000000 ---
4000.00 1047.94 0.000000 ---
4000.00 1050.06 0.000000 ---
4000.00 1052.16 0.000000 ---
4000.00 1054.22 0.000000 ---
4000.00 1056.25 0.000000 ---
4000.00 1058.25 0.000000 ---
4000.00 1060.22 0.000000 ---
4000.00 1062.16 0.000000 ---
4000.00 1064.07 0.000000 ---
4000.00 1065.95 0.000000 ---
4000.00 1067.80 0.000000 ---
4000.00 1069.62 0.000000 ---
4000.00 1071.42 0.000000 ---
4000.00 1073.19 0.000000 ---
4000.00 1074.94 0.000000 ---
4000.00 1076.65 0.000000 ---
4000.00 1078.35 0.000000 ---
4000.00 1080.02 0.000000 ---
4000.00 1081.67 0.000000 ---
4000.00 1083.29 0.000000 ---
4000.00 1084.89 0.000000 ---
4000.00 1086.47 0.000000 ---
4000.00 1088.02 0.000000 ---
4000.00 1089.56 0.000000 ---
4000.00 1091.08 0.000000 ---
4000.00 1092.58 0.000000 ---
4000.00 1094.05 0.000000 ---
4000.00 1095.51 0.000000 ---
4000.00 1096.95 0.000000 ---
4000.00 1098.37 0.000000 ---
4000.00 1099.77 0.000000 ---
4000.00 1101.15 0.000000 ---
4000.00 1102.51 0.000000 ---
4000.00 1103.86 0.000000 ---
4000.00 1105.19 0.000000 ---
4000.00 1106.50 0.000000 ---
4000.00 1107.80 0.000000 ---
4000.00 1109.08 0.000000 ---
4000.00 1110.34 0.000000 ---
4000.00 1111.59 0.000000 ---
4000.00 1112.82 0.000000 ---
4000.00 1114.04 0.000000 ---
4000.00 1115.24 0.000000 ---
4000.00 1116.43 0.000000 ---
4000.00 1117.61 0.000000 ---
4000.00 1118.77 0.000000 ---
4000.00 1119.91 0.000000 ---
4000.00 1121.04 0.000000 ---
4000.00 1122.16 0.000000 ---
4000.00 1123.27 0.000000 ---
4000.00 1124.36 0.000000 ---
4000.00 1125.45 0.000000 ---
4000.00 1126.51 0.000000 ---
4000.00 1127.57 0.000000 ---
4000.00 1128.61 0.000000 ---
4000.00 1129.65 0.000000 ---
4000.00 1130.67 0.000000 ---
4000.00 1131.68 0.000000 ---
4000.00 1132.68 0.000000 ---
4000.00 1133.66 0.000000 ---
4000.00 1134.64 0.000000 ---
4000.00 1135.61 0.000000 ---
4000.00 1136.56 0.000000 ---
4000.00 1137.51 0.000000 ---
4000.00 1138.44 0.000000 ---
4000.00 1139.37 0.000000 ---
4000.00 1140.28 0.000000 ---
4000.00 1141.19 0.000000 ---
4000.00 1142.08 0.000000 ---
4000.00 1142.97 0.000000 ---
4000.00 1143.85 0.000000 ---
4000.00 1144.71 0.000000 ---
4000.00 1145.57 0.000000 ---
4000.00 1146.42 0.000000 ---
4000.00 1147.26 0.000000 ---
4000.00 1148.10 0.000000 ---
4000.00 1148.92 0.000000 ---
4000.00 1149.74 0.000000 ---
4000.00 1150.55 0.000000 ---
4000.00 1151.35 0.000000 ---
4000.00 1152.15 0.000000 ---
4000.00 1152.99 0.000000 ---
4000.00 1153.83 0.000000 ---

orthopyroxene_0 trace:
Pressure Temperature mass Zr Ti Hf La Ce Pr Nd Sm Eu Gd Tb Dy Ho Er Tm Yb Lu
4000.00 1000.00 29.695126 0.0906786 230.815 0.00534324 0.00112947 0.00227187 0.000415448 0.0032247 0.00409004 0.00223388 0.0198665 0.00539061 0.0795573 0.0197179 0.0911259 0 0 0.191927
4000.00 1003.12 29.614434 0.243325 328.153 0.00988107 0.00864014 0.0225488 0.0044946 0.0255439 0.0119015 0.005158 0.0319114 0.00774509 0.0951409 0.0235465 0.102418 0 0.021276 0.190984
4000.00 1006.00 29.309800 0.395404 424.863 0.0144205 0.0133445 0.0385223 0.0080058 0.0457214 0.0192839 0.00732357 0.0438521 0.0101179 0.111711 0.027641 0.115178 0 0.0421848 0.193532
4000.00 1008.82 29.005474 0.544949 518.759 0.0188673 0.016606 0.0514752 0.0110629 0.0640448 0.02623 0.00903814 0.055362 0.0124138 0.127787 0.031626 0.127629 0 0.0627293 0.196024
4000.00 1011.59 28.701787 0.691941 609.931 0.0232222 0.0190042 0.0621957 0.0137489 0.0807561 0.0327751 0.0104304 0.0664584 0.0146352 0.143383 0.0355032 0.139773 0 0.0829097 0.198455
4000.00 1014.31 28.398980 0.836349 698.464 0.0274856 0.0208459 0.0712209 0.0161277 0.0960566 0.0389505 0.0115845 0.0771572 0.0167845 0.158509 0.0392745 0.151611 0 0.102725 0.200822
4000.00 1016.99 28.097223 0.978138 784.437 0.0316581 0.0223082 0.078929 0.0182496 0.110115 0.0447843 0.0125579 0.0874732 0.0188638 0.173175 0.0429415 0.163146 0 0.122175 0.203121
4000.00 1019.61 27.796624 1.11728 867.924 0.0357402 0.0235003 0.0855938 0.0201543 0.123076 0.0503014 0.0133907 0.0974205 0.0208751 0.187393 0.0465059 0.174382 0 0.141257 0.205352
4000.00 1022.20 27.497244 1.25373 949 0.0397322 0.0244935 0.0914184 0.0218738 0.135059 0.0555249 0.0141123 0.107012 0.0228205 0.201171 0.0499695 0.185321 0 0.159971 0.207512
4000.00 1024.74 27.199103 1.38748 1027.74 0.0436348 0.0253358 0.096556 0.0234341 0.146171 0.0604752 0.0147443 0.116262 0.0247019 0.214523 0.0533342 0.195967 0 0.178315 0.209604
4000.00 1027.23 26.902192 1.51852 1104.2 0.0474489 0.0260608 0.101125 0.0248566 0.1565 0.0651713 0.0153029 0.125182 0.0265213 0.227458 0.056602 0.206325 0 0.196291 0.211626
4000.00 1029.68 26.606476 1.64682 1178.47 0.0511752 0.026693 0.105217 0.0261589 0.166126 0.0696304 0.0158007 0.133785 0.0282807 0.239987 0.0597751 0.2164 0 0.213898 0.21358
4000.00 1032.10 26.311903 1.77239 1250.6 0.0548151 0.0272503 0.108906 0.0273558 0.175116 0.0738683 0.0162476 0.142083 0.0299821 0.252124 0.0628556 0.226197 0 0.23114 0.215467
4000.00 1034.47 26.018402 1.89525 1320.67 0.0583695 0.027746 0.11225 0.0284596 0.18353 0.0778995 0.0166512 0.150088 0.0316274 0.263878 0.0658459 0.235722 0 0.248019 0.21729
4000.00 1036.81 25.725907 2.01541 1388.74 0.06184 0.0281907 0.115298 0.029481 0.19142 0.0817375 0.017018 0.157811 0.0332186 0.275262 0.0687484 0.244981 0 0.264539 0.219049
4000.00 1039.11 25.434337 2.13288 1454.87 0.065228 0.0285925 0.118088 0.0304289 0.198833 0.0853945 0.0173528 0.165264 0.0347575 0.286289 0.0715655 0.253981 0 0.280702 0.220747
4000.00 1041.37 25.143608 2.2477 1519.14 0.0685349 0.0289577 0.120652 0.0313109 0.205809 0.0888819 0.01766 0.172457 0.036246 0.296969 0.0742997 0.262729 0 0.296515 0.222386
4000.00 1043.60 24.853637 2.35991 1581.6 0.0717626 0.0292915 0.123018 0.0321337 0.212385 0.0922102 0.0179429 0.179402 0.037686 0.307314 0.0769536 0.271232 0 0.311983 0.223968
4000.00 1045.79 24.564337 2.46954 1642.32 0.0749128 0.0295981 0.125209 0.0329032 0.218594 0.0953893 0.0182044 0.186108 0.0390793 0.317337 0.0795296 0.279496 0 0.327111 0.225496
4000.00 1047.94 24.275625 2.57663 1701.34 0.0779871 0.0298809 0.127243 0.0336243 0.224464 0.0984279 0.0184469 0.192584 0.0404277 0.327048 0.0820302 0.287528 0 0.341906 0.226971
4000.00 1050.06 23.987419 2.68124 1758.74 0.0809875 0.0301427 0.129138 0.0343014 0.230022 0.101335 0.0186726 0.198842 0.0417329 0.336459 0.084458 0.295337 0 0.356375 0.228395
4000.00 1052.16 23.700949 2.7831 1814.44 0.0839104 0.030389 0.130915 0.0349396 0.235293 0.104114 0.0188844 0.204878 0.0429939 0.345558 0.0868092 0.302905 0 0.370495 0.229754
4000.00 1054.22 23.416495 2.88213 1868.44 0.0867559 0.0306222 0.132589 0.0355427 0.240299 0.106774 0.0190842 0.210699 0.0442116 0.35435 0.0890847 0.310235 0 0.384265 0.231045
4000.00 1056.25 23.131667 2.97895 1921.02 0.0895355 0.0308389 0.134156 0.0361115 0.245056 0.109325 0.019271 0.216332 0.0453922 0.362884 0.0912973 0.317373 0 0.397742 0.232302
4000.00 1058.25 22.846449 3.07362 1972.23 0.0922512 0.0310408 0.135626 0.036649 0.249583 0.111773 0.0194459 0.221786 0.0465372 0.371172 0.0934494 0.324324 0 0.410932 0.233525
4000.00 1060.22 22.560823 3.1662 2022.13 0.0949045 0.0312293 0.137008 0.0371576 0.253893 0.114124 0.0196101 0.227069 0.047648 0.379221 0.095543 0.331095 0 0.423844 0.234715
4000.00 1062.16 22.274777 3.25673 2070.75 0.0974974 0.0314058 0.138308 0.0376394 0.258003 0.116383 0.0197644 0.232187 0.048726 0.387041 0.0975801 0.337691 0 0.436484 0.235875
4000.00 1064.07 21.988297 3.34528 2118.16 0.100031 0.0315713 0.139535 0.0380965 0.261926 0.118556 0.0199098 0.237147 0.0497723 0.394641 0.0995628 0.344119 0 0.448859 0.237004
4000.00 1065.95 21.701376 3.43189 2164.37 0.102508 0.0317268 0.140694 0.0385307 0.265673 0.120647 0.020047 0.241957 0.0507883 0.402027 0.101493 0.350384 0 0.460975 0.238104
4000.00 1067.80 21.414003 3.51662 2209.45 0.10493 0.0318732 0.14179 0.0389437 0.269255 0.12266 0.0201767 0.246621 0.0517751 0.409209 0.103372 0.35649 0 0.47284 0.239177
4000.00 1069.62 21.126172 3.59951 2253.42 0.107297 0.0320114 0.142828 0.0393368 0.272683 0.124599 0.0202994 0.251145 0.0527337 0.416192 0.105202 0.362443 0 0.48446 0.240221
4000.00 1071.42 20.837876 3.68061 2296.33 0.109611 0.0321419 0.143813 0.0397115 0.275966 0.126468 0.0204157 0.255536 0.0536652 0.422985 0.106984 0.368249 0 0.49584 0.241239
4000.00 1073.19 20.549110 3.75996 2338.2 0.111875 0.0322654 0.144748 0.040069 0.279112 0.12827 0.0205261 0.259799 0.0545707 0.429594 0.108721 0.37391 0 0.506986 0.242232
4000.00 1074.94 20.259869 3.83761 2379.08 0.114088 0.0323824 0.145638 0.0404104 0.28213 0.130008 0.0206309 0.263937 0.0554509 0.436025 0.110413 0.379432 0 0.517906 0.243199
4000.00 1076.65 19.970149 3.91361 2418.99 0.116254 0.0324934 0.146485 0.0407367 0.285027 0.131687 0.0207307 0.267956 0.056307 0.442285 0.112062 0.384819 0 0.528603 0.244142
4000.00 1078.35 19.679948 3.98799 2457.97 0.118372 0.0325989 0.147292 0.0410488 0.28781 0.133308 0.0208257 0.271861 0.0571397 0.448379 0.113669 0.390076 0 0.539084 0.245062
4000.00 1080.02 19.389263 4.0608 2496.05 0.120444 0.0326992 0.148062 0.0413477 0.290484 0.134874 0.0209162 0.275656 0.0579498 0.454312 0.115236 0.395205 0 0.549354 0.245958
4000.00 1081.67 19.098091 4.13207 2533.25 0.122471 0.0327948 0.148797 0.0416341 0.293056 0.136388 0.0210027 0.279345 0.0587381 0.460092 0.116764 0.400212 0 0.559418 0.246833
4000.00 1083.29 18.806430 4.20185 2569.6 0.124456 0.0328859 0.1495 0.0419088 0.295532 0.137851 0.0210853 0.282931 0.0595055 0.465721 0.118254 0.405099 0 0.569282 0.247685
4000.00 1084.89 18.514280 4.27017 2605.14 0.126397 0.0329729 0.150173 0.0421724 0.297916 0.139268 0.0211642 0.286418 0.0602526 0.471206 0.119708 0.40987 0 0.578949 0.248517
4000.00 1086.47 18.221640 4.33706 2639.87 0.128298 0.033056 0.150816 0.0424256 0.300213 0.140638 0.0212398 0.289811 0.0609801 0.476551 0.121126 0.414529 0 0.588425 0.249328
4000.00 1088.02 17.928361 4.40261 2673.84 0.13016 0.0331353 0.151433 0.042669 0.302428 0.141966 0.0213121 0.293115 0.0616894 0.481766 0.122511 0.419084 0 0.597723 0.250123
4000.00 1089.56 17.633654 4.46706 2707.03 0.131994 0.0332103 0.152023 0.0429031 0.30457 0.143258 0.0213811 0.29635 0.0623846 0.486885 0.123872 0.423567 0 0.606887 0.250918
4000.00 1091.08 17.338340 4.53022 2739.51 0.133791 0.033282 0.152589 0.0431284 0.306638 0.144511 0.0214472 0.2995 0.0630624 0.49188 0.125202 0.427949 0 0.615878 0.251697
4000.00 1092.58 17.042434 4.59212 2771.29 0.135551 0.0333507 0.153132 0.0433454 0.308635 0.145725 0.0215107 0.302569 0.0637234 0.496754 0.1265 0.432233 0 0.624699 0.252458
4000.00 1094.05 16.745949 4.65279 2802.39 0.137276 0.0334165 0.153654 0.0435543 0.310564 0.146903 0.0215716 0.305559 0.0643681 0.501511 0.127769 0.436421 0 0.633355 0.253201
4000.00 1095.51 16.448894 4.71225 2832.82 0.138966 0.0334796 0.154155 0.0437557 0.312429 0.148046 0.0216301 0.308473 0.0649968 0.506154 0.129009 0.440517 0 0.641847 0.253928
4000.00 1096.95 16.151276 4.77053 2862.62 0.140622 0.0335402 0.154638 0.04395 0.314232 0.149155 0.0216864 0.311314 0.0656102 0.510686 0.13022 0.444522 0 0.650181 0.254639
4000.00 1098.37 15.853100 4.82765 2891.79 0.142245 0.0335984 0.155102 0.0441375 0.315976 0.150232 0.0217405 0.314082 0.0662087 0.51511 0.131404 0.448438 0 0.658359 0.255333
4000.00 1099.77 15.554371 4.88365 2920.35 0.143836 0.0336544 0.15555 0.0443184 0.317664 0.151277 0.0217927 0.316781 0.0667928 0.51943 0.13256 0.452269 0 0.666385 0.256011
4000.00 1101.15 15.255092 4.93854 2948.33 0.145395 0.0337083 0.155981 0.0444932 0.319299 0.152293 0.0218429 0.319414 0.0673628 0.523648 0.133691 0.456015 0 0.674261 0.256674
4000.00 1102.51 14.955266 4.99235 2975.73 0.146923 0.0337602 0.156397 0.0446622 0.320881 0.15328 0.0218913 0.321981 0.0679191 0.527768 0.134796 0.45968 0 0.681992 0.257322
4000.00 1103.86 14.654897 5.04511 3002.57 0.148421 0.0338101 0.156798 0.0448255 0.322415 0.154239 0.021938 0.324485 0.0684623 0.531793 0.135877 0.463266 0 0.689581 0.257954
4000.00 1105.19 14.353988 5.09684 3028.87 0.14989 0.0338583 0.157186 0.0449834 0.323902 0.155171 0.0219831 0.326929 0.0689926 0.535724 0.136933 0.466774 0 0.69703 0.258572
4000.00 1106.50 14.052540 5.14757 3054.64 0.15133 0.0339048 0.15756 0.0451363 0.325343 0.156077 0.0220266 0.329313 0.0695105 0.539565 0.137966 0.470206 0 0.704342 0.259176
4000.00 1107.80 13.750555 5.19731 3079.9 0.152742 0.0339497 0.157922 0.0452843 0.326741 0.156959 0.0220687 0.331639 0.0700163 0.543317 0.138977 0.473565 0 0.711521 0.259765
4000.00 1109.08 13.448035 5.24608 3104.66 0.154126 0.033993 0.158271 0.0454275 0.328097 0.157817 0.0221093 0.33391 0.0705104 0.546985 0.139965 0.476852 0 0.718569 0.260341
4000.00 1110.34 13.144982 5.29391 3128.93 0.155484 0.0340349 0.15861 0.0455664 0.329413 0.158651 0.0221486 0.336127 0.070993 0.550569 0.140931 0.480069 0 0.72549 0.260903
4000.00 1111.59 12.841398 5.34082 3152.73 0.156816 0.0340754 0.158937 0.0457009 0.330691 0.159464 0.0221866 0.338292 0.0714646 0.554072 0.141877 0.483217 0 0.732285 0.261452
4000.00 1112.82 12.537284 5.38683 3176.06 0.158121 0.0341146 0.159254 0.0458314 0.331932 0.160254 0.0222234 0.340406 0.0719254 0.557497 0.142802 0.4863 0 0.738958 0.261988
4000.00 1114.04 12.232642 5.43196 3198.95 0.159402 0.0341525 0.159561 0.0459579 0.333138 0.161024 0.022259 0.34247 0.0723757 0.560845 0.143707 0.489317 0 0.74551 0.262512
4000.00 1115.24 11.927472 5.47622 3221.39 0.160659 0.0341892 0.159858 0.0460806 0.33431 0.161774 0.0222935 0.344486 0.0728158 0.564118 0.144592 0.492271 0 0.751946 0.263023
4000.00 1116.43 11.621777 5.51964 3243.41 0.161891 0.0342247 0.160146 0.0461997 0.335448 0.162505 0.022327 0.346456 0.0732461 0.567319 0.145459 0.495163 0 0.758266 0.263522
4000.00 1117.61 11.315556 5.56224 3265.01 0.1631 0.0342591 0.160426 0.0463153 0.336555 0.163216 0.0223594 0.348381 0.0736667 0.57045 0.146307 0.497995 0 0.764474 0.264009
4000.00 1118.77 11.008812 5.60402 3286.21 0.164286 0.0342925 0.160697 0.0464276 0.337632 0.16391 0.0223908 0.350261 0.0740779 0.573511 0.147137 0.500768 0 0.770571 0.264485
4000.00 1119.91 10.701545 5.64502 3307.01 0.16545 0.0343249 0.16096 0.0465367 0.338679 0.164586 0.0224213 0.352098 0.07448 0.576506 0.14795 0.503483 0 0.776561 0.264949
4000.00 1121.04 10.393757 5.68524 3327.42 0.166592 0.0343563 0.161215 0.0466427 0.339698 0.165245 0.0224508 0.353894 0.0748732 0.579435 0.148745 0.506143 0 0.782444 0.265402
4000.00 1122.16 10.085448 5.7247 3347.45 0.167713 0.0343868 0.161463 0.0467457 0.340689 0.165888 0.0224796 0.35565 0.0752577 0.5823 0.149524 0.508747 0 0.788224 0.265844
4000.00 1123.27 9.776619 5.76342 3367.12 0.168812 0.0344163 0.161703 0.0468458 0.341655 0.166514 0.0225074 0.357366 0.0756339 0.585104 0.150286 0.511298 0 0.793903 0.266275
4000.00 1124.36 9.467271 5.80141 3386.43 0.169891 0.0344451 0.161937 0.0469432 0.342594 0.167125 0.0225345 0.359043 0.0760018 0.587847 0.151032 0.513797 0 0.799481 0.266695
4000.00 1125.45 9.157404 5.83869 3405.38 0.17095 0.034473 0.162164 0.0470379 0.343509 0.167722 0.0225608 0.360684 0.0763617 0.590531 0.151763 0.516245 0 0.804963 0.267106
4000.00 1126.51 8.847021 5.87528 3424 0.17199 0.0345001 0.162385 0.0471301 0.344401 0.168303 0.0225864 0.362288 0.0767139 0.593157 0.152479 0.518643 0 0.810348 0.267506
4000.00 1127.57 8.536120 5.91118 3442.28 0.17301 0.0345265 0.1626 0.0472198 0.345269 0.168871 0.0226113 0.363857 0.0770584 0.595728 0.15318 0.520992 0 0.81564 0.267897
4000.00 1128.61 8.224703 5.94641 3460.23 0.174011 0.0345521 0.162808 0.0473071 0.346115 0.169425 0.0226354 0.365391 0.0773956 0.598244 0.153866 0.523294 0 0.82084 0.268277
4000.00 1129.65 7.912771 5.98099 3477.86 0.174994 0.0345771 0.163012 0.0473921 0.34694 0.169965 0.0226589 0.366892 0.0777255 0.600706 0.154538 0.525549 0 0.82595 0.268648
4000.00 1130.67 7.600323 6.01492 3495.18 0.175959 0.0346013 0.163209 0.0474748 0.347744 0.170493 0.0226818 0.36836 0.0780484 0.603116 0.155197 0.527758 0 0.830972 0.26901
4000.00 1131.68 7.287362 6.04822 3512.2 0.176906 0.0346249 0.163402 0.0475555 0.348527 0.171009 0.0227041 0.369796 0.0783644 0.605476 0.155842 0.529923 0 0.835907 0.269363
4000.00 1132.68 6.973886 6.08091 3528.92 0.177835 0.0346479 0.163589 0.047634 0.349292 0.171512 0.0227257 0.371201 0.0786738 0.607785 0.156473 0.532044 0 0.840757 0.269707
4000.00 1133.66 6.659896 6.11299 3545.35 0.178748 0.0346703 0.163771 0.0477105 0.350037 0.172003 0.0227468 0.372575 0.0789766 0.610047 0.157092 0.534123 0 0.845524 0.270041
4000.00 1134.64 6.345393 6.14449 3561.49 0.179644 0.0346921 0.163949 0.0477851 0.350764 0.172483 0.0227674 0.373921 0.079273 0.61226 0.157699 0.53616 0 0.850209 0.270368
4000.00 1135.61 6.030378 6.17539 3577.36 0.180524 0.0347134 0.164122 0.0478578 0.351473 0.172952 0.0227874 0.375237 0.0795632 0.614428 0.158293 0.538157 0 0.854814 0.270685
4000.00 1136.56 5.714849 6.20573 3592.95 0.181388 0.0347341 0.164291 0.0479287 0.352165 0.17341 0.0228069 0.376525 0.0798473 0.61655 0.158875 0.540113 0 0.859341 0.270995
4000.00 1137.51 5.398809 6.23552 3608.27 0.182236 0.0347542 0.164455 0.0479978 0.352841 0.173858 0.0228259 0.377786 0.0801255 0.618629 0.159445 0.54203 0 0.86379 0.271296
4000.00 1138.44 5.082256 6.26475 3623.34 0.183069 0.0347739 0.164615 0.0480652 0.3535 0.174295 0.0228444 0.37902 0.0803979 0.620664 0.160003 0.543909 0 0.868163 0.271589
4000.00 1139.37 4.765192 6.29345 3638.15 0.183886 0.0347931 0.164771 0.048131 0.354143 0.174722 0.0228625 0.380228 0.0806646 0.622657 0.160551 0.545751 0 0.872462 0.271875
4000.00 1140.28 4.447616 6.32161 3652.71 0.184689 0.0348118 0.164923 0.0481951 0.354771 0.17514 0.02288 0.381411 0.0809258 0.624608 0.161087 0.547556 0 0.876688 0.272152
4000.00 1141.19 4.129528 6.34927 3667.03 0.185478 0.03483 0.165072 0.0482577 0.355385 0.175548 0.0228972 0.382568 0.0811815 0.62652 0.161613 0.549325 0 0.880842 0.272422
4000.00 1142.08 3.810928 6.37641 3681.11 0.186252 0.0348479 0.165217 0.0483188 0.355984 0.175947 0.0229139 0.383702 0.081432 0.628391 0.162128 0.55106 0 0.884926 0.272685
4000.00 1142.97 3.491817 6.40306 3694.95 0.187012 0.0348652 0.165358 0.0483784 0.356569 0.176337 0.0229303 0.384811 0.0816774 0.630225 0.162633 0.552759 0 0.88894 0.27294
4000.00 1143.85 3.172194 6.42922 3708.56 0.187759 0.0348822 0.165496 0.0484366 0.35714 0.176718 0.0229462 0.385897 0.0819176 0.63202 0.163127 0.554425 0 0.892887 0.273188
4000.00 1144.71 2.852059 6.45489 3721.95 0.188492 0.0348988 0.16563 0.0484934 0.357698 0.177091 0.0229618 0.386961 0.082153 0.633779 0.163612 0.556058 0 0.896768 0.273429
4000.00 1145.57 2.531413 6.4801 3735.12 0.189212 0.0349149 0.165762 0.0485489 0.358243 0.177456 0.0229769 0.388002 0.0823835 0.635501 0.164087 0.557659 0 0.900583 0.273664
4000.00 1146.42 2.210254 6.50485 3748.08 0.18992 0.0349307 0.16589 0.048603 0.358776 0.177812 0.0229917 0.389022 0.0826093 0.637189 0.164553 0.559228 0 0.904333 0.273891
4000.00 1147.26 1.888583 6.52914 3760.82 0.190614 0.0349461 0.166015 0.0486559 0.359297 0.178161 0.0230062 0.390021 0.0828304 0.638841 0.165009 0.560765 0 0.908021 0.274111
4000.00 1148.10 1.566400 6.55299 3773.36 0.191296 0.0349612 0.166137 0.0487076 0.359805 0.178502 0.0230203 0.390999 0.0830471 0.64046 0.165456 0.562273 0 0.911646 0.274325
4000.00 1148.92 1.243704 6.5764 3785.69 0.191966 0.0349759 0.166257 0.0487581 0.360303 0.178835 0.0230341 0.391956 0.0832593 0.642045 0.165894 0.56375 0 0.91521 0.274533
4000.00 1149.74 0.920495 6.59938 3797.82 0.192624 0.0349903 0.166373 0.0488074 0.360789 0.179161 0.0230475 0.392894 0.0834671 0.643598 0.166324 0.565198 0 0.918715 0.274734
4000.00 1150.55 0.596772 6.62194 3809.76 0.19327 0.0350044 0.166487 0.0488556 0.361264 0.17948 0.0230607 0.393812 0.0836708 0.645119 0.166745 0.566617 0 0.922161 0.274929
4000.00 1151.35 0.272536 6.64409 3821.51 0.193905 0.0350181 0.166598 0.0489026 0.361728 0.179792 0.0230735 0.394711 0.0838703 0.646609 0.167157 0.568009 0 0.925548 0.275118

feldspar_0 trace:
Pressure Temperature mass Zr Ti Hf La Ce Pr Nd Sm Eu Gd Tb Dy Ho Er Tm Yb Lu
4000.00 1003.12 0.350996 0.101385 546.921 0.00988107 1.16642 1.50326 0.159184 0.525903 0.130916 0.289642 0.131634 0.0244582 0.237852 0.0434705 0.139971 0 0.0134603 0.0795768
4000.00 1006.00 1.029965 0.164752 708.105 0.0144205 1.80151 2.56815 0.283539 0.941322 0.212123 0.411247 0.18089 0.0319513 0.279277 0.0510296 0.15741 0 0.0266884 0.0806383
4000.00 1008.82 1.707534 0.227062 864.598 0.0188673 2.24181 3.43168 0.391811 1.31857 0.28853 0.507526 0.228368 0.0392015 0.319469 0.0583864 0.174427 0 0.0396859 0.0816767
4000.00 1011.59 2.383191 0.288309 1016.55 0.0232222 2.56557 4.14638 0.48694 1.66263 0.360526 0.585707 0.274141 0.0462165 0.358458 0.0655444 0.191023 0 0.0524531 0.0826896
4000.00 1014.31 3.056556 0.348479 1164.11 0.0274856 2.8142 4.74806 0.57119 1.97764 0.428456 0.650516 0.318273 0.0530037 0.396272 0.0725068 0.207202 0 0.0649896 0.0836757
4000.00 1016.99 3.727360 0.407558 1307.39 0.0316581 3.0116 5.26193 0.646339 2.26708 0.492627 0.705172 0.360827 0.0595699 0.432938 0.0792766 0.222967 0 0.0772944 0.0846338
4000.00 1019.61 4.395424 0.465531 1446.54 0.0357402 3.17254 5.70626 0.713797 2.53391 0.553316 0.751942 0.401859 0.0659214 0.468481 0.0858571 0.238322 0 0.0893668 0.0855631
4000.00 1022.20 5.060648 0.522388 1581.67 0.0397322 3.30662 6.09456 0.774696 2.78063 0.610773 0.792463 0.441426 0.0720646 0.502929 0.0922514 0.253272 0 0.101206 0.0864635
4000.00 1024.74 5.722986 0.578118 1712.89 0.0436348 3.42033 6.43707 0.829957 3.0094 0.665227 0.827948 0.479581 0.0780059 0.536307 0.0984632 0.267822 0 0.112812 0.0873349
4000.00 1027.23 6.382447 0.632715 1840.34 0.0474489 3.51821 6.74165 0.880337 3.22207 0.716884 0.859316 0.516377 0.0837515 0.568644 0.104496 0.281978 0 0.124184 0.0881775
4000.00 1029.68 7.039072 0.686174 1964.11 0.0511752 3.60356 7.01447 0.926461 3.42024 0.765934 0.88727 0.551865 0.0893076 0.599968 0.110354 0.295747 0 0.135324 0.0889917
4000.00 1032.10 7.692935 0.738498 2084.33 0.0548151 3.67878 7.26041 0.96885 3.60533 0.812551 0.912363 0.586094 0.0946804 0.630309 0.116041 0.309136 0 0.146232 0.0897781
4000.00 1034.47 8.344136 0.789688 2201.11 0.0583695 3.74571 7.48336 1.00795 3.77856 0.856895 0.935031 0.619114 0.0998761 0.659695 0.121562 0.322153 0 0.15691 0.0905374
4000.00 1036.81 8.992771 0.839752 2314.56 0.06184 3.80575 7.68653 1.04412 3.941 0.899113 0.955624 0.650972 0.104901 0.688156 0.12692 0.334808 0 0.167361 0.0912704
4000.00 1039.11 9.638958 0.8887 2424.79 0.065228 3.85998 7.87251 1.07769 4.09361 0.93934 0.974428 0.681715 0.10976 0.715722 0.132121 0.347108 0 0.177587 0.0919779
4000.00 1041.37 10.282821 0.936542 2531.9 0.0685349 3.90928 8.04347 1.10893 4.23724 0.977701 0.991676 0.711387 0.114461 0.742422 0.137169 0.359063 0 0.187591 0.0926608
4000.00 1043.60 10.924488 0.983295 2636 0.0717626 3.95435 8.20121 1.13807 4.37263 1.01431 1.00756 0.740033 0.119008 0.768285 0.142068 0.370683 0 0.197377 0.09332
4000.00 1045.79 11.564085 1.02897 2737.19 0.0749128 3.99574 8.34724 1.16532 4.50046 1.04928 1.02225 0.767693 0.123408 0.793342 0.146824 0.381977 0 0.206948 0.0939565
4000.00 1047.94 12.201741 1.0736 2835.57 0.0779871 4.03392 8.48287 1.19086 4.62132 1.08271 1.03587 0.794411 0.127666 0.81762 0.15144 0.392955 0 0.216308 0.0945711
4000.00 1050.06 12.837579 1.11718 2931.24 0.0809875 4.06927 8.60917 1.21484 4.73575 1.11468 1.04854 0.820224 0.131788 0.841148 0.155922 0.403627 0 0.225462 0.0951647
4000.00 1052.16 13.469764 1.15962 3024.07 0.0839104 4.10251 8.72766 1.23744 4.84427 1.14526 1.06043 0.845123 0.13577 0.863896 0.160263 0.413971 0 0.234395 0.095731
4000.00 1054.22 14.097856 1.20089 3114.06 0.0867559 4.134 8.83927 1.2588 4.94733 1.17451 1.07165 0.869132 0.139615 0.885874 0.164464 0.423988 0 0.243107 0.0962689
4000.00 1056.25 14.725421 1.24123 3201.69 0.0895356 4.16325 8.94374 1.27895 5.04528 1.20257 1.08214 0.892369 0.143344 0.907211 0.168549 0.433743 0 0.251633 0.0967923
4000.00 1058.25 15.352500 1.28067 3287.05 0.0922512 4.19051 9.04174 1.29799 5.13846 1.2295 1.09196 0.914867 0.14696 0.927929 0.172522 0.443243 0 0.259978 0.0973019
4000.00 1060.22 15.979130 1.31925 3370.21 0.0949045 4.21596 9.13384 1.316 5.22722 1.25536 1.10118 0.936658 0.150467 0.948053 0.176387 0.452496 0 0.268146 0.097798
4000.00 1062.16 16.605343 1.35697 3451.26 0.0974974 4.23978 9.22056 1.33306 5.31184 1.28022 1.10985 0.95777 0.153872 0.967603 0.180148 0.461511 0 0.276143 0.0982812
4000.00 1064.07 17.231169 1.39387 3530.26 0.100031 4.26212 9.30233 1.34925 5.39259 1.30412 1.11801 0.978232 0.157176 0.986601 0.183808 0.470296 0 0.283972 0.0987518
4000.00 1065.95 17.856634 1.42996 3607.29 0.102508 4.28312 9.37957 1.36463 5.46973 1.32712 1.12572 0.998071 0.160384 1.00507 0.187371 0.478858 0 0.291637 0.0992102
4000.00 1067.80 18.481762 1.46526 3682.42 0.10493 4.30289 9.45264 1.37926 5.54349 1.34926 1.133 1.01731 0.1635 1.02302 0.19084 0.487203 0 0.299144 0.0996569
4000.00 1069.62 19.106573 1.4998 3755.7 0.107297 4.32154 9.52186 1.39318 5.61406 1.37059 1.13989 1.03598 0.166528 1.04048 0.194219 0.495339 0 0.306495 0.100092
4000.00 1071.42 19.731086 1.53359 3827.21 0.109611 4.33915 9.58753 1.40645 5.68165 1.39114 1.14642 1.05409 0.169469 1.05746 0.197509 0.503273 0 0.313695 0.100516
4000.00 1073.19 20.355320 1.56665 3897 0.111875 4.35582 9.64989 1.41911 5.74643 1.41097 1.15262 1.07167 0.172328 1.07399 0.200715 0.51101 0 0.320747 0.10093
4000.00 1074.94 20.979291 1.599 3965.13 0.114088 4.37162 9.70919 1.4312 5.80857 1.43009 1.15851 1.08874 0.175108 1.09006 0.203839 0.518557 0 0.327655 0.101333
4000.00 1076.65 21.603013 1.63067 4031.65 0.116254 4.38661 9.76565 1.44276 5.86821 1.44856 1.16411 1.10532 0.177812 1.10571 0.206883 0.52592 0 0.334422 0.101726
4000.00 1078.35 22.226500 1.66166 4096.62 0.118372 4.40085 9.81946 1.45381 5.92549 1.46639 1.16944 1.12143 0.180441 1.12095 0.20985 0.533104 0 0.341053 0.102109
4000.00 1080.02 22.849763 1.692 4160.08 0.120444 4.41439 9.87079 1.4644 5.98056 1.48361 1.17453 1.13708 0.182999 1.13578 0.212743 0.540114 0 0.347551 0.102483
4000.00 1081.67 23.472816 1.7217 4222.08 0.122471 4.4273 9.91981 1.47454 6.03351 1.50026 1.17938 1.1523 0.185489 1.15023 0.215564 0.546956 0 0.353918 0.102847
4000.00 1083.29 24.095668 1.75077 4282.67 0.124456 4.4396 9.96667 1.48427 6.08448 1.51637 1.18402 1.16709 0.187912 1.1643 0.218315 0.553635 0 0.360158 0.103202
4000.00 1084.89 24.718329 1.77924 4341.89 0.126397 4.45134 10.0115 1.49361 6.13356 1.53194 1.18845 1.18148 0.190271 1.17801 0.220999 0.560156 0 0.366274 0.103549
4000.00 1086.47 25.340808 1.80711 4399.79 0.128298 4.46256 10.0544 1.50257 6.18085 1.54702 1.1927 1.19547 0.192569 1.19138 0.223617 0.566523 0 0.372269 0.103887
4000.00 1088.02 25.963315 1.83442 4456.39 0.13016 4.47327 10.0956 1.51119 6.22645 1.56163 1.19676 1.2091 0.194808 1.20442 0.226174 0.572749 0 0.378151 0.104218
4000.00 1089.56 26.586934 1.86128 4511.72 0.131994 4.48339 10.1349 1.51949 6.27056 1.57584 1.20063 1.22244 0.197004 1.21721 0.228687 0.578874 0 0.383949 0.104549
4000.00 1091.08 27.210546 1.88759 4565.85 0.133791 4.49307 10.1726 1.52747 6.31314 1.58962 1.20434 1.23544 0.199145 1.2297 0.231142 0.584863 0 0.389637 0.104874
4000.00 1092.58 27.834128 1.91338 4618.81 0.135551 4.50234 10.2088 1.53515 6.35425 1.60298 1.20791 1.2481 0.201232 1.24189 0.233539 0.590718 0 0.395218 0.105191
4000.00 1094.05 28.457667 1.93866 4670.64 0.137276 4.51122 10.2436 1.54255 6.39397 1.61594 1.21133 1.26043 0.203268 1.25378 0.235882 0.596442 0 0.400694 0.105501
4000.00 1095.51 29.081156 1.96344 4721.37 0.138966 4.51974 10.277 1.54968 6.43236 1.62851 1.21461 1.27245 0.205253 1.26538 0.23817 0.602039 0 0.406067 0.105803
4000.00 1096.95 29.704588 1.98772 4771.03 0.140622 4.52793 10.3092 1.55656 6.46948 1.64071 1.21777 1.28417 0.20719 1.27671 0.240406 0.607513 0 0.411339 0.1061
4000.00 1098.37 30.327959 2.01152 4819.65 0.142245 4.53579 10.3401 1.5632 6.50539 1.65255 1.22081 1.29559 0.20908 1.28777 0.242591 0.612865 0 0.416513 0.106389
4000.00 1099.77 30.951266 2.03485 4867.25 0.143836 4.54334 10.37 1.56961 6.54015 1.66405 1.22374 1.30672 0.210925 1.29857 0.244727 0.6181 0 0.42159 0.106671
4000.00 1101.15 31.574509 2.05772 4913.88 0.145395 4.55062 10.3987 1.5758 6.57379 1.67522 1.22656 1.31758 0.212724 1.30912 0.246814 0.623221 0 0.426574 0.106948
4000.00 1102.51 32.197686 2.08015 4959.54 0.146923 4.55762 10.4265 1.58178 6.60638 1.68608 1.22928 1.32817 0.214481 1.31942 0.248855 0.62823 0 0.431465 0.107217
4000.00 1103.86 32.820797 2.10213 5004.28 0.148421 4.56437 10.4532 1.58757 6.63796 1.69662 1.23191 1.3385 0.216197 1.32948 0.25085 0.63313 0 0.436265 0.107481
4000.00 1105.19 33.443842 2.12369 5048.12 0.14989 4.57088 10.4791 1.59316 6.66856 1.70688 1.23444 1.34858 0.217871 1.33931 0.2528 0.637924 0 0.440978 0.107738
4000.00 1106.50 34.066822 2.14482 5091.07 0.15133 4.57715 10.504 1.59858 6.69823 1.71685 1.23688 1.35841 0.219507 1.34891 0.254707 0.642615 0 0.445604 0.10799
4000.00 1107.80 34.689736 2.16554 5133.17 0.152742 4.58321 10.5281 1.60382 6.72701 1.72655 1.23924 1.36801 0.221104 1.35829 0.256572 0.647205 0 0.450146 0.108235
4000.00 1109.08 35.312586 2.18587 5174.43 0.154126 4.58906 10.5514 1.60889 6.75494 1.73598 1.24152 1.37738 0.222664 1.36746 0.258397 0.651697 0 0.454605 0.108475
4000.00 1110.34 35.935372 2.2058 5214.88 0.155484 4.59471 10.574 1.61381 6.78204 1.74516 1.24373 1.38653 0.224189 1.37642 0.260181 0.656094 0 0.458983 0.10871
4000.00 1111.59 36.558095 2.22534 5254.55 0.156816 4.60018 10.5958 1.61857 6.80835 1.7541 1.24586 1.39545 0.225678 1.38518 0.261927 0.660397 0 0.463282 0.108938
4000.00 1112.82 37.180755 2.24451 5293.44 0.158121 4.60547 10.6169 1.62319 6.8339 1.7628 1.24793 1.40417 0.227133 1.39374 0.263634 0.66461 0 0.467504 0.109162
4000.00 1114.04 37.803355 2.26332 5331.58 0.159402 4.61058 10.6374 1.62767 6.85872 1.77127 1.24993 1.41269 0.228555 1.40211 0.265305 0.668733 0 0.471649 0.10938
4000.00 1115.24 38.425895 2.28176 5368.99 0.160659 4.61554 10.6572 1.63202 6.88284 1.77952 1.25187 1.42101 0.229945 1.4103 0.26694 0.67277 0 0.475721 0.109593
4000.00 1116.43 39.048375 2.29985 5405.69 0.161891 4.62033 10.6764 1.63624 6.90629 1.78755 1.25374 1.42913 0.231303 1.4183 0.26854 0.676723 0 0.479719 0.109801
4000.00 1117.61 39.670797 2.3176 5441.69 0.1631 4.62498 10.695 1.64033 6.92908 1.79538 1.25556 1.43707 0.232632 1.42612 0.270105 0.680593 0 0.483647 0.110004
4000.00 1118.77 40.293161 2.33501 5477.01 0.164286 4.62949 10.7131 1.64431 6.95124 1.80301 1.25733 1.44483 0.23393 1.43378 0.271638 0.684383 0 0.487504 0.110202
4000.00 1119.91 40.915469 2.35209 5511.68 0.16545 4.63386 10.7306 1.64817 6.9728 1.81045 1.25904 1.45241 0.2352 1.44126 0.273138 0.688094 0 0.491293 0.110395
4000.00 1121.04 41.537722 2.36885 5545.7 0.166592 4.6381 10.7477 1.65193 6.99378 1.8177 1.2607 1.45981 0.236442 1.44859 0.274606 0.691728 0 0.495016 0.110584
4000.00 1122.16 42.159920 2.38529 5579.09 0.167713 4.64221 10.7642 1.65558 7.01419 1.82476 1.26231 1.46706 0.237656 1.45575 0.276044 0.695288 0 0.498672 0.110768
4000.00 1123.27 42.782064 2.40142 5611.86 0.168812 4.64621 10.7802 1.65912 7.03406 1.83166 1.26388 1.47413 0.238844 1.46276 0.277451 0.698775 0 0.502265 0.110948
4000.00 1124.36 43.404156 2.41726 5644.04 0.169891 4.65008 10.7958 1.66257 7.05341 1.83838 1.2654 1.48105 0.240006 1.46962 0.278829 0.70219 0 0.505794 0.111123
4000.00 1125.45 44.026196 2.43279 5675.64 0.17095 4.65385 10.8109 1.66593 7.07225 1.84494 1.26688 1.48782 0.241142 1.47633 0.280178 0.705535 0 0.509262 0.111294
4000.00 1126.51 44.648184 2.44803 5706.66 0.17199 4.65751 10.8257 1.66919 7.0906 1.85134 1.26831 1.49444 0.242254 1.48289 0.281499 0.708812 0 0.512669 0.111461
4000.00 1127.57 45.270123 2.46299 5737.13 0.17301 4.66107 10.84 1.67237 7.10848 1.85758 1.26971 1.50091 0.243342 1.48932 0.282793 0.712023 0 0.516017 0.111624
4000.00 1128.61 45.892012 2.47767 5767.05 0.174011 4.66454 10.8539 1.67546 7.1259 1.86367 1.27107 1.50724 0.244407 1.49561 0.28406 0.715168 0 0.519307 0.111782
4000.00 1129.65 46.513852 2.49208 5796.44 0.174994 4.6679 10.8674 1.67847 7.14288 1.86962 1.27239 1.51343 0.245449 1.50177 0.285301 0.71825 0 0.52254 0.111937
4000.00 1130.67 47.135644 2.50622 5825.31 0.175959 4.67118 10.8806 1.6814 7.15943 1.87543 1.27367 1.51948 0.246469 1.50779 0.286517 0.72127 0 0.525717 0.112088
4000.00 1131.68 47.757390 2.52009 5853.67 0.176906 4.67437 10.8934 1.68426 7.17556 1.88109 1.27492 1.52541 0.247467 1.51369 0.287708 0.724228 0 0.528839 0.112235
4000.00 1132.68 48.379088 2.53371 5881.53 0.177835 4.67747 10.9059 1.68704 7.1913 1.88663 1.27614 1.5312 0.248443 1.51946 0.288874 0.727127 0 0.531908 0.112378
4000.00 1133.66 49.000741 2.54708 5908.91 0.178748 4.68049 10.9181 1.68975 7.20664 1.89204 1.27732 1.53687 0.2494 1.52512 0.290017 0.729968 0 0.534924 0.112517
4000.00 1134.64 49.622349 2.5602 5935.82 0.179644 4.68344 10.9299 1.69239 7.22161 1.89732 1.27848 1.54242 0.250336 1.53065 0.291136 0.732752 0 0.537888 0.112653
4000.00 1135.61 50.243913 2.57308 5962.26 0.180524 4.6863 10.9415 1.69496 7.23621 1.90247 1.2796 1.54785 0.251252 1.53607 0.292232 0.735481 0 0.540801 0.112786
4000.00 1136.56 50.865432 2.58572 5988.25 0.181388 4.6891 10.9527 1.69747 7.25046 1.90751 1.28069 1.55317 0.252149 1.54138 0.293307 0.738154 0 0.543664 0.112915
4000.00 1137.51 51.486909 2.59813 6013.79 0.182236 4.69182 10.9637 1.69992 7.26436 1.91243 1.28176 1.55837 0.253028 1.54657 0.29436 0.740775 0 0.546479 0.11304
4000.00 1138.44 52.108342 2.61031 6038.9 0.183069 4.69448 10.9743 1.70231 7.27793 1.91724 1.2828 1.56346 0.253888 1.55166 0.295391 0.743343 0 0.549246 0.113162
4000.00 1139.37 52.729734 2.62227 6063.58 0.183886 4.69707 10.9847 1.70464 7.29118 1.92194 1.28381 1.56844 0.25473 1.55664 0.296402 0.74586 0 0.551966 0.113281
4000.00 1140.28 53.351084 2.63401 6087.85 0.184689 4.69959 10.9949 1.70691 7.30412 1.92654 1.2848 1.57332 0.255555 1.56152 0.297392 0.748327 0 0.554639 0.113397
4000.00 1141.19 53.972394 2.64553 6111.71 0.185478 4.70206 11.0048 1.70913 7.31674 1.93103 1.28577 1.57809 0.256363 1.5663 0.298362 0.750745 0 0.557267 0.113509
4000.00 1142.08 54.593662 2.65684 6135.18 0.186252 4.70446 11.0144 1.71129 7.32907 1.93542 1.28671 1.58277 0.257154 1.57098 0.299313 0.753115 0 0.559851 0.113619
4000.00 1142.97 55.214891 2.66794 6158.25 0.187012 4.70681 11.0239 1.7134 7.34112 1.93971 1.28762 1.58735 0.257929 1.57556 0.300245 0.755438 0 0.562391 0.113725
4000.00 1143.85 55.836081 2.67884 6180.94 0.187759 4.7091 11.0331 1.71546 7.35288 1.9439 1.28852 1.59183 0.258687 1.58005 0.301158 0.757714 0 0.564888 0.113829
4000.00 1144.71 56.457232 2.68954 6203.26 0.188492 4.71133 11.042 1.71747 7.36437 1.948 1.28939 1.59621 0.25943 1.58445 0.302053 0.759946 0 0.567343 0.113929
4000.00 1145.57 57.078344 2.70004 6225.21 0.189212 4.71351 11.0508 1.71944 7.3756 1.95201 1.29024 1.60051 0.260158 1.58875 0.30293 0.762134 0 0.569756 0.114026
4000.00 1146.42 57.699418 2.71035 6246.8 0.18992 4.71565 11.0593 1.72136 7.38657 1.95593 1.29107 1.60472 0.260871 1.59297 0.30379 0.764278 0 0.572129 0.114121
4000.00 1147.26 58.320455 2.72048 6268.03 0.190614 4.71773 11.0677 1.72323 7.39729 1.95977 1.29189 1.60884 0.26157 1.5971 0.304632 0.766379 0 0.574462 0.114213
4000.00 1148.10 58.941455 2.73041 6288.93 0.191296 4.71976 11.0758 1.72506 7.40776 1.96352 1.29268 1.61287 0.262254 1.60115 0.305457 0.768439 0 0.576756 0.114302
4000.00 1148.92 59.562417 2.74017 6309.48 0.191966 4.72175 11.0838 1.72685 7.418 1.96719 1.29345 1.61682 0.262924 1.60511 0.306266 0.770458 0 0.579011 0.114389
4000.00 1149.74 60.183344 2.74974 6329.71 0.192624 4.72369 11.0915 1.7286 7.428 1.97077 1.29421 1.62069 0.26358 1.609 0.307059 0.772437 0 0.581228 0.114473
4000.00 1150.55 60.804235 2.75914 6349.6 0.19327 4.72559 11.0991 1.7303 7.43778 1.97428 1.29495 1.62447 0.264224 1.6128 0.307836 0.774377 0 0.583408 0.114554
4000.00 1151.35 61.425090 2.76837 6369.18 0.193905 4.72744 11.1065 1.73197 7.44734 1.97771 1.29567 1.62818 0.264853 1.61652 0.308598 0.776278 0 0.585551 0.114633
4000.00 1152.15 62.037926 2.78072 6391.82 0.194734 4.7304 11.1176 1.73437 7.46084 1.98253 1.29678 1.63333 0.265727 1.62179 0.309659 0.778955 0 0.58825 0.114821
4000.00 1152.99 62.606211 2.80984 6431.4 0.196612 4.73934 11.1485 1.74073 7.49553 1.99473 1.29998 1.64619 0.267904 1.63526 0.312325 0.785771 0 0.59395 0.115581
4000.00 1153.83 63.169300 2.83828 6470.07 0.198446 4.74837 11.1791 1.74699 7.52949 2.00665 1.30317 1.65873 0.270026 1.64839 0.314923 0.79241 0 0.599513 0.116315

spinel_0 trace:
Pressure Temperature mass Zr Ti Hf La Ce Pr Nd Sm Eu Gd Tb Dy Ho Er Tm Yb Lu
4000.00 1000.00 0.390485 0.264479 461.63 5.34324e-07 0.000225893 0.000378645 5.62586e-05 0.000275048 0.000196322 7.73267e-05 0.000521496 0.000116324 0.0014465 0.000310935 0.00127576 0 0 0.00169535
4000.00 1003.12 0.413929 0.709698 656.306 9.88107e-07 0.00172803 0.00375814 0.000608644 0.00217874 0.000571271 0.000178546 0.000837673 0.000167131 0.00172984 0.00037131 0.00143385 0 0.000208418 0.00168703
4000.00 1006.00 0.380661 1.15326 849.726 1.44205e-06 0.00266891 0.00642038 0.00108412 0.00389976 0.000925628 0.000253508 0.00115112 0.000218334 0.0020311 0.000435878 0.0016125 0 0.000413239 0.00170953
4000.00 1008.82 0.348145 1.58944 1037.52 1.88673e-06 0.0033212 0.0085792 0.0014981 0.00546265 0.00125904 0.000312859 0.00145325 0.000267877 0.00232341 0.000498717 0.00178681 0 0.000614491 0.00173155
4000.00 1011.59 0.316631 2.01816 1219.86 2.32222e-06 0.00380085 0.0103659 0.00186183 0.00688802 0.00157321 0.000361052 0.00174453 0.000315813 0.00260697 0.000559858 0.00195682 0 0.000812177 0.00175302
4000.00 1014.31 0.286310 2.43935 1396.93 2.74856e-06 0.00416918 0.0118701 0.00218396 0.00819306 0.00186963 0.000401003 0.00202538 0.000362192 0.00288198 0.000619329 0.00212255 0 0.00100629 0.00177393
4000.00 1016.99 0.257324 2.8529 1568.87 3.16581e-06 0.00446163 0.0131548 0.0024713 0.00939219 0.00214964 0.000434695 0.00229617 0.000407061 0.00314864 0.000677154 0.00228405 0 0.00119682 0.00179424
4000.00 1019.61 0.229772 3.25872 1735.85 3.57402e-06 0.00470006 0.0142656 0.00272922 0.0104976 0.00241447 0.000463526 0.00255729 0.000450463 0.00340714 0.000733362 0.00244135 0 0.00138374 0.00181394
4000.00 1022.20 0.203718 3.65672 1898 3.97322e-06 0.0048987 0.0152364 0.00296207 0.0115198 0.00266519 0.000488504 0.00280908 0.000492442 0.00365766 0.000787981 0.0025945 0 0.00156706 0.00183303
4000.00 1024.74 0.179197 4.04683 2055.47 4.36348e-06 0.00506715 0.0160927 0.00317337 0.0124675 0.00290281 0.000510379 0.00305188 0.000533041 0.00390041 0.00084104 0.00274354 0 0.00174676 0.0018515
4000.00 1027.23 0.156222 4.429 2208.4 4.74489e-06 0.00521217 0.0168541 0.00336599 0.0133486 0.00312822 0.000529715 0.00328604 0.000572302 0.00413559 0.00089257 0.00288855 0 0.00192285 0.00186936
4000.00 1029.68 0.134786 4.80322 2356.93 5.11752e-06 0.00533861 0.0175362 0.00354235 0.0141696 0.00334226 0.000546947 0.00351187 0.000610269 0.00436341 0.000942607 0.0030296 0 0.00209533 0.00188662
4000.00 1032.10 0.114869 5.16948 2501.2 5.48151e-06 0.00545005 0.018151 0.00370443 0.0149364 0.00354568 0.000562416 0.00372969 0.000646983 0.00458406 0.000991184 0.00316676 0 0.00226423 0.0019033
4000.00 1034.47 0.096432 5.52782 2641.34 5.83695e-06 0.0055492 0.0187084 0.00385391 0.015654 0.00373918 0.000576389 0.00393982 0.000682487 0.00479778 0.00103834 0.00330011 0 0.00242958 0.00191939
4000.00 1036.81 0.079444 5.87827 2777.48 6.184e-06 0.00563814 0.0192163 0.00399222 0.016327 0.0039234 0.000589084 0.00414255 0.000716822 0.00500477 0.00108411 0.00342974 0 0.0025914 0.00193493
4000.00 1039.11 0.063860 6.2209 2909.75 6.5228e-06 0.00571849 0.0196813 0.00412057 0.0169593 0.00409894 0.000600675 0.00433819 0.000750029 0.00520525 0.00112853 0.00355574 0 0.00274974 0.00194993
4000.00 1041.37 0.049632 6.5558 3038.28 6.85349e-06 0.00579153 0.0201087 0.00424002 0.0175543 0.00426633 0.000611307 0.00452701 0.00078215 0.00539943 0.00117165 0.00367821 0 0.00290464 0.00196441
4000.00 1043.60 0.036707 6.88306 3163.2 7.17626e-06 0.00585829 0.020503 0.00435144 0.0181152 0.00442609 0.0006211 0.0047093 0.000813225 0.00558753 0.0012135 0.00379724 0 0.00305616 0.00197839
4000.00 1045.79 0.025034 7.20281 3284.63 7.49128e-06 0.00591961 0.0208681 0.00445564 0.0186448 0.00457868 0.000630152 0.00488532 0.000843291 0.00576976 0.00125412 0.00391294 0 0.00320436 0.00199188
4000.00 1047.94 0.014560 7.51518 3402.69 7.79871e-06 0.00597617 0.0212072 0.00455329 0.0191455 0.00472454 0.000638547 0.00505534 0.000872388 0.00594633 0.00129355 0.0040254 0 0.00334929 0.00200491
4000.00 1050.06 0.005232 7.82029 3517.49 8.09875e-06 0.00602854 0.0215229 0.00464498 0.0196195 0.00486406 0.000646358 0.00521961 0.000900552 0.00611744 0.00133184 0.00413471 0 0.00349102 0.00201749
4000.00 1088.02 0.000663 12.841 5347.67 1.3016e-05 0.00662706 0.0252389 0.00577809 0.0257953 0.00681438 0.000737727 0.00769427 0.00133119 0.00875938 0.0019319 0.00586718 0 0.00585524 0.00220942
4000.00 1089.56 0.005278 13.0289 5414.07 1.31994e-05 0.00664206 0.0253372 0.0058098 0.0259781 0.0068764 0.000740115 0.00777918 0.00134619 0.00885246 0.00195337 0.00592993 0 0.00594501 0.00221645
4000.00 1091.08 0.009967 13.2131 5479.02 1.33791e-05 0.0066564 0.0254315 0.00584031 0.0261544 0.00693652 0.000742404 0.00786188 0.00136082 0.00894328 0.00197433 0.00599128 0 0.00603309 0.00222332
4000.00 1092.58 0.014729 13.3937 5542.58 1.35551e-05 0.00667013 0.025522 0.00586968 0.0263248 0.00699482 0.0007446 0.00794244 0.00137508 0.0090319 0.00199481 0.00605126 0 0.0061195 0.00223004
4000.00 1094.05 0.019560 13.5706 5604.77 1.37276e-05 0.00668329 0.0256089 0.00589798 0.0264893 0.00705136 0.000746709 0.00802094 0.001389 0.00911838 0.00201482 0.0061099 0 0.00620429 0.00223661
4000.00 1095.51 0.024459 13.7441 5665.64 1.38966e-05 0.00669592 0.0256925 0.00592526 0.0266484 0.00710621 0.000748735 0.00809743 0.00140256 0.00920279 0.00203437 0.00616723 0 0.00628749 0.00224303
4000.00 1096.95 0.029424 13.914 5725.23 1.40622e-05 0.00670804 0.0257729 0.00595156 0.0268021 0.00715945 0.000750683 0.00817198 0.0014158 0.00928519 0.00205347 0.0062233 0 0.00636912 0.00224931
4000.00 1098.37 0.034452 14.0806 5783.57 1.42245e-05 0.00671968 0.0258504 0.00597695 0.0269509 0.00721113 0.000752557 0.00824466 0.00142871 0.00936564 0.00207213 0.00627813 0 0.00644923 0.00225544
4000.00 1099.77 0.039543 14.244 5840.7 1.43836e-05 0.00673088 0.025925 0.00600145 0.0270949 0.00726131 0.000754362 0.00831551 0.00144132 0.00944418 0.00209037 0.00633176 0 0.00652785 0.00226143
4000.00 1101.15 0.044694 14.4041 5896.65 1.45395e-05 0.00674166 0.0259968 0.00602513 0.0272343 0.00731006 0.000756101 0.00838461 0.00145362 0.00952088 0.0021082 0.00638421 0 0.00660501 0.00226729
4000.00 1102.51 0.049904 14.561 5951.45 1.46923e-05 0.00675203 0.0260662 0.006048 0.0273693 0.00735742 0.000757777 0.008452 0.00146562 0.00959579 0.00212563 0.00643552 0 0.00668074 0.00227301
4000.00 1103.86 0.055171 14.7149 6005.14 1.48421e-05 0.00676203 0.0261331 0.00607012 0.0275001 0.00740345 0.000759394 0.00851774 0.00147734 0.00966896 0.00214267 0.00648572 0 0.00675508 0.0022786
4000.00 1105.19 0.060493 14.8658 6057.74 1.4989e-05 0.00677167 0.0261976 0.00609151 0.0276269 0.0074482 0.000760954 0.00858188 0.00148879 0.00974043 0.00215933 0.00653483 0 0.00682805 0.00228405
4000.00 1106.50 0.065871 15.0137 6109.29 1.5133e-05 0.00678097 0.02626 0.00611221 0.0277498 0.00749171 0.00076246 0.00864446 0.00149996 0.00981027 0.00217562 0.00658288 0 0.00689968 0.00228939
4000.00 1107.80 0.071302 15.1588 6159.8 1.52742e-05 0.00678994 0.0263203 0.00613224 0.0278691 0.00753403 0.000763916 0.00870553 0.00151088 0.0098785 0.00219156 0.00662991 0 0.00697 0.00229459
4000.00 1109.08 0.076784 15.3011 6209.32 1.54126e-05 0.00679861 0.0263786 0.00615165 0.0279847 0.0075752 0.000765322 0.00876515 0.00152154 0.00994518 0.00220714 0.00667592 0 0.00703905 0.00229968
4000.00 1110.34 0.082318 15.4406 6257.86 1.55484e-05 0.00680698 0.026435 0.00617045 0.028097 0.00761526 0.000766682 0.00882335 0.00153196 0.0100103 0.00222238 0.00672096 0 0.00710684 0.00230464
4000.00 1111.59 0.087901 15.5774 6305.46 1.56816e-05 0.00681508 0.0264895 0.00618867 0.028206 0.00765425 0.000767998 0.00888017 0.00154213 0.010074 0.00223729 0.00676504 0 0.0071734 0.00230949
4000.00 1112.82 0.093533 15.7116 6352.12 1.58121e-05 0.00682291 0.0265423 0.00620633 0.0283119 0.00769221 0.000769272 0.00893565 0.00155207 0.0101363 0.00225188 0.0068082 0 0.00723877 0.00231423
4000.00 1114.04 0.099213 15.8432 6397.89 1.59402e-05 0.00683049 0.0265935 0.00622346 0.0284147 0.00772917 0.000770505 0.00898984 0.00156179 0.0101972 0.00226615 0.00685044 0 0.00730296 0.00231886
4000.00 1115.24 0.104939 15.9723 6442.79 1.60659e-05 0.00683783 0.026643 0.00624008 0.0285146 0.00776516 0.000771699 0.00904277 0.00157129 0.0102567 0.00228011 0.00689179 0 0.007366 0.00232337
4000.00 1116.43 0.110711 16.099 6486.82 1.61891e-05 0.00684494 0.026691 0.00625621 0.0286118 0.00780023 0.000772856 0.00909447 0.00158057 0.0103149 0.00229378 0.00693228 0 0.00742791 0.00232778
4000.00 1117.61 0.116527 16.2232 6530.03 1.631e-05 0.00685183 0.0267376 0.00627187 0.0287062 0.00783439 0.000773978 0.00914499 0.00158965 0.0103718 0.00230715 0.00697193 0 0.00748872 0.00233208
4000.00 1118.77 0.122387 16.3451 6572.42 1.64286e-05 0.0068585 0.0267828 0.00628707 0.028798 0.00786768 0.000775065 0.00919435 0.00159852 0.0104275 0.00232024 0.00701075 0 0.00754845 0.00233628
4000.00 1119.91 0.128290 16.4646 6614.01 1.6545e-05 0.00686498 0.0268266 0.00630184 0.0288873 0.00790013 0.000776121 0.00924258 0.0016072 0.0104819 0.00233305 0.00704877 0 0.00760712 0.00234038
4000.00 1121.04 0.134234 16.5819 6654.84 1.66592e-05 0.00687126 0.0268691 0.0063162 0.0289742 0.00793176 0.000777145 0.00928973 0.00161568 0.0105352 0.00234559 0.007086 0 0.00766476 0.00234438
4000.00 1122.16 0.140220 16.697 6694.91 1.67713e-05 0.00687735 0.0269104 0.00633015 0.0290588 0.00796261 0.000778138 0.00933581 0.00162398 0.0105873 0.00235787 0.00712246 0 0.00772138 0.00234828
4000.00 1123.27 0.146245 16.81 6734.24 1.68812e-05 0.00688327 0.0269505 0.00634371 0.0291411 0.00799268 0.000779104 0.00938085 0.0016321 0.0106383 0.00236989 0.00715818 0 0.007777 0.00235209
4000.00 1124.36 0.152311 16.9208 6772.85 1.69891e-05 0.00688901 0.0269895 0.00635689 0.0292213 0.00802202 0.000780041 0.00942489 0.00164004 0.0106881 0.00238166 0.00719316 0 0.00783165 0.00235581
4000.00 1125.45 0.158414 17.0295 6810.76 1.7095e-05 0.0068946 0.0270274 0.00636972 0.0292993 0.00805064 0.000780952 0.00946795 0.00164781 0.0107369 0.00239319 0.00722743 0 0.00788535 0.00235944
4000.00 1126.51 0.164556 17.1362 6847.99 1.7199e-05 0.00690002 0.0270642 0.0063822 0.0293753 0.00807856 0.000781837 0.00951006 0.0016554 0.0107847 0.00240447 0.007261 0 0.00793811 0.00236297
4000.00 1127.57 0.170735 17.2409 6884.55 1.7301e-05 0.0069053 0.0270999 0.00639435 0.0294494 0.0081058 0.000782697 0.00955124 0.00166284 0.0108314 0.00241553 0.00729389 0 0.00798995 0.00236642
4000.00 1128.61 0.176950 17.3437 6920.46 1.74011e-05 0.00691042 0.0271347 0.00640617 0.0295216 0.00813239 0.000783534 0.00959151 0.00167011 0.0108772 0.00242635 0.00732611 0 0.00804089 0.00236978
4000.00 1129.65 0.183200 17.4445 6955.72 1.74994e-05 0.00691541 0.0271686 0.00641768 0.0295919 0.00815834 0.000784348 0.0096309 0.00167723 0.0109219 0.00243695 0.00735768 0 0.00809094 0.00237306
4000.00 1130.67 0.189486 17.5435 6990.37 1.75959e-05 0.00692026 0.0272015 0.00642889 0.0296605 0.00818368 0.00078514 0.00966944 0.0016842 0.0109658 0.00244733 0.00738861 0 0.00814014 0.00237626
4000.00 1131.68 0.195805 17.6407 7024.4 1.76906e-05 0.00692499 0.0272336 0.0064398 0.0297273 0.00820841 0.00078591 0.00970713 0.00169102 0.0110086 0.0024575 0.00741892 0 0.00818848 0.00237937
4000.00 1132.68 0.202159 17.736 7057.84 1.77835e-05 0.00692959 0.0272648 0.00645044 0.0297925 0.00823257 0.00078666 0.00974402 0.0016977 0.0110506 0.00246747 0.00744862 0 0.00823599 0.00238241
4000.00 1133.66 0.208545 17.8296 7090.7 1.78748e-05 0.00693406 0.0272952 0.0064608 0.0298561 0.00825615 0.000787391 0.0097801 0.00170423 0.0110918 0.00247722 0.00747772 0 0.00828269 0.00238537
4000.00 1134.64 0.214964 17.9214 7122.98 1.79644e-05 0.00693842 0.0273248 0.0064709 0.0299181 0.00827919 0.000788102 0.00981542 0.00171063 0.011132 0.00248679 0.00750624 0 0.00832858 0.00238825
4000.00 1135.61 0.221414 18.0116 7154.71 1.80524e-05 0.00694267 0.0273537 0.00648075 0.0299786 0.0083017 0.000788794 0.00984997 0.00171689 0.0111714 0.00249615 0.00753419 0 0.00837369 0.00239105
4000.00 1136.56 0.227895 18.1001 7185.9 1.81388e-05 0.00694681 0.0273818 0.00649034 0.0300376 0.00832368 0.000789469 0.00988379 0.00172302 0.01121 0.00250533 0.00756158 0 0.00841803 0.00239379
4000.00 1137.51 0.234407 18.1869 7216.55 1.82236e-05 0.00695085 0.0274091 0.0064997 0.0300952 0.00834516 0.000790127 0.00991689 0.00172902 0.0112478 0.00251432 0.00758842 0 0.00846161 0.00239645
4000.00 1138.44 0.240948 18.2722 7246.68 1.83069e-05 0.00695478 0.0274358 0.00650883 0.0301514 0.00836615 0.000790768 0.00994928 0.0017349 0.0112848 0.00252313 0.00761473 0 0.00850445 0.00239904
4000.00 1139.37 0.247519 18.3559 7276.3 1.83886e-05 0.00695862 0.0274619 0.00651774 0.0302063 0.00838666 0.000791393 0.00998099 0.00174066 0.011321 0.00253176 0.00764052 0 0.00854656 0.00240156
4000.00 1140.28 0.254119 18.438 7305.42 1.84689e-05 0.00696236 0.0274872 0.00652642 0.0302599 0.00840671 0.000792002 0.010012 0.00174629 0.0113565 0.00254022 0.00766579 0 0.00858796 0.00240401
4000.00 1141.19 0.260747 18.5187 7334.06 1.85478e-05 0.00696601 0.027512 0.0065349 0.0303122 0.0084263 0.000792596 0.0100424 0.00175181 0.0113913 0.00254851 0.00769056 0 0.00862865 0.0024064
4000.00 1142.08 0.267402 18.5979 7362.21 1.86252e-05 0.00696957 0.0275361 0.00654317 0.0303633 0.00844545 0.000793175 0.0100722 0.00175722 0.0114253 0.00255663 0.00771483 0 0.00866866 0.00240872
4000.00 1142.97 0.274085 18.6756 7389.9 1.87012e-05 0.00697305 0.0275597 0.00655124 0.0304132 0.00846417 0.00079374 0.0101013 0.00176251 0.0114586 0.00256459 0.00773863 0 0.00870799 0.00241097
4000.00 1143.85 0.280795 18.7519 7417.13 1.87759e-05 0.00697644 0.0275826 0.00655912 0.0304619 0.00848248 0.000794292 0.0101298 0.0017677 0.0114913 0.00257239 0.00776195 0 0.00874665 0.00241316
4000.00 1144.71 0.287530 18.8268 7443.91 1.88492e-05 0.00697975 0.0276051 0.00656682 0.0305095 0.00850037 0.00079483 0.0101577 0.00177277 0.0115233 0.00258004 0.00778481 0 0.00878466 0.00241529
4000.00 1145.57 0.294291 18.9003 7470.25 1.89212e-05 0.00698298 0.027627 0.00657433 0.0305561 0.00851787 0.000795355 0.0101851 0.00177775 0.0115546 0.00258753 0.00780722 0 0.00882203 0.00241736
4000.00 1146.42 0.301078 18.9725 7496.15 1.8992e-05 0.00698614 0.0276483 0.00658166 0.0306015 0.00853498 0.000795868 0.0102118 0.00178262 0.0115852 0.00259487 0.00782919 0 0.00885877 0.00241937
4000.00 1147.26 0.307889 19.0433 7521.64 1.90614e-05 0.00698923 0.0276692 0.00658883 0.0306459 0.00855171 0.000796368 0.010238 0.00178739 0.0116153 0.00260206 0.00785071 0 0.0088949 0.00242132
4000.00 1148.10 0.314724 19.1129 7546.71 1.91296e-05 0.00699224 0.0276895 0.00659582 0.0306893 0.00856808 0.000796857 0.0102637 0.00179207 0.0116447 0.00260911 0.00787182 0 0.00893041 0.00242321
4000.00 1148.92 0.321584 19.1812 7571.38 1.91966e-05 0.00699518 0.0277094 0.00660266 0.0307317 0.00858408 0.000797334 0.0102888 0.00179665 0.0116735 0.00261602 0.0078925 0 0.00896533 0.00242504
4000.00 1149.74 0.328466 19.2482 7595.65 1.92624e-05 0.00699806 0.0277289 0.00660933 0.0307731 0.00859974 0.0007978 0.0103135 0.00180113 0.0117018 0.0026228 0.00791277 0 0.00899966 0.00242682
4000.00 1150.55 0.335372 19.314 7619.52 1.9327e-05 0.00700087 0.0277478 0.00661586 0.0308137 0.00861505 0.000798255 0.0103376 0.00180553 0.0117294 0.00262943 0.00793264 0 0.00903341 0.00242854
4000.00 1151.35 0.342300 19.3786 7643.02 1.93905e-05 0.00700362 0.0277664 0.00662223 0.0308533 0.00863003 0.000798699 0.0103612 0.00180983 0.0117565 0.00263594 0.00795212 0 0.0090666 0.00243021
4000.00 1152.15 0.347712 19.4651 7670.18 1.94734e-05 0.007008 0.0277941 0.00663142 0.0309092 0.00865102 0.000799383 0.0103939 0.0018158 0.0117948 0.00264501 0.00797954 0 0.00910839 0.00243421
4000.00 1152.99 0.345155 19.6689 7717.68 1.96612e-05 0.00702125 0.0278712 0.00665574 0.0310529 0.0087043 0.000801357 0.0104758 0.00183068 0.0118928 0.00266778 0.00804937 0 0.00919665 0.00245033
4000.00 1153.83 0.342822 19.8679 7764.08 1.98446e-05 0.00703463 0.0279477 0.00667968 0.0311936 0.00875628 0.000803324 0.0105555 0.00184518 0.0119883 0.00268997 0.00811737 0 0.00928278 0.00246587

clinopyroxene_0 trace:
Pressure Temperature mass Zr Ti Hf La Ce Pr Nd Sm Eu Gd Tb Dy Ho Er Tm Yb Lu
4000.00 1000.00 10.886858 1.51131 961.729 0.124498 0.033884 0.0711852 0.0114681 0.0810916 0.102251 0.0494891 0.39733 0.0987334 1.36694 0.297285 1.24539 0 0 1.24752
4000.00 1003.12 11.282434 4.05542 1367.3 0.230229 0.259204 0.706531 0.12407 0.642353 0.297537 0.11427 0.638227 0.141857 1.63469 0.355009 1.39971 0 0.173247 1.2414
4000.00 1006.00 11.397098 6.59006 1770.26 0.335999 0.400336 1.20703 0.220993 1.14976 0.482098 0.162245 0.877043 0.185318 1.91939 0.416741 1.5741 0 0.343505 1.25796
4000.00 1008.82 11.513499 9.08249 2161.49 0.439609 0.49818 1.61289 0.305382 1.61054 0.655751 0.200229 1.10724 0.227369 2.19562 0.476822 1.74427 0 0.510795 1.27416
4000.00 1011.59 11.632076 11.5324 2541.38 0.541077 0.570127 1.9488 0.379526 2.03078 0.819378 0.231073 1.32917 0.268056 2.46358 0.535279 1.91023 0 0.675122 1.28996
4000.00 1014.31 11.753158 13.9391 2910.27 0.640415 0.625377 2.23159 0.445193 2.41554 0.973764 0.256642 1.54314 0.307422 2.72347 0.592139 2.07202 0 0.836479 1.30534
4000.00 1016.99 11.876980 16.3023 3268.49 0.737635 0.669245 2.47311 0.503765 2.76908 1.11961 0.278205 1.74946 0.345505 2.97547 0.647426 2.22967 0 0.994854 1.32029
4000.00 1019.61 12.003697 18.6213 3616.35 0.832746 0.70501 2.68194 0.556342 3.09499 1.25754 0.296656 1.94841 0.382344 3.21974 0.701166 2.38322 0 1.15024 1.33479
4000.00 1022.20 12.133401 20.8955 3954.17 0.925759 0.734804 2.86444 0.603807 3.39634 1.38812 0.312643 2.14025 0.417975 3.45649 0.753387 2.53272 0 1.30262 1.34883
4000.00 1024.74 12.266131 23.1247 4282.23 1.01669 0.760073 3.02542 0.646879 3.67577 1.51188 0.326643 2.32524 0.452434 3.68589 0.804116 2.67822 0 1.45199 1.36242
4000.00 1027.23 12.401885 25.3086 4600.84 1.10556 0.781825 3.16858 0.686145 3.93552 1.62928 0.339018 2.50365 0.485759 3.90814 0.853384 2.81978 0 1.59837 1.37557
4000.00 1029.68 12.540628 27.447 4910.28 1.19238 0.800791 3.2968 0.722094 4.17758 1.74076 0.350046 2.67571 0.517984 4.12342 0.901224 2.95747 0 1.74174 1.38827
4000.00 1032.10 12.682298 29.5399 5210.84 1.27719 0.817508 3.41239 0.755133 4.40365 1.84671 0.359946 2.84167 0.549146 4.33194 0.947668 3.09136 0 1.88214 1.40054
4000.00 1034.47 12.826814 31.5875 5502.79 1.36001 0.832381 3.51718 0.785604 4.61524 1.94749 0.368889 3.00177 0.579281 4.5339 0.992753 3.22153 0 2.01959 1.41238
4000.00 1036.81 12.974091 33.5901 5786.41 1.44087 0.845722 3.61267 0.813799 4.81365 2.04344 0.377013 3.15623 0.608424 4.72951 1.03651 3.34808 0 2.1541 1.42382
4000.00 1039.11 13.124030 35.548 6061.98 1.51981 0.857774 3.70008 0.839963 5.00006 2.13486 0.384432 3.30528 0.63661 4.91896 1.07899 3.47108 0 2.28572 1.43486
4000.00 1041.37 13.276524 37.4617 6329.76 1.59686 0.86873 3.78043 0.864311 5.17549 2.22205 0.391237 3.44915 0.663874 5.10246 1.12021 3.59063 0 2.41448 1.44551
4000.00 1043.60 13.431464 39.3318 6590 1.67207 0.878744 3.85457 0.887025 5.34086 2.30526 0.397504 3.58804 0.690249 5.28022 1.16022 3.70683 0 2.54043 1.45579
4000.00 1045.79 13.588740 41.1589 6842.98 1.74547 0.887942 3.9232 0.908265 5.49699 2.38473 0.403297 3.72215 0.715769 5.45242 1.19906 3.81977 0 2.66362 1.46572
4000.00 1047.94 13.748242 42.9439 7088.93 1.8171 0.896426 3.98695 0.92817 5.64461 2.4607 0.40867 3.85169 0.740466 5.61928 1.23676 3.92955 0 2.78409 1.47531
4000.00 1050.06 13.909862 44.6874 7328.1 1.88701 0.904282 4.04631 0.946862 5.78438 2.53337 0.413669 3.97684 0.764371 5.78098 1.27337 4.03627 0 2.90191 1.48457
4000.00 1052.16 14.074878 46.3849 7560.16 1.95511 0.91167 4.102 0.964479 5.91693 2.60286 0.418362 4.09757 0.787467 5.93732 1.30882 4.13971 0 3.01689 1.4934
4000.00 1054.22 14.243544 48.0354 7785.15 2.02141 0.918667 4.15446 0.981125 6.04281 2.66935 0.422788 4.21397 0.80977 6.08837 1.34312 4.23988 0 3.12902 1.50179
4000.00 1056.25 14.413304 49.6491 8004.23 2.08618 0.925168 4.20356 0.996829 6.16245 2.73311 0.426926 4.32664 0.831393 6.23501 1.37648 4.33743 0 3.23876 1.50996
4000.00 1058.25 14.584115 51.227 8217.62 2.14945 0.931224 4.24962 1.01167 6.27627 2.79431 0.430801 4.43572 0.852365 6.3774 1.40893 4.43243 0 3.34616 1.51791
4000.00 1060.22 14.755937 52.7699 8425.53 2.21128 0.936879 4.29291 1.0257 6.38467 2.85309 0.434438 4.54137 0.872711 6.51571 1.44049 4.52496 0 3.4513 1.52565
4000.00 1062.16 14.928738 54.2789 8628.14 2.27169 0.942173 4.33366 1.039 6.48803 2.90958 0.437858 4.64373 0.892455 6.65007 1.47121 4.61511 0 3.55423 1.53319
4000.00 1064.07 15.102484 55.7547 8825.65 2.33073 0.947138 4.3721 1.05162 6.58667 2.9639 0.44108 4.74294 0.91162 6.78064 1.5011 4.70296 0 3.65499 1.54053
4000.00 1065.95 15.277149 57.1982 9018.23 2.38844 0.951804 4.4084 1.06361 6.68089 3.01617 0.444119 4.83913 0.930229 6.90756 1.5302 4.78858 0 3.75366 1.54768
4000.00 1067.80 15.452705 58.6103 9206.04 2.44486 0.956197 4.44274 1.07501 6.77097 3.06649 0.446991 4.93241 0.948302 7.03095 1.55853 4.87203 0 3.85027 1.55465
4000.00 1069.62 15.629128 59.9918 9389.26 2.50001 0.960341 4.47528 1.08586 6.85717 3.11497 0.44971 5.02291 0.96586 7.15094 1.58612 4.95339 0 3.94489 1.56144
4000.00 1071.42 15.806398 61.3434 9568.03 2.55394 0.964256 4.50614 1.0962 6.93973 3.16169 0.452286 5.11073 0.982921 7.26765 1.61299 5.03273 0 4.03755 1.56806
4000.00 1073.19 15.984494 62.666 9742.51 2.60668 0.96796 4.53545 1.10607 7.01885 3.20674 0.454731 5.19597 0.999505 7.38121 1.63917 5.1101 0 4.12832 1.57451
4000.00 1074.94 16.163396 63.9602 9912.83 2.65826 0.971471 4.56332 1.11549 7.09475 3.25021 0.457054 5.27874 1.01563 7.49171 1.66468 5.18557 0 4.21723 1.58079
4000.00 1076.65 16.343088 65.2268 10079.1 2.70871 0.974801 4.58986 1.1245 7.1676 3.29217 0.459264 5.35913 1.03131 7.59926 1.68954 5.2592 0 4.30434 1.58692
4000.00 1078.35 16.523553 66.4665 10241.5 2.75806 0.977966 4.61514 1.13312 7.23757 3.33269 0.461369 5.43723 1.04656 7.70396 1.71378 5.33104 0 4.38969 1.5929
4000.00 1080.02 16.704776 67.6799 10400.2 2.80634 0.980976 4.63927 1.14137 7.30482 3.37185 0.463375 5.51312 1.0614 7.80591 1.7374 5.40114 0 4.47331 1.59873
4000.00 1081.67 16.886742 68.8678 10555.2 2.85358 0.983843 4.66231 1.14928 7.36951 3.40969 0.46529 5.58689 1.07584 7.90521 1.76044 5.46956 0 4.55526 1.60441
4000.00 1083.29 17.069438 70.0308 10706.7 2.89981 0.986577 4.68434 1.15686 7.43176 3.44629 0.46712 5.65862 1.08989 8.00193 1.78291 5.53635 0 4.63558 1.60995
4000.00 1084.89 17.252852 71.1694 10854.7 2.94506 0.989186 4.70541 1.16413 7.4917 3.48169 0.468869 5.72837 1.10357 8.09617 1.80482 5.60156 0 4.7143 1.61536
4000.00 1086.47 17.436971 72.2844 10999.5 2.98934 0.99168 4.72558 1.17112 7.54946 3.51596 0.470543 5.79622 1.1169 8.18801 1.8262 5.66523 0 4.79146 1.62063
4000.00 1088.02 17.621498 73.3769 11141 3.03273 0.994059 4.74491 1.17784 7.60517 3.54916 0.472145 5.8623 1.12989 8.27762 1.84709 5.72749 0 4.86717 1.6258
4000.00 1089.56 17.804931 74.451 11279.3 3.07546 0.996309 4.76339 1.1843 7.65905 3.58146 0.473674 5.92699 1.14262 8.36557 1.86761 5.78874 0 4.94179 1.63097
4000.00 1091.08 17.988896 75.5037 11414.6 3.11732 0.99846 4.78111 1.19052 7.71105 3.61277 0.475139 5.99 1.15504 8.4514 1.88766 5.84863 0 5.01501 1.63603
4000.00 1092.58 18.173412 76.5354 11547 3.15834 1.00052 4.79813 1.19651 7.76126 3.64313 0.476544 6.05138 1.16714 8.53514 1.90724 5.90718 0 5.08684 1.64097
4000.00 1094.05 18.358489 77.5465 11676.6 3.19853 1.00249 4.81448 1.20228 7.80978 3.67258 0.477893 6.11119 1.17895 8.61687 1.92637 5.96442 0 5.15732 1.64581
4000.00 1095.51 18.544136 78.5374 11803.4 3.2379 1.00439 4.83019 1.20784 7.85667 3.70115 0.47919 6.16947 1.19047 8.69664 1.94505 6.02039 0 5.22647 1.65053
4000.00 1096.95 18.730356 79.5088 11927.6 3.27649 1.00621 4.84531 1.2132 7.90201 3.72888 0.480437 6.22627 1.2017 8.77451 1.96332 6.07513 0 5.29433 1.65515
4000.00 1098.37 18.917152 80.4608 12049.1 3.31431 1.00795 4.85987 1.21838 7.94587 3.75579 0.481637 6.28164 1.21267 8.85053 1.98116 6.12865 0 5.36092 1.65967
4000.00 1099.77 19.104524 81.3941 12168.1 3.35137 1.00963 4.87389 1.22337 7.98832 3.78193 0.482792 6.33563 1.22336 8.92475 1.9986 6.181 0 5.42628 1.66407
4000.00 1101.15 19.292473 82.309 12284.7 3.3877 1.01125 4.88741 1.2282 8.02942 3.80732 0.483904 6.38827 1.2338 8.99723 2.01565 6.23221 0 5.49041 1.66838
4000.00 1102.51 19.480998 83.2059 12398.9 3.42331 1.0128 4.90044 1.23286 8.06922 3.83199 0.484977 6.43962 1.24399 9.06802 2.03231 6.2823 0 5.55337 1.67259
4000.00 1103.86 19.670099 84.0852 12510.7 3.45821 1.0143 4.91302 1.23737 8.10779 3.85596 0.486012 6.48971 1.25394 9.13717 2.0486 6.3313 0 5.61516 1.6767
4000.00 1105.19 19.859774 84.9474 12620.3 3.49243 1.01575 4.92516 1.24173 8.14517 3.87927 0.48701 6.53857 1.26365 9.20471 2.06453 6.37924 0 5.67581 1.68072
4000.00 1106.50 20.050022 85.7928 12727.7 3.52599 1.01714 4.93688 1.24595 8.18141 3.90193 0.487975 6.58625 1.27314 9.2707 2.08011 6.42615 0 5.73536 1.68464
4000.00 1107.80 20.240842 86.6218 12832.9 3.55888 1.01849 4.94822 1.25003 8.21657 3.92397 0.488906 6.63279 1.2824 9.33518 2.09534 6.47205 0 5.79381 1.68847
4000.00 1109.08 20.432230 87.4347 12936.1 3.59114 1.01979 4.95917 1.25399 8.25067 3.94542 0.489806 6.67821 1.29145 9.39819 2.11024 6.51697 0 5.85121 1.69222
4000.00 1110.34 20.624187 88.2319 13037.2 3.62278 1.02105 4.96977 1.25782 8.28378 3.96628 0.490677 6.72255 1.30029 9.45978 2.12481 6.56094 0 5.90756 1.69587
4000.00 1111.59 20.816709 89.0137 13136.4 3.6538 1.02226 4.98003 1.26154 8.31591 3.98659 0.491519 6.76584 1.30893 9.51997 2.13907 6.60397 0 5.96289 1.69944
4000.00 1112.82 21.009795 89.7805 13233.6 3.68423 1.02344 4.98996 1.26514 8.34712 4.00636 0.492334 6.80812 1.31737 9.57881 2.15301 6.6461 0 6.01723 1.70292
4000.00 1114.04 21.203444 90.5326 13328.9 3.71407 1.02457 4.99957 1.26863 8.37744 4.02561 0.493123 6.8494 1.32562 9.63634 2.16666 6.68733 0 6.07058 1.70633
4000.00 1115.24 21.397654 91.2704 13422.5 3.74335 1.02567 5.00889 1.27202 8.4069 4.04436 0.493887 6.88973 1.33368 9.69258 2.18001 6.7277 0 6.12299 1.70965
4000.00 1116.43 21.592422 91.994 13514.2 3.77206 1.02674 5.01792 1.2753 8.43554 4.06262 0.494628 6.92912 1.34156 9.74758 2.19307 6.76723 0 6.17445 1.71289
4000.00 1117.61 21.787748 92.7039 13604.2 3.80024 1.02777 5.02667 1.2785 8.46337 4.08041 0.495346 6.96761 1.34926 9.80136 2.20586 6.80593 0 6.225 1.71606
4000.00 1118.77 21.983629 93.4004 13692.5 3.82787 1.02878 5.03516 1.2816 8.49045 4.09775 0.496042 7.00522 1.35679 9.85397 2.21838 6.84383 0 6.27465 1.71915
4000.00 1119.91 22.180064 94.0836 13779.2 3.85499 1.02975 5.0434 1.28461 8.51678 4.11465 0.496717 7.04197 1.36416 9.90542 2.23063 6.88094 0 6.32342 1.72217
4000.00 1121.04 22.377051 94.754 13864.2 3.8816 1.03069 5.0514 1.28753 8.5424 4.13113 0.497372 7.07789 1.37136 9.95574 2.24262 6.91728 0 6.37133 1.72511
4000.00 1122.16 22.574589 95.4117 13947.7 3.90771 1.0316 5.05916 1.29038 8.56734 4.14719 0.498009 7.11299 1.3784 10.005 2.25436 6.95288 0 6.4184 1.72798
4000.00 1123.27 22.772677 96.057 14029.7 3.93333 1.03249 5.0667 1.29314 8.59161 4.16286 0.498626 7.14732 1.38529 10.0531 2.26585 6.98775 0 6.46463 1.73079
4000.00 1124.36 22.971313 96.6902 14110.1 3.95847 1.03335 5.07403 1.29583 8.61524 4.17813 0.499226 7.18087 1.39203 10.1003 2.2771 7.0219 0 6.51006 1.73352
4000.00 1125.45 23.170495 97.3116 14189.1 3.98314 1.03419 5.08114 1.29844 8.63825 4.19304 0.499809 7.21368 1.39863 10.1464 2.28812 7.05535 0 6.5547 1.73619
4000.00 1126.51 23.370223 97.9213 14266.7 4.00736 1.035 5.08806 1.30099 8.66066 4.20758 0.500376 7.24576 1.40508 10.1915 2.29891 7.08812 0 6.59855 1.73879
4000.00 1127.57 23.570496 98.5196 14342.8 4.03113 1.03579 5.09479 1.30346 8.6825 4.22177 0.500926 7.27713 1.41139 10.2357 2.30948 7.12023 0 6.64164 1.74133
4000.00 1128.61 23.771312 99.1068 14417.6 4.05446 1.03656 5.10133 1.30587 8.70378 4.23562 0.501462 7.30782 1.41756 10.2789 2.31983 7.15168 0 6.68399 1.7438
4000.00 1129.65 23.972670 99.6831 14491.1 4.07736 1.03731 5.1077 1.30822 8.72452 4.24914 0.501983 7.33783 1.4236 10.3212 2.32996 7.1825 0 6.7256 1.74621
4000.00 1130.67 24.174569 100.249 14563.3 4.09983 1.03804 5.11389 1.3105 8.74473 4.26233 0.502489 7.36719 1.42952 10.3626 2.33989 7.2127 0 6.76649 1.74857
4000.00 1131.68 24.377009 100.804 14634.2 4.1219 1.03875 5.11992 1.31273 8.76444 4.27522 0.502983 7.39591 1.43531 10.4032 2.34961 7.24228 0 6.80667 1.75086
4000.00 1132.68 24.579988 101.349 14703.8 4.14356 1.03944 5.12579 1.3149 8.78365 4.2878 0.503463 7.42401 1.44097 10.4429 2.35914 7.27127 0 6.84617 1.75309
4000.00 1133.66 24.783506 101.883 14772.3 4.16483 1.04011 5.1315 1.31701 8.8024 4.30008 0.50393 7.45151 1.44652 10.4817 2.36847 7.29968 0 6.88498 1.75527
4000.00 1134.64 24.987561 102.408 14839.5 4.18571 1.04076 5.13707 1.31907 8.82068 4.31208 0.504385 7.47841 1.45195 10.5197 2.37761 7.32752 0 6.92313 1.75739
4000.00 1135.61 25.192154 102.923 14905.6 4.20621 1.0414 5.14249 1.32108 8.83852 4.3238 0.504828 7.50474 1.45726 10.557 2.38657 7.35481 0 6.96063 1.75946
4000.00 1136.56 25.397284 103.429 14970.6 4.22633 1.04202 5.14777 1.32303 8.85592 4.33525 0.50526 7.53051 1.46247 10.5935 2.39534 7.38154 0 6.99749 1.76147
4000.00 1137.51 25.602950 103.925 15034.5 4.24609 1.04263 5.15292 1.32494 8.8729 4.34644 0.505681 7.55572 1.46756 10.6292 2.40394 7.40775 0 7.03371 1.76342
4000.00 1138.44 25.809151 104.412 15097.3 4.2655 1.04322 5.15794 1.3268 8.88948 4.35737 0.506091 7.58041 1.47255 10.6641 2.41236 7.43343 0 7.06933 1.76533
4000.00 1139.37 26.015887 104.891 15159 4.28455 1.04379 5.16283 1.32862 8.90566 4.36805 0.506491 7.60457 1.47744 10.6984 2.42061 7.4586 0 7.10433 1.76719
4000.00 1140.28 26.223158 105.36 15219.6 4.30326 1.04435 5.1676 1.33039 8.92146 4.37849 0.506881 7.62822 1.48222 10.7319 2.4287 7.48327 0 7.13874 1.76899
4000.00 1141.19 26.430964 105.821 15279.3 4.32163 1.0449 5.17225 1.33211 8.93688 4.3887 0.507261 7.65137 1.4869 10.7647 2.43662 7.50745 0 7.17257 1.77075
4000.00 1142.08 26.639304 106.274 15337.9 4.33967 1.04544 5.17679 1.3338 8.95194 4.39867 0.507632 7.67403 1.49149 10.7969 2.44439 7.53115 0 7.20582 1.77245
4000.00 1142.97 26.848178 106.718 15395.6 4.35739 1.04596 5.18122 1.33545 8.96665 4.40842 0.507994 7.69622 1.49599 10.8284 2.452 7.55438 0 7.23851 1.77411
4000.00 1143.85 27.057585 107.154 15452.4 4.37478 1.04647 5.18554 1.33705 8.98102 4.41796 0.508347 7.71795 1.50039 10.8593 2.45946 7.57714 0 7.27065 1.77572
4000.00 1144.71 27.267527 107.582 15508.1 4.39187 1.04696 5.18975 1.33862 8.99506 4.42728 0.508691 7.73922 1.5047 10.8895 2.46677 7.59946 0 7.30225 1.77729
4000.00 1145.57 27.478002 108.002 15563 4.40865 1.04745 5.19387 1.34015 9.00877 4.43639 0.509027 7.76005 1.50892 10.9191 2.47393 7.62134 0 7.33331 1.77881
4000.00 1146.42 27.689010 108.414 15617 4.42512 1.04792 5.19788 1.34165 9.02216 4.4453 0.509355 7.78044 1.51305 10.9481 2.48095 7.64278 0 7.36386 1.78029
4000.00 1147.26 27.900553 108.819 15670.1 4.44131 1.04838 5.20181 1.34311 9.03526 4.45402 0.509675 7.80041 1.5171 10.9765 2.48783 7.66379 0 7.39388 1.78172
4000.00 1148.10 28.112629 109.217 15722.3 4.4572 1.04884 5.20563 1.34453 9.04805 4.46254 0.509988 7.81997 1.52107 11.0043 2.49457 7.68439 0 7.4234 1.78312
4000.00 1148.92 28.325240 109.607 15773.7 4.47281 1.04928 5.20937 1.34593 9.06055 4.47088 0.510294 7.83912 1.52496 11.0315 2.50117 7.70458 0 7.45243 1.78446
4000.00 1149.74 28.538385 109.99 15824.3 4.48814 1.04971 5.21303 1.34729 9.07277 4.47903 0.510592 7.85788 1.52877 11.0582 2.50765 7.72437 0 7.48096 1.78577
4000.00 1150.55 28.752064 110.366 15874 4.50319 1.05013 5.21659 1.34862 9.08472 4.48701 0.510883 7.87624 1.5325 11.0843 2.514 7.74377 0 7.50902 1.78704
4000.00 1151.35 28.966279 110.735 15923 4.51798 1.05054 5.22008 1.34992 9.09639 4.49481 0.511167 7.89423 1.53615 11.1099 2.52021 7.76278 0 7.53661 1.78827
4000.00 1152.15 29.140650 111.229 15979.5 4.5373 1.0512 5.22528 1.35179 9.11288 4.50574 0.511605 7.91919 1.54122 11.1461 2.52889 7.78955 0 7.57135 1.79121
4000.00 1152.99 29.108723 112.394 16078.5 4.58106 1.05319 5.23978 1.35675 9.15525 4.53349 0.512869 7.98154 1.55384 11.2387 2.55066 7.85771 0 7.64472 1.80307
4000.00 1153.83 29.084867 113.531 16175.2 4.6238 1.05519 5.25418 1.36163 9.19674 4.56056 0.514127 8.04231 1.56615 11.3289 2.57187 7.9241 0 7.71631 1.81451

olivine_0 trace:
Pressure Temperature mass Zr Ti Hf La Ce Pr Nd Sm Eu Gd Tb Dy Ho Er Tm Yb Lu
4000.00 1000.00 59.027531 0.0151131 57.7037 0.00534324 0.000225893 0.000378645 6.92414e-05 0.00047422 0.000531705 0.000274939 0.00186249 0.000425575 0.00614761 0.00121341 0.00455629 0 0 0.00479817
4000.00 1003.12 59.338207 0.0405542 82.0382 0.00988107 0.00172803 0.00375814 0.0007491 0.00375645 0.00154719 0.000634831 0.00299169 0.000611454 0.0073518 0.00144902 0.00512088 0 0.000651305 0.00477461
4000.00 1006.00 59.882475 0.0659006 106.216 0.0144205 0.00266891 0.00642038 0.0013343 0.00672373 0.00250691 0.000901362 0.00411114 0.000798783 0.00863219 0.00170099 0.00575892 0 0.00129137 0.0048383
4000.00 1008.82 60.425348 0.0908249 129.69 0.0188673 0.0033212 0.0085792 0.00184382 0.00941836 0.0034099 0.00111239 0.00519019 0.000980037 0.00987449 0.00194621 0.00638146 0 0.00192028 0.0049006
4000.00 1011.59 60.966315 0.115324 152.483 0.0232222 0.00380085 0.0103659 0.00229148 0.0118759 0.00426077 0.00128374 0.00623047 0.00115541 0.0110796 0.00218481 0.00698863 0 0.00253805 0.00496138
4000.00 1014.31 61.504996 0.139391 174.616 0.0274856 0.00416918 0.0118701 0.00268795 0.014126 0.00506357 0.00142579 0.00723349 0.00132509 0.0122484 0.00241689 0.00758055 0 0.00314466 0.00502054
4000.00 1016.99 62.041113 0.163023 196.109 0.0316581 0.00446163 0.0131548 0.0030416 0.0161934 0.00582195 0.00154558 0.00820061 0.00148925 0.0133817 0.00264255 0.00815732 0 0.00374005 0.00507803
4000.00 1019.61 62.574482 0.186213 216.981 0.0357402 0.00470006 0.0142656 0.00335904 0.0180994 0.00653919 0.00164809 0.00913317 0.00164803 0.0144803 0.0028619 0.0087191 0 0.0043242 0.00513379
4000.00 1022.20 63.104990 0.208955 237.25 0.0397322 0.0048987 0.0152364 0.00364563 0.0198617 0.00721823 0.0017369 0.0100324 0.00180162 0.0155451 0.00307505 0.00926605 0 0.00489706 0.00518781
4000.00 1024.74 63.632583 0.231247 256.934 0.0436348 0.00506715 0.0160927 0.00390568 0.0214957 0.00786177 0.00181468 0.0108996 0.00195015 0.0165768 0.00328211 0.00979837 0 0.00545862 0.00524009
4000.00 1027.23 64.157255 0.253086 276.051 0.0474489 0.00521217 0.0168541 0.00414276 0.0230148 0.00847227 0.00188343 0.0117358 0.00209379 0.0175763 0.0034832 0.0103163 0 0.0060089 0.00529065
4000.00 1029.68 64.679038 0.27447 294.617 0.0511752 0.00533861 0.0175362 0.00435981 0.0244303 0.00905195 0.0019447 0.0125424 0.00223269 0.0185445 0.00367846 0.01082 0 0.00654791 0.0053395
4000.00 1032.10 65.197995 0.295399 312.65 0.0548151 0.00545005 0.018151 0.00455929 0.0257524 0.00960288 0.0019997 0.0133203 0.00236701 0.0194823 0.00386803 0.0113098 0 0.00707573 0.00538668
4000.00 1034.47 65.714217 0.315875 330.167 0.0583695 0.0055492 0.0187084 0.00474327 0.0269897 0.0101269 0.00204938 0.0140708 0.0024969 0.0203906 0.00405205 0.0117861 0 0.00759243 0.00543224
4000.00 1036.81 66.227787 0.335901 347.185 0.06184 0.00563814 0.0192163 0.0049135 0.02815 0.0106259 0.00209452 0.0147948 0.00262252 0.0212703 0.00423067 0.0122491 0 0.00809812 0.00547622
4000.00 1039.11 66.738815 0.35548 363.719 0.065228 0.00571849 0.0196813 0.00507148 0.0292401 0.0111013 0.00213573 0.0154935 0.00274401 0.0221223 0.00440403 0.0126991 0 0.00859293 0.00551868
4000.00 1041.37 67.247415 0.374617 379.785 0.0685349 0.00579153 0.0201087 0.00521848 0.030266 0.0115546 0.00217354 0.0161679 0.00286153 0.0229476 0.00457229 0.0131365 0 0.009077 0.00555965
4000.00 1043.60 67.753704 0.393318 395.4 0.0717626 0.00585829 0.020503 0.00535562 0.0312331 0.0119873 0.00220835 0.0168189 0.00297521 0.023747 0.00473561 0.0135616 0 0.0095505 0.0055992
4000.00 1045.79 68.257804 0.411589 410.579 0.0749128 0.00591961 0.0208681 0.00548387 0.0321461 0.0124006 0.00224054 0.0174476 0.00308521 0.0245215 0.00489413 0.0139748 0 0.0100136 0.00563739
4000.00 1047.94 68.759832 0.429439 425.336 0.0779871 0.00597617 0.0212072 0.00560405 0.0330094 0.0127956 0.00227039 0.0180548 0.00319166 0.0252719 0.00504801 0.0143764 0 0.0104665 0.00567426
4000.00 1050.06 69.259908 0.446874 439.686 0.0809875 0.00602854 0.0215229 0.0057169 0.0338268 0.0131735 0.00229816 0.0186415 0.0032947 0.0259991 0.00519741 0.0147668 0 0.0109094 0.00570988
4000.00 1052.16 69.754408 0.463849 453.61 0.0839104 0.0060778 0.0218192 0.00582327 0.0346019 0.0135349 0.00232423 0.0192073 0.00339426 0.0267022 0.00534211 0.0151453 0 0.0113417 0.00574386
4000.00 1054.22 70.242105 0.480354 467.109 0.0867559 0.00612444 0.0220982 0.00592378 0.0353381 0.0138806 0.00234882 0.019753 0.00349039 0.0273816 0.00548213 0.0155118 0 0.0117632 0.00577613
4000.00 1056.25 70.729608 0.496491 480.254 0.0895355 0.00616778 0.0223594 0.00601859 0.0360377 0.0142122 0.00237181 0.0202811 0.00358359 0.0280411 0.00561829 0.0158686 0 0.0121758 0.00580754
4000.00 1058.25 71.216937 0.51227 493.057 0.0922512 0.00620816 0.0226044 0.00610817 0.0367033 0.0145304 0.00239334 0.0207924 0.00367399 0.0286814 0.00575073 0.0162162 0 0.0125796 0.00583811
4000.00 1060.22 71.704110 0.527699 505.532 0.0949045 0.00624586 0.0228346 0.00619293 0.0373373 0.0148361 0.00241355 0.0212877 0.00376169 0.0293034 0.00587957 0.0165547 0 0.0129748 0.00586788
4000.00 1062.16 72.191142 0.542789 517.689 0.0974974 0.00628115 0.0230514 0.00627323 0.0379417 0.0151298 0.00243255 0.0217675 0.00384679 0.0299077 0.00600493 0.0168846 0 0.0133618 0.00589687
4000.00 1064.07 72.678049 0.557547 529.539 0.100031 0.00631425 0.0232558 0.00634942 0.0385185 0.0154123 0.00245044 0.0222326 0.0039294 0.0304949 0.00612694 0.017206 0 0.0137406 0.00592511
4000.00 1065.95 73.164841 0.571982 541.094 0.102508 0.00634536 0.0234489 0.00642179 0.0390695 0.0156841 0.00246733 0.0226834 0.00400961 0.0310657 0.00624571 0.0175192 0 0.0141115 0.00595261
4000.00 1067.80 73.651531 0.586103 552.363 0.10493 0.00637465 0.0236316 0.00649061 0.0395963 0.0159458 0.00248329 0.0231207 0.00408751 0.0316207 0.00636135 0.0178245 0 0.0144747 0.00597941
4000.00 1069.62 74.138127 0.599918 563.356 0.107297 0.00640227 0.0238047 0.00655614 0.0401004 0.0161978 0.00249839 0.0235449 0.00416319 0.0321603 0.00647396 0.0181222 0 0.0148304 0.00600553
4000.00 1071.42 74.624640 0.613434 574.082 0.109611 0.00642837 0.0239688 0.00661859 0.0405832 0.0164408 0.0025127 0.0239565 0.00423673 0.0326852 0.00658365 0.0184124 0 0.0151788 0.00603098
4000.00 1073.19 75.111076 0.62666 584.55 0.111875 0.00645307 0.0241247 0.00667816 0.0410459 0.0166751 0.00252628 0.0243561 0.00430821 0.0331959 0.0066905 0.0186955 0 0.01552 0.00605579
4000.00 1074.94 75.597444 0.639602 594.77 0.114088 0.00647647 0.024273 0.00673506 0.0414898 0.0169011 0.00253919 0.0247441 0.00437771 0.0336929 0.00679463 0.0189716 0 0.0158543 0.00607997
4000.00 1076.65 76.083750 0.652268 604.748 0.116254 0.00649868 0.0244141 0.00678944 0.0419158 0.0171193 0.00255147 0.0251209 0.00444529 0.0341766 0.0068961 0.019241 0 0.0161817 0.00610355
4000.00 1078.35 76.569999 0.664665 614.493 0.118372 0.00651977 0.0245486 0.00684147 0.042325 0.01733 0.00256316 0.025487 0.00451103 0.0346474 0.00699501 0.0195038 0 0.0165026 0.00612654
4000.00 1080.02 77.056198 0.676799 624.012 0.120444 0.00653984 0.024677 0.00689128 0.0427183 0.0175336 0.00257431 0.0258428 0.00457498 0.035106 0.00709144 0.0197603 0 0.016817 0.00614896
4000.00 1081.67 77.542351 0.688678 633.312 0.122471 0.00655896 0.0247995 0.00693902 0.0430965 0.0177304 0.00258495 0.0261885 0.00463722 0.0355525 0.00718547 0.0200106 0 0.017125 0.00617081
4000.00 1083.29 78.028464 0.700308 642.4 0.124456 0.00657718 0.0249167 0.0069848 0.0434606 0.0179207 0.00259511 0.0265248 0.0046978 0.0359875 0.00727718 0.020255 0 0.017427 0.00619213
4000.00 1084.89 78.514539 0.711694 651.284 0.126397 0.00659458 0.0250288 0.00702874 0.0438111 0.0181048 0.00260483 0.0268517 0.00475678 0.0364114 0.00736663 0.0204935 0 0.0177229 0.00621292
4000.00 1086.47 79.000581 0.722844 659.968 0.128298 0.0066112 0.0251361 0.00707093 0.0441489 0.018283 0.00261413 0.0271698 0.00481422 0.0368244 0.0074539 0.0207265 0 0.018013 0.0062332
4000.00 1088.02 79.486163 0.733769 668.459 0.13016 0.00662706 0.0252389 0.00711149 0.0444747 0.0184556 0.00262303 0.0274795 0.00487021 0.0372274 0.00753914 0.0209542 0 0.0182976 0.00625307
4000.00 1089.56 79.969202 0.74451 676.758 0.131994 0.00664206 0.0253372 0.00715052 0.0447897 0.0186236 0.00263152 0.0277828 0.0049251 0.037623 0.0076229 0.0211783 0 0.0185782 0.00627296
4000.00 1091.08 80.452252 0.755037 684.878 0.133791 0.0066564 0.0254315 0.00718807 0.0450939 0.0187864 0.00263966 0.0280781 0.00497861 0.0380089 0.00770472 0.0213974 0 0.0188534 0.00629242
4000.00 1092.58 80.935298 0.765354 692.822 0.135551 0.00667013 0.025522 0.00722422 0.0453875 0.0189443 0.00264747 0.0283659 0.0050308 0.0383856 0.00778464 0.0216116 0 0.0191235 0.00631144
4000.00 1094.05 81.418334 0.775465 700.596 0.137276 0.00668329 0.0256089 0.00725905 0.0456712 0.0190974 0.00265496 0.0286462 0.00508169 0.0387531 0.00786272 0.0218211 0 0.0193884 0.00633003
4000.00 1095.51 81.901355 0.785374 708.206 0.138966 0.00669592 0.0256925 0.00729262 0.0459454 0.019246 0.00266217 0.0289194 0.00513133 0.0391119 0.007939 0.0220258 0 0.0196484 0.00634821
4000.00 1096.95 82.384356 0.795088 715.654 0.140622 0.00670804 0.0257729 0.007325 0.0462106 0.0193902 0.00266909 0.0291856 0.00517976 0.0394621 0.00801353 0.0222261 0 0.0199035 0.00636597
4000.00 1098.37 82.867337 0.804608 722.947 0.142245 0.00671968 0.0258504 0.00735624 0.0464671 0.0195301 0.00267576 0.0294452 0.00522701 0.039804 0.00808637 0.0224219 0 0.0201538 0.00638333
4000.00 1099.77 83.350296 0.813941 730.088 0.143836 0.00673088 0.025925 0.0073864 0.0467153 0.0196661 0.00268218 0.0296983 0.00527311 0.0401378 0.00815756 0.0226134 0 0.0203995 0.00640029
4000.00 1101.15 83.833233 0.82309 737.081 0.145395 0.00674166 0.0259968 0.00741554 0.0469557 0.0197981 0.00268836 0.029945 0.00531811 0.0404637 0.00822714 0.0228008 0 0.0206407 0.00641686
4000.00 1102.51 84.316146 0.832059 743.932 0.146923 0.00675203 0.0260662 0.00744369 0.0471884 0.0199263 0.00269432 0.0301857 0.00536204 0.0407821 0.00829516 0.022984 0 0.0208773 0.00643304
4000.00 1103.86 84.799035 0.840852 750.642 0.148421 0.00676203 0.0261331 0.00747091 0.047414 0.020051 0.00270007 0.0304205 0.00540492 0.0410931 0.00836165 0.0231633 0 0.0211096 0.00644886
4000.00 1105.19 85.281902 0.849474 757.218 0.14989 0.00677167 0.0261976 0.00749724 0.0476326 0.0201722 0.00270561 0.0306496 0.00544679 0.0413968 0.00842667 0.0233387 0 0.0213376 0.0064643
4000.00 1106.50 85.764745 0.857928 763.661 0.15133 0.00678097 0.02626 0.00752271 0.0478445 0.02029 0.00271097 0.0308731 0.00548767 0.0416936 0.00849024 0.0235103 0 0.0215615 0.00647939
4000.00 1107.80 86.247566 0.866218 769.975 0.152742 0.00678994 0.0263203 0.00754738 0.0480501 0.0204047 0.00271614 0.0310912 0.0055276 0.0419836 0.00855242 0.0236782 0 0.0217813 0.00649413
4000.00 1109.08 86.730365 0.874347 776.165 0.154126 0.00679861 0.0263786 0.00757126 0.0482496 0.0205162 0.00272115 0.0313041 0.00556661 0.042267 0.00861322 0.0238426 0 0.021997 0.00650852
4000.00 1110.34 87.213141 0.882319 782.233 0.155484 0.00680698 0.026435 0.0075944 0.0484431 0.0206247 0.00272598 0.031512 0.00560471 0.042544 0.0086727 0.0240034 0 0.0222089 0.00652258
4000.00 1111.59 87.695897 0.890137 788.182 0.156816 0.00681508 0.0264895 0.00761682 0.0486311 0.0207303 0.00273066 0.0317149 0.00564194 0.0428147 0.00873089 0.0241609 0 0.0224169 0.00653631
4000.00 1112.82 88.178631 0.897805 794.016 0.158121 0.00682291 0.0265423 0.00763856 0.0488136 0.0208331 0.00273519 0.031913 0.00567832 0.0430793 0.00878781 0.024315 0 0.0226212 0.00654971
4000.00 1114.04 88.661346 0.905326 799.737 0.159402 0.00683049 0.0265935 0.00765964 0.0489909 0.0209332 0.00273957 0.0321066 0.00571387 0.043338 0.0088435 0.0244658 0 0.0228217 0.0065628
4000.00 1115.24 89.144040 0.912704 805.348 0.160659 0.00683783 0.026643 0.0076801 0.0491632 0.0210307 0.00274382 0.0322956 0.00574862 0.043591 0.008898 0.0246135 0 0.0230187 0.00657558
4000.00 1116.43 89.626716 0.91994 810.853 0.161891 0.00684494 0.026691 0.00769995 0.0493306 0.0211256 0.00274793 0.0324803 0.00578259 0.0438383 0.00895133 0.0247582 0 0.0232122 0.00658805
4000.00 1117.61 90.109373 0.927039 816.253 0.1631 0.00685183 0.0267376 0.00771922 0.0494934 0.0212181 0.00275192 0.0326607 0.00581579 0.0440802 0.00900352 0.0248997 0 0.0234023 0.00660023
4000.00 1118.77 90.592011 0.934004 821.552 0.164286 0.0068585 0.0267828 0.00773794 0.0496517 0.0213083 0.00275579 0.032837 0.00584825 0.0443168 0.0090546 0.0250384 0 0.0235889 0.00661212
4000.00 1119.91 91.074632 0.940836 826.752 0.16545 0.00686498 0.0268266 0.00775612 0.0498057 0.0213962 0.00275954 0.0330092 0.00588 0.0445482 0.0091046 0.0251742 0 0.0237723 0.00662372
4000.00 1121.04 91.557236 0.94754 831.855 0.166592 0.00687126 0.0268691 0.00777378 0.0499556 0.0214819 0.00276318 0.0331776 0.00591104 0.0447745 0.00915354 0.0253071 0 0.0239524 0.00663504
4000.00 1122.16 92.039824 0.954117 836.863 0.167713 0.00687735 0.0269104 0.00779095 0.0501014 0.0215654 0.00276671 0.0333422 0.0059414 0.0449959 0.00920146 0.0254374 0 0.0241293 0.00664609
4000.00 1123.27 92.522395 0.96057 841.78 0.168812 0.00688327 0.0269505 0.00780764 0.0502433 0.0216469 0.00277015 0.033503 0.00597109 0.0452126 0.00924837 0.0255649 0 0.0243031 0.00665687
4000.00 1124.36 93.004950 0.966902 846.607 0.169891 0.00688901 0.0269895 0.00782387 0.0503815 0.0217263 0.00277348 0.0336603 0.00600014 0.0454245 0.0092943 0.0256899 0 0.0244739 0.00666739
4000.00 1125.45 93.487490 0.973116 851.346 0.17095 0.0068946 0.0270274 0.00783966 0.0505161 0.0218038 0.00277672 0.0338141 0.00602856 0.0456319 0.00933927 0.0258123 0 0.0246417 0.00667765
4000.00 1126.51 93.970016 0.979213 855.999 0.17199 0.00690002 0.0270642 0.00785502 0.0506472 0.0218794 0.00277986 0.0339645 0.00605636 0.0458349 0.00938331 0.0259322 0 0.0248066 0.00668765
4000.00 1127.57 94.452527 0.985196 860.569 0.17301 0.0069053 0.0270999 0.00786996 0.0507749 0.0219532 0.00278292 0.0341116 0.00608356 0.0460335 0.00942644 0.0260496 0 0.0249686 0.00669741
4000.00 1128.61 94.935024 0.991068 865.057 0.174011 0.00691042 0.0271347 0.00788451 0.0508993 0.0220252 0.0027859 0.0342554 0.00611018 0.0462279 0.00946868 0.0261647 0 0.0251278 0.00670693
4000.00 1129.65 95.417507 0.996831 869.465 0.174994 0.00691541 0.0271686 0.00789868 0.0510206 0.0220955 0.00278879 0.0343961 0.00613622 0.0464182 0.00951005 0.0262774 0 0.0252842 0.00671621
4000.00 1130.67 95.899977 1.00249 873.796 0.175959 0.00692026 0.0272015 0.00791247 0.0511388 0.0221641 0.00279161 0.0345337 0.00616172 0.0466044 0.00955057 0.0263879 0 0.0254379 0.00672526
4000.00 1131.68 96.382434 1.00804 878.05 0.176906 0.00692499 0.0272336 0.00792591 0.051254 0.0222311 0.00279435 0.0346683 0.00618667 0.0467868 0.00959025 0.0264962 0 0.025589 0.00673407
4000.00 1132.68 96.864879 1.01349 882.23 0.177835 0.00692959 0.0272648 0.007939 0.0513664 0.0222965 0.00279701 0.0348001 0.00621109 0.0469652 0.00962913 0.0266022 0 0.0257375 0.00674266
4000.00 1133.66 97.347312 1.01883 886.337 0.178748 0.00693406 0.0272952 0.00795176 0.051476 0.0223604 0.00279961 0.0349289 0.00623499 0.04714 0.00966722 0.0267062 0 0.0258834 0.00675104
4000.00 1134.64 97.829732 1.02408 890.373 0.179644 0.00693842 0.0273248 0.00796419 0.0515829 0.0224228 0.00280214 0.0350551 0.00625839 0.047311 0.00970453 0.026808 0 0.0260268 0.00675919
4000.00 1135.61 98.312142 1.02923 894.339 0.180524 0.00694267 0.0273537 0.0079763 0.0516872 0.0224838 0.0028046 0.0351785 0.0062813 0.0474785 0.00974108 0.0269078 0 0.0261678 0.00676714
4000.00 1136.56 98.794539 1.03429 898.237 0.181388 0.00694681 0.0273818 0.00798812 0.051789 0.0225433 0.002807 0.0352993 0.00630373 0.0476425 0.0097769 0.0270056 0 0.0263063 0.00677487
4000.00 1137.51 99.276926 1.03925 902.069 0.182236 0.00695085 0.0274091 0.00799964 0.0518883 0.0226015 0.00280934 0.0354175 0.0063257 0.0478031 0.00981198 0.0271015 0 0.0264425 0.0067824
4000.00 1138.44 99.759302 1.04412 905.835 0.183069 0.00695478 0.0274358 0.00801087 0.0519853 0.0226583 0.00281162 0.0355332 0.0063472 0.0479604 0.00984636 0.0271955 0 0.0265764 0.00678973
4000.00 1139.37 100.241668 1.04891 909.538 0.183886 0.00695862 0.0274619 0.00802183 0.0520799 0.0227139 0.00281384 0.0356464 0.00636826 0.0481144 0.00988005 0.0272876 0 0.026708 0.00679687
4000.00 1140.28 100.724023 1.0536 913.178 0.184689 0.00696236 0.0274872 0.00803252 0.0521723 0.0227682 0.00281601 0.0357573 0.00638888 0.0482652 0.00991306 0.0273778 0 0.0268374 0.00680381
4000.00 1141.19 101.206368 1.05821 916.757 0.185478 0.00696601 0.027512 0.00804295 0.0522625 0.0228212 0.00281812 0.0358658 0.00640907 0.0484129 0.00994541 0.0274663 0 0.0269645 0.00681056
4000.00 1142.08 101.688703 1.06274 920.277 0.186252 0.00696957 0.0275361 0.00805313 0.0523505 0.0228731 0.00282018 0.035972 0.00642885 0.0485575 0.0099771 0.027553 0 0.0270896 0.00681713
4000.00 1142.97 102.171029 1.06718 923.738 0.187012 0.00697305 0.0275597 0.00806307 0.0524366 0.0229238 0.00282219 0.036076 0.00644821 0.0486992 0.0100082 0.027638 0 0.0272125 0.00682351
4000.00 1143.85 102.653345 1.07154 927.141 0.187759 0.00697644 0.0275826 0.00807277 0.0525206 0.0229734 0.00282415 0.0361779 0.00646718 0.0488379 0.0100386 0.0277213 0 0.0273333 0.00682971
4000.00 1144.71 103.135652 1.07582 930.488 0.188492 0.00697975 0.0276051 0.00808223 0.0526027 0.0230218 0.00282606 0.0362776 0.00648576 0.0489738 0.0100684 0.0278029 0 0.0274521 0.00683574
4000.00 1145.57 103.617950 1.08002 933.781 0.189212 0.00698298 0.027627 0.00809148 0.0526829 0.0230692 0.00282793 0.0363752 0.00650396 0.0491069 0.0100977 0.0278829 0 0.0275689 0.00684159
4000.00 1146.42 104.100240 1.08414 937.019 0.18992 0.00698614 0.0276483 0.00810051 0.0527612 0.0231156 0.00282975 0.0364708 0.00652178 0.0492373 0.0101263 0.0279614 0 0.0276837 0.00684727
4000.00 1147.26 104.582520 1.08819 940.205 0.190614 0.00698923 0.0276692 0.00810932 0.0528378 0.0231609 0.00283153 0.0365644 0.00653924 0.049365 0.0101544 0.0280383 0 0.0277965 0.00685279
4000.00 1148.10 105.064792 1.09217 943.339 0.191296 0.00699224 0.0276895 0.00811793 0.0529126 0.0232052 0.00283327 0.0366561 0.00655635 0.0494901 0.0101819 0.0281136 0 0.0279075 0.00685814
4000.00 1148.92 105.547055 1.09607 946.422 0.191966 0.00699518 0.0277094 0.00812635 0.0529857 0.0232486 0.00283496 0.0367459 0.0065731 0.0496126 0.0102089 0.0281875 0 0.0280166 0.00686333
4000.00 1149.74 106.029310 1.0999 949.456 0.192624 0.00699806 0.0277289 0.00813456 0.0530571 0.023291 0.00283662 0.0368338 0.00658951 0.0497326 0.0102353 0.0282599 0 0.0281239 0.00686836
4000.00 1150.55 106.511556 1.10366 952.441 0.19327 0.00700087 0.0277478 0.00814259 0.053127 0.0233324 0.00283824 0.0369199 0.00660559 0.0498501 0.0102612 0.0283309 0 0.0282294 0.00687323
4000.00 1151.35 106.993795 1.10735 955.378 0.193905 0.00700362 0.0277664 0.00815044 0.0531953 0.023373 0.00283982 0.0370042 0.00662134 0.0499652 0.0102866 0.0284004 0 0.0283331 0.00687795
4000.00 1152.15 107.473712 1.11229 958.773 0.194734 0.007008 0.0277941 0.00816174 0.0532917 0.0234299 0.00284225 0.0371212 0.00664317 0.0501279 0.010322 0.0284984 0 0.0284637 0.00688927
4000.00 1152.99 107.939910 1.12394 964.71 0.196612 0.00702125 0.0278712 0.00819168 0.0535395 0.0235741 0.00284927 0.0374135 0.0066976 0.0505444 0.0104108 0.0287477 0 0.0287395 0.00693488
4000.00 1153.83 108.403011 1.13531 970.51 0.198446 0.00703463 0.0279477 0.00822115 0.0537821 0.0237149 0.00285626 0.0376983 0.00675065 0.0509502 0.0104974 0.0289906 0 0.0290087 0.00697888
