# Supplementary material for: Vertical depletion of ophiolitic mantle reflects melt focusing and interaction in sub-spreading-center asthenosphere
Source: Nat Commun. 2022 Nov 14;13:6956. doi: 10.1038/s41467-022-34781-w (PMC9663536; doi:10.1038/s41467-022-34781-w)
Supplement: Supplementary file 6 — Source Code 1 [file 41467_2022_34781_MOESM6_ESM.zip › Melt-rock reaction codes/README file.txt]

1. The modeling in this study used the pMELTS version of the open-sourced alphaMELTS 1.9 software package.  The system requirements, installation guide, instructions and other related information can be found at https://magmasource.caltech.edu/alphamelts/download.php.

2. The codes for decompressional melting and melt-peridotite reaction modeling are listed in the Source Code 1 file, with a demo file (Demo-4kbar 1000 melt2) showing the modeling results.

3. Melt 2 and melt 3 in the codes correspond to melt 1 and melt 2 in the main text, respectively.
